# Supplementary material for: Evaluating the Differential Response of Transcription Factors in Diploid versus Autotetraploid Rice Leaves Subjected to Diverse Saline–Alkali Stresses
Source: Genes (Basel). 2023 May 25;14(6):1151. doi: 10.3390/genes14061151 (PMC10298515; doi:10.3390/genes14061151)
Supplement: Supplementary file 1 [file genes-14-01151-s001.zip]

Archive with 6 entries (6 files):
- Supplementary Figure S1.jpg
- Supplementary Table S1.xlsx
- Supplementary Table S2.xlsx
- Supplementary Table S3.xlsx
- Supplementary Table S4.xlsx
- Supplementary Table S5.xlsx
