# Supplementary material for: Evaluating the Differential Response of Transcription Factors in Diploid versus Autotetraploid Rice Leaves Subjected to Diverse Saline–Alkali Stresses
Source: Genes (Basel). 2023 May 25;14(6):1151. doi: 10.3390/genes14061151 (PMC10298515; doi:10.3390/genes14061151)
Supplement: Supplementary file 1 [file genes-14-01151-s001.zip › Supplementary Table S1.xlsx]

## Sheet: Sheet1
Table S1. RNA-seq data of diploid and tetraploid rice leaves under NaCl stress, NaOH stress and Na2CO3 stress.
ID		ReadSum	BaseSum	GC Content (%)	Q30 (%)
Mock	2X-1	23146178	6923847472	57.27	91.27
	2X-2	25978895	7766654082	56.86	91.33
	2X-3	30975288	9261139486	56.29	90.4
	4X-1	26540318	7931398718	55.36	91.68
	4X-2	26651441	7952524374	56.84	90.8
	4X-3	31904226	9520155568	57.59	90.22
NaCl	2X-1	25332286	7581036214	55.84	91.1
	2X-2	21903126	6544981534	56.35	90.42
	2X-3	24695304	7380907624	56.31	90.6
	4X-1	26762272	7952779074	58.47	89.42
	4X-2	27447296	8186542168	58.6	89.63
	4X-3	31406310	9386032684	55.77	90.54
NaOH	2X-1	23727150	7086130482	56.22	90.18
	2X-2	25902360	7750831746	57.13	90.84
	2X-3	30205312	9020505670	57.03	90.59
	4X-1	27433833	8169540134	59.19	89.81
	4X-2	29451151	8779307420	58.7	89.56
	4X-3	29731174	8868019100	57.34	90.28
Na2CO3	2X-1	26195172	7828933290	56.73	90.96
	2X-2	23904614	7137222134	58.04	90
	2X-3	35977418	10746002668	57.33	90.32
	4X-1	22858410	6811963448	59.24	90.5
	4X-2	28727290	8573059840	59.67	89.27
	4X-3	34613117	10328184440	57.94	90.05
2C: diploid under control condition; 4C: tetraploid; 2S: diploid under Na2CO3 stress; 4S: tetraploid; -1, -2, -3 indicate three biological replicates.
