# Supplementary material for: Evaluating the Differential Response of Transcription Factors in Diploid versus Autotetraploid Rice Leaves Subjected to Diverse Saline–Alkali Stresses
Source: Genes (Basel). 2023 May 25;14(6):1151. doi: 10.3390/genes14061151 (PMC10298515; doi:10.3390/genes14061151)
Supplement: Supplementary file 1 [file genes-14-01151-s001.zip › Supplementary Table S2.xlsx]

## Sheet: qRT-PCR引物
Gene Symbol	Locus ID	TF Family	Fprimer	Rprimer
OsARF3	Os01g0753500	ARF	TGTATGTTTGACTGCAGCTCTA	AGCACTTCTGAAATAGGCTCAT
OsWRKY21	Os01g0821600	WRKY	ATTTTCGATGCTTCGTGATCAG	TTATCTGACGAACTACTGAGGC
OsARF3	Os01g0753500	ARF	TGTATGTTTGACTGCAGCTCTA	AGCACTTCTGAAATAGGCTCAT
OsWRKY21	Os01g0821600	WRKY	ATTTTCGATGCTTCGTGATCAG	TTATCTGACGAACTACTGAGGC
OsbHLH091	Os08g0524800	bHLH	CAGGATGCAACAAGGTAATTGG	AATCAAGTGGATTCACAGTTGC
OsERF3	Os01g0797600	ERF	GCAACGCATCCTTACTTTTTCT	GCAAGCTTCATCATACGGTATC
/	Os03g0239300	C2H2	CTCCTCCAACTCCAACCAC	GCTAGAGTCTAAGTGTGAGGTC
OsGRAS6	Os01g0948200	GRAS	CTCCACAACTTCTCCAACATG	GTTGAGCAGGAGATGGATGAG
OsMYB21	Os02g0641300	MYB	AAGCATAATTCGCGAGCTCTAG	CTACGCGAATTCACCGATTTT
