# Supplementary material for: Evaluating the Differential Response of Transcription Factors in Diploid versus Autotetraploid Rice Leaves Subjected to Diverse Saline–Alkali Stresses
Source: Genes (Basel). 2023 May 25;14(6):1151. doi: 10.3390/genes14061151 (PMC10298515; doi:10.3390/genes14061151)
Supplement: Supplementary file 1 [file genes-14-01151-s001.zip › Supplementary Table S3.xlsx]

## Sheet: S2
Table S3. List of transcription factor families in diploid and tetraploid rice identified by transcriptome analysis among NaCl stress, NaOH stress and Na2CO3 stress.
Serial Number	TF Family	2X_Mock	2X_NaCl	2X_NaOH	2X_Na2CO3	4X_Mock	4X_NaCl	4X_NaOH	4X_Na2CO3
1	bHLH	80	72	77	71	68	79	79	75
2	bZIP	62	58	62	57	56	59	61	56
3	MYB	51	51	54	55	53	58	58	56
4	WRKY	49	55	56	54	54	57	56	57
5	C2H2	46	49	46	48	47	50	47	45
6	ERF	45	50	45	61	45	52	45	61
7	NAC	44	48	47	53	45	47	47	52
8	G2-like	36	34	35	32	34	33	34	33
9	C3H	34	32	33	33	33	33	33	33
10	MYB_related	33	33	34	34	33	33	33	33
11	HD-ZIP	31	31	31	30	30	31	32	30
12	GRAS	27	25	27	24	25	25	26	23
13	Trihelix	24	23	22	23	22	22	22	22
14	Dof	22	19	19	17	18	18	20	20
15	ARF	22	21	22	22	21	22	22	22
16	TALE	21	13	18	16	14	15	16	19
17	FAR1	20	19	19	19	20	19	20	19
18	B3	18	10	13	10	11	11	11	11
19	SBP	17	14	17	15	13	15	17	14
20	HSF	15	17	14	16	13	18	14	14
21	TCP	13	12	12	12	12	12	13	12
22	MIKC_MADS	13	12	11	9	11	10	11	10
23	GATA	12	11	11	12	11	12	12	11
24	CO-like	11	11	11	11	11	11	11	11
25	ZF-HD	10	8	9	8	7	8	10	7
26	GRF	10	6	8	5	2	7	8	5
27	DBB	10	10	10	9	10	10	10	10
28	NF-YB	9	8	8	6	7	7	9	5
29	NF-YA	9	10	10	7	8	8	9	7
30	GeBP	9	9	9	9	9	9	9	9
31	Nin-like	8	7	7	8	7	7	8	8
32	NF-YC	8	8	8	8	8	8	8	8
33	LBD	8	8	10	8	7	10	9	13
34	HB-other	8	8	8	8	8	8	8	8
35	E2F/DP	8	7	8	7	6	7	8	7
36	CPP	7	7	7	7	7	7	7	7
37	LSD	6	6	6	6	6	6	6	6
38	CAMTA	6	6	6	6	6	6	6	6
39	AP2	6	4	5	6	4	5	5	6
40	YABBY	5	3	4	4	3	5	5	5
41	SRS	5	2	4	2	1	4	2	3
42	BES1	5	5	5	5	5	5	5	5
43	EIL	4	3	3	3	3	3	3	3
44	ARR-B	4	4	4	4	4	4	4	4
45	RAV	3	3	3	3	3	3	3	3
46	WOX	2	1	1	1	1	2	1	2
47	Whirly	2	2	2	2	2	2	2	2
48	VOZ	2	2	2	2	2	2	2	2
49	S1Fa-like	2	2	2	2	2	2	2	2
50	NF-X1	2	2	2	2	2	2	2	2
51	M-type_MADS	2	2	2	2	2	2	2	2
52	STAT	1	1	1	1	1	1	1	1
53	HRT-like	1	1	1	1	1	1	1	1
54	HB-PHD	1	1	1	1	1	1	1	1
55	BBR-BPC	1	1	1	1	1	1	1	1
56	LFY	0	0	0	0	0	0	0	0
Total		910	867	893	878	836	895	897	890

## Sheet: 2X_Mock-910
TF ID	ID transformation		2X_Mock-1	2X_Mock-2	2X_Mock-3	AVERAGE
LOC_Os03g60430	Os03g0818800	AP2	292	306	259	285.667
LOC_Os04g55560	Os04g0649100	AP2	1462	1313	977	1250.67
LOC_Os04g55970	Os04g0653600	AP2	50	68	13	43.6667
LOC_Os05g03040	Os05g0121600	AP2	4168	4235	5774	4725.67
LOC_Os06g43220	Os06g0639200	AP2	88	83	26	65.6667
LOC_Os07g13170	Os07g0235800	AP2	657	673	345	558.333
LOC_Os01g13520	Os01g0236300	ARF	228	238	95	187
LOC_Os01g54990	Os01g0753500	ARF	554	582	330	488.667
LOC_Os01g70270	Os01g0927600	ARF	2461	2556	2016	2344.33
LOC_Os02g04810	Os02g0141100	ARF	887	988	710	861.667
LOC_Os02g06910	Os02g0164900	ARF	951	1063	822	945.333
LOC_Os02g35140	Os02g0557200	ARF	1048	1134	1044	1075.33
LOC_Os02g41800	Os02g0628600	ARF	865	856	458	726.333
LOC_Os04g36054	Os04g0442000	ARF	637	673	390	566.667
LOC_Os04g43910	Os04g0519700	ARF	276	287	245	269.333
LOC_Os04g56850	Os04g0664400	ARF	253	276	16	181.667
LOC_Os04g57610	Os04g0671900	ARF	2077	2210	781	1689.33
LOC_Os05g43920	Os05g0515400	ARF	242	257	133	210.667
LOC_Os05g48870	Os05g0563400	ARF	1493	1468	977	1312.67
LOC_Os06g09660	Os06g0196700	ARF	129	146	207	160.667
LOC_Os06g46410	Os06g0677800	ARF	1356	1391	1052	1266.33
LOC_Os06g47150	Os06g0685700	ARF	815	855	861	843.667
LOC_Os06g48950	Os06g0702600	ARF	338	365	255	319.333
LOC_Os08g40900	Os08g0520550	ARF	711	717	571	666.333
LOC_Os10g33940	Os10g0479900	ARF	406	377	397	393.333
LOC_Os11g32110	Os11g0523800	ARF	1912	2026	1306	1748
LOC_Os12g29520	Os12g0479400	ARF	1531	1526	1079	1378.67
LOC_Os12g41950	Os12g0613700	ARF	1392	1484	780	1218.67
LOC_Os01g67770	Os01g0904700	ARR-B	261	256	232	249.667
LOC_Os02g55320	Os02g0796500	ARR-B	587	612	557	585.333
LOC_Os03g12350	Os03g0224200	ARR-B	647	705	796	716
LOC_Os06g08440	Os06g0183100	ARR-B	227	250	172	216.333
LOC_Os01g13300	Os01g0234100	B3	40	50	67	52.3333
LOC_Os01g52514	Os01g0723500	B3	1311	1263	112	895.333
LOC_Os01g52540	Os01g0723700	B3	40	33	28	33.6667
LOC_Os02g38470	Os02g0598200	B3	58	64	42	54.6667
LOC_Os03g02900	Os03g0120900	B3	36	30	69	45
LOC_Os03g08620	Os03g0184500	B3	127	109	36	90.6667
LOC_Os03g42280	Os03g0620400	B3	34	51	21	35.3333
LOC_Os03g42420	Os03g0622100	B3	98	62	3	54.3333
LOC_Os04g31730	Os04g0386900	B3	79	66	22	55.6667
LOC_Os05g40280	Os05g0481400	B3	207	178	163	182.667
LOC_Os06g09420	Os06g0194400	B3	108	64	23	65
LOC_Os07g17230	Os07g0273700	B3	64	57	33	51.3333
LOC_Os07g37610	Os07g0563350	B3	651	693	638	660.667
LOC_Os07g48200	Os07g0679700	B3	930	983	870	927.667
LOC_Os08g01090	Os08g0101000	B3	375	465	607	482.333
LOC_Os08g23470	Os08g0324300	B3	60	60	75	65
LOC_Os10g17630	Os10g0323000	B3	209	196	207	204
LOC_Os11g09160	Os11g0197600	B3	420	345	276	347
LOC_Os06g04010	Os06g0130600	BBR-BPC	209	242	189	213.333
LOC_Os01g10610	Os01g0203000	BES1	398	347	385	376.667
LOC_Os02g03690	Os02g0129600	BES1	207	226	216	216.333
LOC_Os02g13900	Os02g0233200	BES1	216	217	47	160
LOC_Os06g35900	Os06g0552300	BES1	149	146	102	132.333
LOC_Os07g39220	Os07g0580500	BES1	973	848	435	752
LOC_Os01g39110	Os01g0572300	C2H2	515	561	335	470.333
LOC_Os01g57020	Os01g0778100	C2H2	32	26	41	33
LOC_Os01g57650	Os01g0785900	C2H2	123	133	92	116
LOC_Os01g65080	Os01g0871200	C2H2	1955	1898	2825	2226
LOC_Os01g67970	Os01g0907400	C2H2	116	132	133	127
LOC_Os01g68160	Os01g0909500	C2H2	446	473	561	493.333
LOC_Os02g02424	Os02g0116000	C2H2	320	310	379	336.333
LOC_Os02g34680	Os02g0551900	C2H2	413	407	547	455.667
LOC_Os02g36360	Os02g0572900	C2H2	337	291	212	280
LOC_Os02g45054	Os02g0672100	C2H2	873	859	733	821.667
LOC_Os02g57790	Os02g0823900	C2H2	22	39	40	33.6667
LOC_Os03g05480	Os03g0148800	C2H2	98	118	111	109
LOC_Os03g05690	Os03g0151400	C2H2	241	271	267	259.667
LOC_Os03g10140	Os03g0197800	C2H2	82	92	130	101.333
LOC_Os03g13400	Os03g0237250	C2H2	86	62	23	57
LOC_Os03g13600	Os03g0239300	C2H2	1145	953	597	898.333
LOC_Os03g15790	Os03g0264600	C2H2	295	339	298	310.667
LOC_Os03g55540	Os03g0764100	C2H2	249	240	344	277.667
LOC_Os03g60560	Os03g0820300	C2H2	14	13	105	44
LOC_Os04g02510	Os04g0115500	C2H2	313	241	281	278.333
LOC_Os04g47860	Os04g0566400	C2H2	1322	1319	1797	1479.33
LOC_Os04g59380	Os04g0690100	C2H2	426	478	206	370
LOC_Os05g01550	Os05g0106000	C2H2	173	160	138	157
LOC_Os05g03020	Os05g0121400	C2H2	145	174	189	169.333
LOC_Os05g37190	Os05g0444200	C2H2	78	84	86	82.6667
LOC_Os05g51830	Os05g0597100	C2H2	1246	1124	852	1074
LOC_Os06g07020	Os06g0166200	C2H2	46	27	43	38.6667
LOC_Os06g40960	Os06g0612300	C2H2	119	110	58	95.6667
LOC_Os07g01180	Os07g0101800	C2H2	54	55	33	47.3333
LOC_Os07g38240	Os07g0569700	C2H2	46	54	82	60.6667
LOC_Os07g44640	Os07g0640000	C2H2	116	96	57	89.6667
LOC_Os08g36390	Os08g0467100	C2H2	53	45	20	39.3333
LOC_Os08g37904	Os08g0485600	C2H2	422	432	441	431.667
LOC_Os08g37920	Os08g0485700	C2H2	448	479	456	461
LOC_Os08g39390	Os08g0504000	C2H2	39	43	42	41.3333
LOC_Os08g44050	Os08g0554400	C2H2	927	968	920	938.333
LOC_Os09g26210	Os09g0431900	C2H2	75	63	93	77
LOC_Os09g27650	Os09g0449400	C2H2	968	906	332	735.333
LOC_Os09g31140	Os09g0485600	C2H2	98	104	65	89
LOC_Os09g38340	Os09g0555700	C2H2	724	697	548	656.333
LOC_Os09g39660	Os09g0570200	C2H2	125	131	127	127.667
LOC_Os10g28330	Os10g0419200	C2H2	33	34	34	33.6667
LOC_Os11g30484	Os11g0498400	C2H2	147	123	150	140
LOC_Os11g48000	Os11g0707300	C2H2	119	108	71	99.3333
LOC_Os12g18150	Os12g0279100	C2H2	189	216	187	197.333
LOC_Os12g39400	Os12g0583700	C2H2	23	16	55	31.3333
LOC_Os01g09620	Os01g0192000	C3H	119	122	54	98.3333
LOC_Os01g14870	Os01g0252200	C3H	277	259	204	246.667
LOC_Os01g15350	Os01g0257400	C3H	277	324	224	275
LOC_Os01g15460	Os01g0258700	C3H	623	645	722	663.333
LOC_Os01g39100	Os01g0572100	C3H	91	89	80	86.6667
LOC_Os01g42970	Os01g0616400	C3H	375	341	343	353
LOC_Os01g45730	Os01g0645000	C3H	424	456	275	385
LOC_Os01g68860	Os01g0917400	C3H	443	468	496	469
LOC_Os02g06584	Os02g0161200	C3H	386	408	406	400
LOC_Os02g10080	Os02g0194200	C3H	682	594	559	611.667
LOC_Os02g19804	Os02g0301000	C3H	292	268	211	257
LOC_Os02g45480	Os02g0677700	C3H	522	545	559	542
LOC_Os03g02160	Os03g0112700	C3H	406	412	477	431.667
LOC_Os03g49170	Os03g0698800	C3H	710	709	566	661.667
LOC_Os04g01480	Os04g0105000	C3H	202	193	152	182.333
LOC_Os04g02730	Os04g0117600	C3H	618	606	475	566.333
LOC_Os04g35800	Os04g0438700	C3H	242	225	256	241
LOC_Os04g57010	Os04g0665700	C3H	313	317	273	301
LOC_Os04g57600	Os04g0671800	C3H	567	574	613	584.667
LOC_Os05g03760	Os05g0128200	C3H	3708	3287	3053	3349.33
LOC_Os05g10670	Os05g0195200	C3H	1032	1005	643	893.333
LOC_Os05g45020	Os05g0525900	C3H	906	658	473	679
LOC_Os05g50080	Os05g0576300	C3H	67	74	49	63.3333
LOC_Os06g41384	Os06g0618100	C3H	198	194	186	192.667
LOC_Os06g46400	Os06g0677700	C3H	313	306	240	286.333
LOC_Os06g46890	Os06g0682800	C3H	43	43	59	48.3333
LOC_Os06g49080	Os06g0704300	C3H	227	213	199	213
LOC_Os07g38090	Os07g0568300	C3H	547	619	592	586
LOC_Os08g06330	Os08g0159800	C3H	440	431	280	383.667
LOC_Os10g25220	Os10g0391300	C3H	63	61	18	47.3333
LOC_Os11g28270	Os11g0472000	C3H	773	786	783	780.667
LOC_Os12g18120	Os12g0278800	C3H	627	623	539	596.333
LOC_Os12g21700	Os12g0405100	C3H	646	692	743	693.667
LOC_Os12g33090	Os12g0515500	C3H	335	320	195	283.333
LOC_Os01g69910	Os01g0923600	CAMTA	434	475	484	464.333
LOC_Os03g09100	Os03g0191000	CAMTA	843	906	1189	979.333
LOC_Os04g31900	Os04g0388500	CAMTA	678	669	838	728.333
LOC_Os07g30774	Os07g0490200	CAMTA	1052	1052	934	1012.67
LOC_Os07g43030	Os07g0623100	CAMTA	475	501	544	506.667
LOC_Os10g22950	Os10g0375600	CAMTA	806	851	1020	892.333
LOC_Os02g08150	Os02g0178100	CO-like	819	800	1869	1162.67
LOC_Os02g39710	Os02g0610500	CO-like	719	688	1001	802.667
LOC_Os02g49230	Os02g0724000	CO-like	179	217	235	210.333
LOC_Os03g50310	Os03g0711100	CO-like	279	289	482	350
LOC_Os04g42020	Os04g0497700	CO-like	1607	1464	2173	1748
LOC_Os06g19444	Os06g0298200	CO-like	284	300	296	293.333
LOC_Os06g44450	Os06g0654900	CO-like	2525	2579	2916	2673.33
LOC_Os08g15050	Os08g0249000	CO-like	346	258	319	307.667
LOC_Os08g42440	Os08g0536300	CO-like	1339	1404	1153	1298.67
LOC_Os09g06464	Os09g0240200	CO-like	81	81	125	95.6667
LOC_Os09g33550	Os09g0509700	CO-like	775	736	513	674.667
LOC_Os01g55580	Os01g0761100	CPP	170	171	165	168.667
LOC_Os02g17460	Os02g0274600	CPP	49	64	42	51.6667
LOC_Os05g43380	Os05g0509400	CPP	241	235	193	223
LOC_Os06g22670	Os06g0332700	CPP	58	61	61	60
LOC_Os08g28214	Os08g0369600	CPP	133	115	124	124
LOC_Os12g41210	Os12g0605300	CPP	164	169	184	172.333
LOC_Os12g41230	Os12g0605500	CPP	788	778	186	584
LOC_Os01g10580	Os01g0202500	DBB	719	666	809	731.333
LOC_Os02g39360	Os02g0606200	DBB	848	786	1014	882.667
LOC_Os02g43170	Os02g0646200	DBB	217	249	195	220.333
LOC_Os04g41560	Os04g0493000	DBB	2820	2571	5025	3472
LOC_Os04g45690	Os04g0540200	DBB	233	201	234	222.667
LOC_Os05g11510	Os05g0204600	DBB	108	114	103	108.333
LOC_Os06g05890	Os06g0152200	DBB	473	458	425	452
LOC_Os06g49880	Os06g0713000	DBB	96	94	62	84
LOC_Os09g35880	Os09g0527900	DBB	422	435	483	446.667
LOC_Os12g10660	Os12g0209200	DBB	62	57	155	91.3333
LOC_Os01g17000	Os01g0277500	Dof	172	158	131	153.667
LOC_Os01g48290	Os01g0673700	Dof	53	37	39	43
LOC_Os01g55340	Os01g0758200	Dof	82	65	59	68.6667
LOC_Os02g45200	Os02g0673700	Dof	900	881	326	702.333
LOC_Os02g47810	Os02g0707200	Dof	125	138	81	114.667
LOC_Os02g49440	Os02g0726300	Dof	2302	2193	1913	2136
LOC_Os03g07360	Os03g0169600	Dof	58	65	85	69.3333
LOC_Os03g16850	Os03g0276300	Dof	54	43	25	40.6667
LOC_Os03g55610	Os03g0764900	Dof	73	85	5	54.3333
LOC_Os03g60630	Os03g0821200	Dof	125	139	65	109.667
LOC_Os04g47990	Os04g0567800	Dof	476	417	200	364.333
LOC_Os04g58190	Os04g0678400	Dof	144	135	115	131.333
LOC_Os05g02150	Os05g0112200	Dof	234	174	73	160.333
LOC_Os05g36900	Os05g0440000	Dof	16	30	45	30.3333
LOC_Os06g17410	Os06g0284500	Dof	418	339	364	373.667
LOC_Os07g13260	Os07g0236700	Dof	68	67	54	63
LOC_Os07g32510	Os07g0508900	Dof	320	387	175	294
LOC_Os07g48570	Os07g0685000	Dof	383	435	591	469.667
LOC_Os08g38220	Os08g0490100	Dof	149	137	113	133
LOC_Os09g29960	Os09g0475800	Dof	313	204	181	232.667
LOC_Os10g35300	Os10g0496000	Dof	72	61	32	55
LOC_Os12g38200	Os12g0569900	Dof	56	70	15	47
LOC_Os01g48700	Os01g0678700	E2F/DP	127	140	82	116.333
LOC_Os02g33430	Os02g0537500	E2F/DP	137	134	120	130.333
LOC_Os02g50630	Os02g0739700	E2F/DP	134	165	78	125.667
LOC_Os03g05760	Os03g0152100	E2F/DP	56	52	53	53.6667
LOC_Os04g02140	Os04g0112200	E2F/DP	92	67	69	76
LOC_Os04g33950	Os04g0416100	E2F/DP	34	27	46	35.6667
LOC_Os06g13670	Os06g0245900	E2F/DP	58	82	37	59
LOC_Os12g06200	Os12g0158800	E2F/DP	308	340	139	262.333
LOC_Os03g20790	Os03g0324300	EIL	294	316	291	300.333
LOC_Os07g48630	Os07g0685700	EIL	2921	2896	3073	2963.33
LOC_Os08g39830	Os08g0508700	EIL	40	47	8	31.6667
LOC_Os09g31400	Os09g0490200	EIL	197	217	249	221
LOC_Os01g07120	Os01g0165000	ERF	94	96	97	95.6667
LOC_Os01g12440	Os01g0224100	ERF	159	204	60	141
LOC_Os01g21120	Os01g0313300	ERF	34	24	82	46.6667
LOC_Os01g54890	Os01g0752500	ERF	79	57	123	86.3333
LOC_Os01g58420	Os01g0797600	ERF	317	307	275	299.667
LOC_Os01g64790	Os01g0868000	ERF	42	31	94	55.6667
LOC_Os02g10760	Os02g0202000	ERF	50	37	141	76
LOC_Os02g29550	Os02g0499000	ERF	299	295	415	336.333
LOC_Os02g42585	Os02g0638650	ERF	54	54	101	69.6667
LOC_Os02g43790	Os02g0654700	ERF	185	200	238	207.667
LOC_Os02g43940	Os02g0656600	ERF	170	127	69	122
LOC_Os02g43970	Os02g0657000	ERF	115	85	92	97.3333
LOC_Os02g51670	Os02g0752800	ERF	62	77	94	77.6667
LOC_Os02g54160	Os02g0782700	ERF	1947	2073	1526	1848.67
LOC_Os03g08470	Os03g0183000	ERF	818	803	738	786.333
LOC_Os03g08490	Os03g0183200	ERF	417	395	379	397
LOC_Os03g08500	Os03g0183300	ERF	2110	2041	1761	1970.67
LOC_Os03g60120	Os03g0815800	ERF	866	789	666	773.667
LOC_Os04g32620	Os04g0398000	ERF	100	82	219	133.667
LOC_Os04g46220	Os04g0546800	ERF	847	852	767	822
LOC_Os04g46400	Os04g0549700	ERF	110	119	143	124
LOC_Os04g46440	Os04g0550200	ERF	128	126	72	108.667
LOC_Os04g52090	Os04g0610400	ERF	84	88	94	88.6667
LOC_Os04g55520	Os04g0648900	ERF	952	894	941	929
LOC_Os04g57340	Os04g0669200	ERF	275	305	225	268.333
LOC_Os05g25260	Os05g0316800	ERF	627	558	447	544
LOC_Os05g27930	Os05g0346200	ERF	718	701	776	731.667
LOC_Os05g41760	Os05g0497200	ERF	186	185	216	195.667
LOC_Os05g41780	Os05g0497300	ERF	835	760	647	747.333
LOC_Os06g09390	Os06g0194000	ERF	6794	6732	5628	6384.67
LOC_Os06g11860	Os06g0222400	ERF	126	143	155	141.333
LOC_Os06g40150	Os06g0604000	ERF	123	111	252	162
LOC_Os06g47590	Os06g0691100	ERF	190	175	141	168.667
LOC_Os07g03250	Os07g0124700	ERF	52	36	3	30.3333
LOC_Os07g12510	Os07g0227600	ERF	528	495	586	536.333
LOC_Os07g42510	Os07g0617000	ERF	850	743	835	809.333
LOC_Os08g31580	Os08g0408500	ERF	622	639	552	604.333
LOC_Os08g34360	Os08g0442400	ERF	32	43	28	34.3333
LOC_Os08g42550	Os08g0537900	ERF	247	266	233	248.667
LOC_Os09g11460	Os09g0286600	ERF	1064	1001	1175	1080
LOC_Os09g13940	Os09g0309700	ERF	133	125	162	140
LOC_Os09g20350	Os09g0369050	ERF	1533	1558	1459	1516.67
LOC_Os09g26420	Os09g0434500	ERF	5267	4619	4183	4689.67
LOC_Os10g41130	Os10g0560700	ERF	277	315	243	278.333
LOC_Os12g41060	Os12g0603300	ERF	80	70	27	59
LOC_Os02g18370	Os02g0284500	FAR1	32	45	37	38
LOC_Os02g33750	Os02g0542200	FAR1	72	82	61	71.6667
LOC_Os02g34590	Os02g0550900	FAR1	145	142	153	146.667
LOC_Os02g39520	Os02g0608100	FAR1	374	375	439	396
LOC_Os02g39540	Os02g0608300	FAR1	264	262	286	270.667
LOC_Os03g08370	Os03g0181600	FAR1	119	109	107	111.667
LOC_Os03g15010	Os03g0255000	FAR1	498	516	475	496.333
LOC_Os03g15040	Os03g0255400	FAR1	699	720	992	803.667
LOC_Os03g45300	Os03g0655600	FAR1	498	535	510	514.333
LOC_Os03g50900	Os03g0718200	FAR1	66	63	47	58.6667
LOC_Os03g56630	Os03g0777700	FAR1	480	531	554	521.667
LOC_Os03g62660	Os03g0843700	FAR1	419	442	431	430.667
LOC_Os04g40060	Os04g0476500	FAR1	411	376	356	381
LOC_Os05g39790	Os05g0475600	FAR1	66	87	89	80.6667
LOC_Os06g07010	Os06g0166100	FAR1	175	153	206	178
LOC_Os06g39680	Os06g0597800	FAR1	58	55	53	55.3333
LOC_Os07g37630	Os07g0563600	FAR1	147	138	171	152
LOC_Os07g42400	Os07g0615900	FAR1	350	373	399	374
LOC_Os12g06380	Os12g0160900	FAR1	154	170	166	163.333
LOC_Os12g12380	Os12g0225300	FAR1	161	176	170	169
LOC_Os01g08160	Os01g0176700	G2-like	114	101	73	96
LOC_Os01g13740	Os01g0239000	G2-like	1221	1087	1854	1387.33
LOC_Os01g62660	Os01g0844900	G2-like	66	61	33	53.3333
LOC_Os01g74020	Os01g0971800	G2-like	824	405	526	585
LOC_Os02g04640	Os02g0139000	G2-like	172	146	343	220.333
LOC_Os02g07770	Os02g0174000	G2-like	197	174	95	155.333
LOC_Os02g14490	Os02g0241200	G2-like	50	54	97	67
LOC_Os02g46940	Os02g0696900	G2-like	64	64	45	57.6667
LOC_Os02g47190	Os02g0700300	G2-like	122	115	79	105.333
LOC_Os03g20900	Os03g0325500	G2-like	229	249	333	270.333
LOC_Os03g21240	Os03g0329900	G2-like	331	323	413	355.667
LOC_Os03g45194	Os03g0654600	G2-like	327	221	376	308
LOC_Os03g55590	Os03g0764600	G2-like	1983	1916	1990	1963
LOC_Os04g47890	Os04g0566600	G2-like	54	51	45	50
LOC_Os04g56990	Os04g0665600	G2-like	836	894	699	809.667
LOC_Os05g34110	Os05g0412000	G2-like	715	592	754	687
LOC_Os05g40960	Os05g0488600	G2-like	150	170	103	141
LOC_Os05g41240	Os05g0491500	G2-like	453	479	501	477.667
LOC_Os06g24070	Os06g0348800	G2-like	836	931	1378	1048.33
LOC_Os06g35140	Os06g0543200	G2-like	61	71	78	70
LOC_Os06g40710	Os06g0609500	G2-like	239	259	180	226
LOC_Os06g45410	Os06g0664800	G2-like	47	53	31	43.6667
LOC_Os06g45890	Os06g0670300	G2-like	72	53	109	78
LOC_Os06g49040	Os06g0703900	G2-like	314	301	336	317
LOC_Os07g02800	Os07g0119300	G2-like	898	980	1226	1034.67
LOC_Os07g25710	Os07g0438800	G2-like	496	514	624	544.667
LOC_Os07g48596	Os07g0685300	G2-like	119	128	83	110
LOC_Os08g06370	Os08g0160300	G2-like	50	60	13	41
LOC_Os08g25799	Os08g0346400	G2-like	214	201	157	190.667
LOC_Os08g25820	Os08g0346500	G2-like	77	66	68	70.3333
LOC_Os08g33750	Os08g0434700	G2-like	978	1017	539	844.667
LOC_Os09g12750	Os09g0299000	G2-like	641	595	459	565
LOC_Os09g12770	Os09g0299200	G2-like	523	494	637	551.333
LOC_Os09g23200	Os09g0395300	G2-like	66	46	29	47
LOC_Os12g01490	Os12g0105600	G2-like	73	61	213	115.667
LOC_Os12g39640	Os12g0586300	G2-like	371	308	200	293
LOC_Os01g24070	Os01g0343300	GATA	85	84	78	82.3333
LOC_Os01g54210	Os01g0745700	GATA	35	40	34	36.3333
LOC_Os02g05510	Os02g0148500	GATA	368	366	394	376
LOC_Os02g12790	Os02g0220400	GATA	261	215	393	289.667
LOC_Os03g47970	Os03g0684000	GATA	404	300	416	373.333
LOC_Os03g52450	Os03g0734900	GATA	183	158	181	174
LOC_Os03g61570	Os03g0831200	GATA	982	986	495	821
LOC_Os05g06340	Os05g0155400	GATA	394	411	348	384.333
LOC_Os06g37450	Os06g0571800	GATA	287	265	474	342
LOC_Os06g48534	Os06g0698900	GATA	259	244	211	238
LOC_Os12g07120	Os12g0168800	GATA	36	40	44	40
LOC_Os12g42970	Os12g0624900	GATA	275	284	201	253.333
LOC_Os01g45860	Os01g0646300	GRAS	180	167	136	161
LOC_Os01g62460	Os01g0842200	GRAS	473	448	630	517
LOC_Os01g65900	Os01g0881500	GRAS	868	842	1086	932
LOC_Os01g71970	Os01g0948200	GRAS	638	555	523	572
LOC_Os02g44370	Os02g0663100	GRAS	253	264	125	214
LOC_Os02g45760	Os02g0681900	GRAS	153	167	155	158.333
LOC_Os03g09280	Os03g0193000	GRAS	332	361	423	372
LOC_Os03g31880	Os03g0433200	GRAS	167	160	63	130
LOC_Os03g48450	Os03g0690600	GRAS	363	416	394	391
LOC_Os03g49990	Os03g0707600	GRAS	5715	5470	4108	5097.67
LOC_Os03g51330	Os03g0723000	GRAS	239	256	86	193.667
LOC_Os04g49110	Os04g0580300	GRAS	263	228	223	238
LOC_Os04g50060	Os04g0590400	GRAS	195	188	136	173
LOC_Os05g42130	Os05g0500600	GRAS	82	58	44	61.3333
LOC_Os06g03710	Os06g0127800	GRAS	462	493	181	378.667
LOC_Os06g10900	Os06g0211500	GRAS	59	75	47	60.3333
LOC_Os07g36170	Os07g0545800	GRAS	46	31	31	36
LOC_Os07g38030	Os07g0567700	GRAS	898	949	611	819.333
LOC_Os07g39470	Os07g0583600	GRAS	426	422	659	502.333
LOC_Os07g39820	Os07g0586900	GRAS	329	354	88	257
LOC_Os07g40020	Os07g0589200	GRAS	31	30	34	31.6667
LOC_Os10g22430	Os10g0369600	GRAS	34	39	40	37.6667
LOC_Os11g03110	Os11g0124300	GRAS	359	350	177	295.333
LOC_Os11g47870	Os11g0705200	GRAS	185	198	344	242.333
LOC_Os11g47900	Os11g0705900	GRAS	64	50	38	50.6667
LOC_Os12g02870	Os12g0122000	GRAS	356	310	209	291.667
LOC_Os12g38490	Os12g0573200	GRAS	664	683	613	653.333
LOC_Os02g45570	Os02g0678800	GRF	200	147	98	148.333
LOC_Os02g47280	Os02g0701300	GRF	129	139	40	102.667
LOC_Os02g53690	Os02g0776900	GRF	233	200	39	157.333
LOC_Os03g51970	Os03g0729500	GRF	242	258	77	192.333
LOC_Os04g48510	Os04g0574500	GRF	49	33	28	36.6667
LOC_Os04g51190	Os04g0600900	GRF	323	341	239	301
LOC_Os06g10310	Os06g0204800	GRF	78	60	8	48.6667
LOC_Os07g28430	Os07g0467500	GRF	687	612	587	628.667
LOC_Os11g35030	Os11g0551900	GRF	117	97	34	82.6667
LOC_Os12g29980	Os12g0484900	GRF	334	322	51	235.667
LOC_Os01g14720	Os01g0249900	GeBP	286	273	302	287
LOC_Os02g18660	Os02g0288200	GeBP	695	683	427	601.667
LOC_Os02g52950	Os02g0768700	GeBP	143	135	100	126
LOC_Os02g53150	Os02g0771200	GeBP	459	426	270	385
LOC_Os03g25430	Os03g0370250	GeBP	115	115	86	105.333
LOC_Os03g50110	Os03g0708800	GeBP	71	55	54	60
LOC_Os07g44200	Os07g0636100	GeBP	104	89	74	89
LOC_Os08g36450	Os08g0467600	GeBP	223	169	128	173.333
LOC_Os09g27850	Os09g0451700	GeBP	189	150	160	166.333
LOC_Os06g12400	Os06g0229300	HB-PHD	430	445	390	421.667
LOC_Os01g48170	Os01g0672201	HB-other	98	109	86	97.6667
LOC_Os01g70810	Os01g0934300	HB-other	368	335	437	380
LOC_Os02g05450	Os02g0147800	HB-other	532	529	584	548.333
LOC_Os03g55990	Os03g0769800	HB-other	817	897	853	855.667
LOC_Os05g09630	Os05g0188600	HB-other	213	204	216	211
LOC_Os05g48820	Os05g0562400	HB-other	1065	1169	1199	1144.33
LOC_Os06g29020	Os06g0485100	HB-other	711	747	643	700.333
LOC_Os06g39906	Os06g0601000	HB-other	833	693	1256	927.333
LOC_Os02g05640	Os02g0149900	HD-ZIP	94	82	130	102
LOC_Os02g35770	Os02g0565600	HD-ZIP	87	91	85	87.6667
LOC_Os02g45250	Os02g0674800	HD-ZIP	932	933	1548	1137.67
LOC_Os03g01890	Os03g0109400	HD-ZIP	189	198	82	156.333
LOC_Os03g07450	Os03g0170600	HD-ZIP	181	141	188	170
LOC_Os03g08960	Os03g0188900	HD-ZIP	368	378	310	352
LOC_Os03g10210	Os03g0198600	HD-ZIP	78	57	51	62
LOC_Os03g12860	Os03g0231150	HD-ZIP	210	235	131	192
LOC_Os04g45810	Os04g0541700	HD-ZIP	43	43	114	66.6667
LOC_Os04g46350	Os04g0548700	HD-ZIP	56	55	51	54
LOC_Os04g48070	Os04g0569100	HD-ZIP	39	55	67	53.6667
LOC_Os04g53540	Os04g0627000	HD-ZIP	737	740	1287	921.333
LOC_Os06g04850	Os06g0140400	HD-ZIP	62	64	270	132
LOC_Os06g04870	Os06g0140700	HD-ZIP	458	468	658	528
LOC_Os06g10600	Os06g0208100	HD-ZIP	73	70	83	75.3333
LOC_Os08g04190	Os08g0136100	HD-ZIP	293	244	292	276.333
LOC_Os08g08820	Os08g0187500	HD-ZIP	1252	1267	1960	1493
LOC_Os08g19590	Os08g0292000	HD-ZIP	729	742	608	693
LOC_Os08g32080	Os08g0416000	HD-ZIP	3574	3486	2576	3212
LOC_Os08g37580	Os08g0481400	HD-ZIP	1296	1359	896	1183.67
LOC_Os09g21180	Os09g0379600	HD-ZIP	138	132	316	195.333
LOC_Os09g27450	Os09g0447000	HD-ZIP	62	65	36	54.3333
LOC_Os09g29460	Os09g0470500	HD-ZIP	63	72	57	64
LOC_Os09g35760	Os09g0526300	HD-ZIP	135	131	210	158.667
LOC_Os09g35910	Os09g0528200	HD-ZIP	627	559	437	541
LOC_Os10g01470	Os10g0103700	HD-ZIP	148	121	155	141.333
LOC_Os10g23090	Os10g0377300	HD-ZIP	255	266	140	220.333
LOC_Os10g26500	Os10g0404900	HD-ZIP	286	233	293	270.667
LOC_Os10g33960	Os10g0480200	HD-ZIP	109	111	49	89.6667
LOC_Os10g41230	Os10g0561800	HD-ZIP	468	486	677	543.667
LOC_Os10g42490	Os10g0575600	HD-ZIP	284	259	114	219
LOC_Os07g39800	Os07g0586700	HRT-like	258	283	235	258.667
LOC_Os01g43590	Os01g0625300	HSF	46	42	44	44
LOC_Os01g53220	Os01g0733200	HSF	647	616	678	647
LOC_Os01g54550	Os01g0749300	HSF	95	87	134	105.333
LOC_Os02g29340	Os02g0496100	HSF	165	206	227	199.333
LOC_Os02g32590	Os02g0527300	HSF	274	285	471	343.333
LOC_Os03g06630	Os03g0161900	HSF	231	218	304	251
LOC_Os03g12370	Os03g0224700	HSF	169	149	189	169
LOC_Os03g25120	Os03g0366800	HSF	138	146	15	99.6667
LOC_Os03g58160	Os03g0795900	HSF	454	431	556	480.333
LOC_Os03g63750	Os03g0854500	HSF	546	522	524	530.667
LOC_Os05g45410	Os05g0530400	HSF	20	30	73	41
LOC_Os07g08140	Os07g0178600	HSF	102	94	113	103
LOC_Os07g44690	Os07g0640900	HSF	226	234	57	172.333
LOC_Os09g28200	Os09g0455200	HSF	43	40	15	32.6667
LOC_Os10g28340	Os10g0419300	HSF	222	237	272	243.667
LOC_Os01g07480	Os01g0169400	LBD	219	201	72	164
LOC_Os01g32770	Os01g0511000	LBD	388	345	199	310.667
LOC_Os01g39040	Os01g0571500	LBD	54	43	50	49
LOC_Os01g66590	Os01g0889400	LBD	147	141	125	137.667
LOC_Os03g33090	Os03g0445700	LBD	181	174	26	127
LOC_Os03g41330	Os03g0609500	LBD	609	570	350	509.667
LOC_Os03g45750	Os03g0659700	LBD	118	132	21	90.3333
LOC_Os07g40000	Os07g0589000	LBD	285	284	388	319
LOC_Os01g42710	Os01g0612700	LSD	267	264	157	229.333
LOC_Os03g43840	Os03g0639600	LSD	217	248	306	257
LOC_Os07g28910	Os07g0472200	LSD	258	238	242	246
LOC_Os08g03610	Os08g0130100	LSD	146	128	72	115.333
LOC_Os08g06280	Os08g0159500	LSD	857	891	825	857.667
LOC_Os12g41700	Os12g0611000	LSD	75	85	78	79.3333
LOC_Os01g69850	Os01g0922800	M-type_MADS	474	433	413	440
LOC_Os02g49840	Os02g0731200	M-type_MADS	72	67	160	99.6667
LOC_Os01g52680	Os01g0726400	MIKC_MADS	96	75	11	60.6667
LOC_Os01g66030	Os01g0883100	MIKC_MADS	72	82	39	64.3333
LOC_Os02g36924	Os02g0579600	MIKC_MADS	151	126	138	138.333
LOC_Os02g52340	Os02g0761000	MIKC_MADS	869	880	820	856.333
LOC_Os03g08754	Os03g0186600	MIKC_MADS	631	674	502	602.333
LOC_Os04g52410	Os04g0614100	MIKC_MADS	28	23	43	31.3333
LOC_Os06g01890	Os06g0108500	MIKC_MADS	170	172	102	148
LOC_Os06g11330	Os06g0217300	MIKC_MADS	760	766	537	687.667
LOC_Os06g45650	Os06g0667266	MIKC_MADS	68	56	69	64.3333
LOC_Os06g49840	Os06g0712700	MIKC_MADS	444	384	281	369.667
LOC_Os07g41370	Os07g0605200	MIKC_MADS	78	73	123	91.3333
LOC_Os08g02070	Os08g0112700	MIKC_MADS	235	230	68	177.667
LOC_Os10g39130	Os10g0536100	MIKC_MADS	1384	1295	1895	1524.67
LOC_Os01g03720	Os01g0128000	MYB	43	45	25	37.6667
LOC_Os01g04930	Os01g0142500	MYB	488	474	364	442
LOC_Os01g09590	Os01g0191900	MYB	568	555	343	488.667
LOC_Os01g16810	Os01g0274800	MYB	165	166	17	116
LOC_Os01g18240	Os01g0285300	MYB	271	255	536	354
LOC_Os01g19970	Os01g0305900	MYB	143	183	117	147.667
LOC_Os01g36460	Os01g0545100	MYB	96	95	105	98.6667
LOC_Os01g49160	Os01g0685400	MYB	113	109	91	104.333
LOC_Os01g50720	Os01g0702700	MYB	161	130	142	144.333
LOC_Os01g59660	Os01g0812000	MYB	90	88	105	94.3333
LOC_Os01g62410	Os01g0841500	MYB	250	251	262	254.333
LOC_Os01g63160	Os01g0850400	MYB	38	41	28	35.6667
LOC_Os01g63460	Os01g0853700	MYB	258	266	160	228
LOC_Os01g65370	Os01g0874300	MYB	170	165	281	205.333
LOC_Os01g74410	Os01g0975300	MYB	1262	1265	1194	1240.33
LOC_Os02g09480	Os02g0187700	MYB	293	277	164	244.667
LOC_Os02g17190	Os02g0271900	MYB	476	460	334	423.333
LOC_Os02g36890	Os02g0579300	MYB	18	19	75	37.3333
LOC_Os02g42850	Os02g0641300	MYB	127	128	110	121.667
LOC_Os02g49986	Os02g0732600	MYB	40	34	25	33
LOC_Os03g20090	Os03g0315400	MYB	221	214	141	192
LOC_Os03g25550	Os03g0371800	MYB	68	51	140	86.3333
LOC_Os03g51110	Os03g0720800	MYB	94	84	75	84.3333
LOC_Os04g28090	Os04g0348300	MYB	686	768	602	685.333
LOC_Os04g43680	Os04g0517100	MYB	184	183	233	200
LOC_Os04g50770	Os04g0594100	MYB	142	140	65	115.667
LOC_Os05g04820	Os05g0140100	MYB	264	300	581	381.667
LOC_Os05g35500	Os05g0429900	MYB	627	595	666	629.333
LOC_Os05g37730	Os05g0449900	MYB	776	714	499	663
LOC_Os05g38460	Os05g0459000	MYB	46	58	36	46.6667
LOC_Os05g46610	Os05g0543600	MYB	147	132	137	138.667
LOC_Os05g48010	Os05g0553400	MYB	160	159	146	155
LOC_Os06g40330	Os06g0605750	MYB	64	67	54	61.6667
LOC_Os06g43090	Os06g0637500	MYB	157	203	238	199.333
LOC_Os07g04700	Os07g0139500	MYB	241	245	261	249
LOC_Os07g43420	Os07g0627300	MYB	243	237	208	229.333
LOC_Os07g43580	Os07g0629000	MYB	58	41	38	45.6667
LOC_Os07g44090	Os07g0634900	MYB	166	156	418	246.667
LOC_Os07g48870	Os07g0688200	MYB	56	53	38	49
LOC_Os08g05520	Os08g0151300	MYB	48	58	28	44.6667
LOC_Os08g33660	Os08g0433400	MYB	52	46	178	92
LOC_Os08g33940	Os08g0437300	MYB	149	146	252	182.333
LOC_Os09g36250	Os09g0532900	MYB	471	466	347	428
LOC_Os09g36730	Os09g0538400	MYB	1033	973	1321	1109
LOC_Os11g03440	Os11g0128500	MYB	31	41	162	78
LOC_Os11g35390	Os11g0558200	MYB	45	53	65	54.3333
LOC_Os12g03150	Os12g0125000	MYB	48	39	179	88.6667
LOC_Os12g07640	Os12g0175400	MYB	50	55	77	60.6667
LOC_Os12g13570	Os12g0238000	MYB	86	102	49	79
LOC_Os12g37970	Os12g0567300	MYB	546	531	320	465.667
LOC_Os12g38400	Os12g0572201	MYB	131	146	108	128.333
LOC_Os01g09280	Os01g0187900	MYB_related	129	166	274	189.667
LOC_Os01g09640	Os01g0192300	MYB_related	378	380	468	408.667
LOC_Os01g09760	Os01g0193900	MYB_related	154	180	172	168.667
LOC_Os01g34060	Os01g0524500	MYB_related	321	128	179	209.333
LOC_Os01g40670	Os01g0589300	MYB_related	327	317	359	334.333
LOC_Os01g41900	Os01g0603300	MYB_related	564	450	256	423.333
LOC_Os01g43230	Os01g0619900	MYB_related	151	189	274	204.667
LOC_Os01g51154	Os01g0708000	MYB_related	686	647	689	674
LOC_Os02g34630	Os02g0551400	MYB_related	365	415	364	381.333
LOC_Os02g45670	Os02g0680700	MYB_related	162	191	266	206.333
LOC_Os02g47744	Os02g0706400	MYB_related	166	162	165	164.333
LOC_Os02g53670	Os02g0776700	MYB_related	492	566	645	567.667
LOC_Os03g13790	Os03g0241100	MYB_related	544	556	602	567.333
LOC_Os03g31230	Os03g0425800	MYB_related	586	602	692	626.667
LOC_Os03g53960	Os03g0750800	MYB_related	1103	1159	1086	1116
LOC_Os04g58020	Os04g0676700	MYB_related	505	465	560	510
LOC_Os05g02420	Os05g0114700	MYB_related	8235	8472	3818	6841.67
LOC_Os05g03550	Os05g0126400	MYB_related	1700	1938	2612	2083.33
LOC_Os05g10690	Os05g0195700	MYB_related	161	159	105	141.667
LOC_Os05g50340	Os05g0579600	MYB_related	175	170	142	162.333
LOC_Os06g01670	Os06g0105800	MYB_related	143	125	186	151.333
LOC_Os06g08290	Os06g0181300	MYB_related	65	65	38	56
LOC_Os06g45840	Os06g0669700	MYB_related	319	298	364	327
LOC_Os07g25150	Os07g0432800	MYB_related	66	71	69	68.6667
LOC_Os07g30130	Os07g0484700	MYB_related	333	382	458	391
LOC_Os07g49530	Os07g0695900	MYB_related	149	149	144	147.333
LOC_Os08g04840	Os08g0144000	MYB_related	250	208	196	218
LOC_Os08g05510	Os08g0151000	MYB_related	358	292	298	316
LOC_Os08g06110	Os08g0157600	MYB_related	430	443	544	472.333
LOC_Os08g39980	Os08g0510700	MYB_related	560	502	319	460.333
LOC_Os10g41200	Os10g0561400	MYB_related	346	383	498	409
LOC_Os10g41260	Os10g0562100	MYB_related	1025	987	1011	1007.67
LOC_Os12g41920	Os12g0613300	MYB_related	357	345	319	340.333
LOC_Os01g09550	Os01g0191300	NAC	271	298	249	272.667
LOC_Os01g15640	Os01g0261200	NAC	149	199	278	208.667
LOC_Os01g48130	Os01g0672100	NAC	235	217	270	240.667
LOC_Os01g60020	Os01g0816100	NAC	81	63	104	82.6667
LOC_Os01g66120	Os01g0884300	NAC	761	767	1353	960.333
LOC_Os01g66490	Os01g0888300	NAC	212	187	228	209
LOC_Os01g70110	Os01g0925400	NAC	747	667	515	643
LOC_Os01g71790	Os01g0946200	NAC	208	174	184	188.667
LOC_Os02g36880	Os02g0579000	NAC	216	191	385	264
LOC_Os02g38130	Os02g0594800	NAC	38	34	27	33
LOC_Os02g56600	Os02g0810900	NAC	60	49	69	59.3333
LOC_Os03g02800	Os03g0119966	NAC	40	37	36	37.6667
LOC_Os03g04070	Os03g0133000	NAC	98	103	158	119.667
LOC_Os03g12120	Os03g0221300	NAC	272	264	276	270.667
LOC_Os03g21030	Os03g0327100	NAC	360	392	545	432.333
LOC_Os03g21060	Os03g0327800	NAC	102	101	252	151.667
LOC_Os03g56580	Os03g0777000	NAC	69	68	109	82
LOC_Os03g60080	Os03g0815100	NAC	702	725	780	735.667
LOC_Os04g38720	Os04g0460600	NAC	520	534	275	443
LOC_Os05g34600	Os05g0418800	NAC	135	134	224	164.333
LOC_Os05g34830	Os05g0421600	NAC	132	116	205	151
LOC_Os05g35170	Os05g0426200	NAC	1997	2087	2269	2117.67
LOC_Os05g48850	Os05g0563000	NAC	328	347	198	291
LOC_Os06g01230	Os06g0101800	NAC	133	184	150	155.667
LOC_Os06g04090	Os06g0131700	NAC	154	149	117	140
LOC_Os06g36480	Os06g0560300	NAC	64	87	56	69
LOC_Os06g46270	Os06g0675600	NAC	70	64	98	77.3333
LOC_Os06g51070	Os06g0726300	NAC	223	226	286	245
LOC_Os07g12340	Os07g0225300	NAC	239	232	236	235.667
LOC_Os07g48450	Os07g0683200	NAC	261	248	586	365
LOC_Os07g48550	Os07g0684800	NAC	208	196	502	302
LOC_Os08g02300	Os08g0115800	NAC	136	136	86	119.333
LOC_Os08g06140	Os08g0157900	NAC	1029	1121	1059	1069.67
LOC_Os08g42400	Os08g0535800	NAC	500	549	1027	692
LOC_Os08g44820	Os08g0562200	NAC	1012	981	1142	1045
LOC_Os09g32040	Os09g0493700	NAC	264	278	308	283.333
LOC_Os09g32260	Os09g0497900	NAC	58	64	42	54.6667
LOC_Os09g38000	Os09g0552800	NAC	46	48	27	40.3333
LOC_Os10g21560	Os10g0359500	NAC	127	166	182	158.333
LOC_Os10g33760	Os10g0477600	NAC	54	66	60	60
LOC_Os10g42130	Os10g0571600	NAC	145	138	371	218
LOC_Os11g08210	Os11g0184900	NAC	137	116	160	137.667
LOC_Os12g29330	Os12g0477400	NAC	338	268	359	321.667
LOC_Os12g41680	Os12g0610600	NAC	144	129	322	198.333
LOC_Os01g06550	Os01g0158900	NF-X1	627	664	814	701.667
LOC_Os06g14190	Os06g0252300	NF-X1	277	275	263	271.667
LOC_Os03g07880	Os03g0174900	NF-YA	125	123	125	124.333
LOC_Os03g29760	Os03g0411100	NF-YA	761	802	921	828
LOC_Os03g44540	Os03g0647600	NF-YA	297	264	213	258
LOC_Os03g48970	Os03g0696300	NF-YA	481	483	437	467
LOC_Os07g06470	Os07g0158500	NF-YA	56	57	75	62.6667
LOC_Os07g41720	Os07g0608200	NF-YA	91	79	78	82.6667
LOC_Os08g09690	Os08g0196700	NF-YA	117	117	124	119.333
LOC_Os12g41880	Os12g0613000	NF-YA	66	95	112	91
LOC_Os12g42400	Os12g0618600	NF-YA	113	94	44	83.6667
LOC_Os01g61810	Os01g0834400	NF-YB	163	157	177	165.667
LOC_Os01g70890	Os01g0935200	NF-YB	32	33	31	32
LOC_Os03g29970	Os03g0413000	NF-YB	370	354	428	384
LOC_Os05g38820	Os05g0463800	NF-YB	478	429	419	442
LOC_Os05g49780	Os05g0573500	NF-YB	56	47	35	46
LOC_Os07g41580	Os07g0606600	NF-YB	218	203	144	188.333
LOC_Os08g07740	Os08g0174500	NF-YB	70	63	72	68.3333
LOC_Os08g29500	Os08g0383700	NF-YB	56	67	66	63
LOC_Os09g39490	Os09g0568200	NF-YB	88	72	40	66.6667
LOC_Os02g07450	Os02g0170500	NF-YC	403	388	274	355
LOC_Os03g14669	Os03g0251350	NF-YC	2621	2163	3505	2763
LOC_Os03g63530	Os03g0852300	NF-YC	149	126	97	124
LOC_Os05g41450	Os05g0494100	NF-YC	147	135	171	151
LOC_Os06g45640	Os06g0667100	NF-YC	77	75	89	80.3333
LOC_Os08g38780	Os08g0496500	NF-YC	379	358	305	347.333
LOC_Os09g30310	Os09g0480700	NF-YC	415	298	223	312
LOC_Os11g34200	Os11g0544700	NF-YC	428	400	455	427.667
LOC_Os01g13540	Os01g0236700	Nin-like	481	575	704	586.667
LOC_Os01g14420	Os01g0246500	Nin-like	69	65	60	64.6667
LOC_Os02g04340	Os02g0136000	Nin-like	93	92	67	84
LOC_Os03g03900	Os03g0131100	Nin-like	386	422	542	450
LOC_Os04g41850	Os04g0495800	Nin-like	219	220	319	252.667
LOC_Os04g47640	Os04g0564000	Nin-like	40	26	25	30.3333
LOC_Os09g37710	Os09g0549450	Nin-like	228	249	211	229.333
LOC_Os11g16290	Os11g0264300	Nin-like	105	95	117	105.667
LOC_Os01g04800	Os01g0141000	RAV	116	129	230	158.333
LOC_Os01g49830	Os01g0693400	RAV	940	831	1073	948
LOC_Os05g47650	Os05g0549800	RAV	195	189	336	240
LOC_Os04g33420	Os04g0408900	S1Fa-like	687	566	839	697.333
LOC_Os04g33440	Os04g0408700	S1Fa-like	532	480	602	538
LOC_Os01g18850	Os01g0292900	SBP	631	741	1021	797.667
LOC_Os01g69830	Os01g0922600	SBP	239	231	300	256.667
LOC_Os02g04680	Os02g0139400	SBP	1059	1088	638	928.333
LOC_Os02g07780	Os02g0174100	SBP	299	263	210	257.333
LOC_Os02g08070	Os02g0177300	SBP	62	51	29	47.3333
LOC_Os03g61760	Os03g0833300	SBP	1162	1247	1148	1185.67
LOC_Os04g56170	Os04g0656500	SBP	60	72	134	88.6667
LOC_Os05g33810	Os05g0408200	SBP	806	859	1060	908.333
LOC_Os06g44860	Os06g0659100	SBP	57	54	34	48.3333
LOC_Os06g45310	Os06g0663500	SBP	132	123	151	135.333
LOC_Os06g49010	Os06g0703500	SBP	484	518	382	461.333
LOC_Os08g39890	Os08g0509600	SBP	416	358	151	308.333
LOC_Os08g40260	Os08g0513700	SBP	1760	1879	1962	1867
LOC_Os08g41940	Os08g0531600	SBP	41	37	37	38.3333
LOC_Os09g31438	Os09g0491532	SBP	145	147	59	117
LOC_Os09g32944	Os09g0507100	SBP	133	126	58	105.667
LOC_Os11g30370	Os11g0496600	SBP	88	74	66	76
LOC_Os01g72490	Os01g0954500	SRS	456	464	136	352
LOC_Os05g32070	Os05g0386201	SRS	237	227	28	164
LOC_Os06g49830	Os06g0712600	SRS	333	269	16	206
LOC_Os08g43410	Os08g0547600	SRS	132	122	37	97
LOC_Os09g36160	Os09g0531600	SRS	532	501	37	356.667
LOC_Os10g41770	Os10g0567300	STAT	245	245	177	222.333
LOC_Os01g19694	Os01g0302500	TALE	187	164	10	120.333
LOC_Os02g08544	Os02g0182800	TALE	884	809	1051	914.667
LOC_Os02g13310	Os02g0226600	TALE	166	171	73	136.667
LOC_Os03g03164	Os03g0123500	TALE	498	455	660	537.667
LOC_Os03g03260	Os03g0124000	TALE	161	139	192	164
LOC_Os03g06930	Os03g0165300	TALE	119	113	177	136.333
LOC_Os03g47016	Os03g0673000	TALE	103	105	78	95.3333
LOC_Os03g47730	Os03g0680700	TALE	84	80	26	63.3333
LOC_Os03g47740	Os03g0680800	TALE	1557	1536	2267	1786.67
LOC_Os03g51690	Os03g0727000	TALE	874	915	46	611.667
LOC_Os03g51710	Os03g0727200	TALE	170	163	11	114.667
LOC_Os03g52239	Os03g0732100	TALE	1501	1574	2082	1719
LOC_Os05g03884	Os05g0129700	TALE	515	462	67	348
LOC_Os06g01934	Os06g0108900	TALE	307	317	425	349.667
LOC_Os06g36680	Os06g0562300	TALE	423	416	103	314
LOC_Os06g43860	Os06g0646600	TALE	632	622	1178	810.667
LOC_Os07g03770	Os07g0129700	TALE	723	694	48	488.333
LOC_Os08g19650	Os08g0292900	TALE	588	618	815	673.667
LOC_Os10g39030	Os10g0534900	TALE	1824	1707	2721	2084
LOC_Os11g06020	Os11g0158832	TALE	436	422	567	475
LOC_Os12g43950	Os12g0636200	TALE	336	353	478	389
LOC_Os01g55750	Os01g0763200	TCP	321	310	606	412.333
LOC_Os01g69980	Os01g0924400	TCP	1560	1648	1680	1629.33
LOC_Os02g42380	Os02g0635800	TCP	261	262	204	242.333
LOC_Os02g51280	Os02g0747400	TCP	603	554	221	459.333
LOC_Os03g57190	Os03g0785800	TCP	259	262	178	233
LOC_Os04g11830	Os04g0194600	TCP	288	234	157	226.333
LOC_Os04g44440	Os04g0526000	TCP	55	61	25	47
LOC_Os05g43760	Os05g0513100	TCP	119	125	296	180
LOC_Os06g12230	Os06g0226700	TCP	487	497	331	438.333
LOC_Os07g05720	Os07g0152000	TCP	430	448	374	417.333
LOC_Os11g07460	Os11g0175700	TCP	1627	1583	511	1240.33
LOC_Os12g07480	Os12g0173300	TCP	348	370	156	291.333
LOC_Os12g42190	Os12g0616400	TCP	199	214	394	269
LOC_Os01g48320	Os01g0674000	Trihelix	201	142	157	166.667
LOC_Os01g52090	Os01g0718900	Trihelix	149	119	154	140.667
LOC_Os02g01380	Os02g0104500	Trihelix	352	348	247	315.667
LOC_Os02g07800	Os02g0174300	Trihelix	222	171	85	159.333
LOC_Os02g31160	Os02g0516800	Trihelix	62	50	71	61
LOC_Os02g33610	Os02g0539600	Trihelix	900	900	1391	1063.67
LOC_Os02g33770	Os02g0542400	Trihelix	396	387	331	371.333
LOC_Os02g35690	Os02g0565000	Trihelix	627	541	491	553
LOC_Os02g43300	Os02g0648300	Trihelix	301	285	348	311.333
LOC_Os03g02240	Os03g0113500	Trihelix	542	615	1408	855
LOC_Os03g46350	Os03g0666300	Trihelix	87	60	2	49.6667
LOC_Os04g32590	Os04g0397500	Trihelix	219	220	211	216.667
LOC_Os04g36790	Os04g0445600	Trihelix	327	339	268	311.333
LOC_Os04g40930	Os04g0486400	Trihelix	34	38	25	32.3333
LOC_Os04g45750	Os04g0541100	Trihelix	358	336	568	420.667
LOC_Os04g45940	Os04g0543500	Trihelix	225	175	156	185.333
LOC_Os04g51320	Os04g0602300	Trihelix	63	50	39	50.6667
LOC_Os04g57530	Os04g0670900	Trihelix	67	53	1	40.3333
LOC_Os05g48690	Os05g0560600	Trihelix	76	64	97	79
LOC_Os08g37810	Os08g0484700	Trihelix	590	610	493	564.333
LOC_Os09g38570	Os09g0558200	Trihelix	66	63	61	63.3333
LOC_Os10g37240	Os10g0516500	Trihelix	785	680	912	792.333
LOC_Os11g06410	Os11g0163500	Trihelix	172	176	173	173.667
LOC_Os12g06640	Os12g0163500	Trihelix	213	213	247	224.333
LOC_Os01g54930	Os01g0753000	VOZ	560	583	457	533.333
LOC_Os05g43950	Os05g0515700	VOZ	413	416	410	413
LOC_Os01g60270	Os01g0818400	WOX	171	193	78	147.333
LOC_Os07g48560	Os07g0684900	WOX	84	91	19	64.6667
LOC_Os01g08710	Os01g0182700	WRKY	306	278	47	210.333
LOC_Os01g09080	Os01g0185900	WRKY	36	35	34	35
LOC_Os01g14440	Os01g0246700	WRKY	297	274	663	411.333
LOC_Os01g18584	Os01g0289600	WRKY	76	58	201	111.667
LOC_Os01g43650	Os01g0626400	WRKY	36	26	60	40.6667
LOC_Os01g46800	Os01g0656400	WRKY	33	29	76	46
LOC_Os01g47560	Os01g0665750	WRKY	58	65	90	71
LOC_Os01g53040	Os01g0730700	WRKY	52	42	164	86
LOC_Os01g54600	Os01g0750100	WRKY	1910	1791	2383	2028
LOC_Os01g60640	Os01g0821600	WRKY	88	102	113	101
LOC_Os01g61080	Os01g0826400	WRKY	124	95	250	156.333
LOC_Os02g08440	Os02g0181300	WRKY	290	242	456	329.333
LOC_Os02g43560	Os02g0652100	WRKY	123	125	65	104.333
LOC_Os03g21710	Os03g0335200	WRKY	38	48	107	64.3333
LOC_Os03g33012	Os03g0444900	WRKY	62	82	88	77.3333
LOC_Os03g53050	Os03g0741400	WRKY	625	619	381	541.667
LOC_Os03g63810	Os03g0855100	WRKY	38	23	57	39.3333
LOC_Os04g39570	Os04g0471700	WRKY	162	121	43	108.667
LOC_Os04g46060	Os04g0545000	WRKY	191	214	59	154.667
LOC_Os04g51560	Os04g0605100	WRKY	1133	1064	883	1026.67
LOC_Os05g03900	Os05g0129800	WRKY	58	54	71	61
LOC_Os05g04640	Os05g0137500	WRKY	199	197	320	238.667
LOC_Os05g09020	Os05g0183100	WRKY	433	405	607	481.667
LOC_Os05g25770	Os05g0322900	WRKY	639	694	1231	854.667
LOC_Os05g27730	Os05g0343400	WRKY	1422	1462	2654	1846
LOC_Os05g39720	Os05g0474800	WRKY	68	71	179	106
LOC_Os05g46020	Os05g0537100	WRKY	84	64	216	121.333
LOC_Os05g49100	Os05g0565900	WRKY	26	13	52	30.3333
LOC_Os05g49620	Os05g0571200	WRKY	47	57	87	63.6667
LOC_Os06g05380	Os06g0146250	WRKY	56	72	81	69.6667
LOC_Os06g06360	Os06g0158100	WRKY	25	23	47	31.6667
LOC_Os06g44010	Os06g0649000	WRKY	52	57	113	74
LOC_Os07g02060	Os07g0111400	WRKY	72	54	31	52.3333
LOC_Os07g39480	Os07g0583700	WRKY	535	575	502	537.333
LOC_Os07g40570	Os07g0596900	WRKY	166	174	236	192
LOC_Os07g48260	Os07g0680400	WRKY	104	103	142	116.333
LOC_Os08g09900	Os08g0198900	WRKY	26	25	45	32
LOC_Os08g17400	Os08g0276200	WRKY	216	289	258	254.333
LOC_Os08g29660	Os08g0386200	WRKY	197	183	455	278.333
LOC_Os08g38990	Os08g0499300	WRKY	352	361	520	411
LOC_Os09g16510	Os09g0334500	WRKY	204	214	197	205
LOC_Os09g25060	Os09g0417600	WRKY	122	115	411	216
LOC_Os09g25070	Os09g0417800	WRKY	36	33	108	59
LOC_Os09g30400	Os09g0481700	WRKY	552	566	710	609.333
LOC_Os10g42850	Os10g0579400	WRKY	104	115	17	78.6667
LOC_Os11g02540	Os11g0117600	WRKY	28	33	75	45.3333
LOC_Os12g01180	Os12g0102350	WRKY	80	84	80	81.3333
LOC_Os12g02440	Os12g0116600	WRKY	163	166	189	172.667
LOC_Os12g40570	Os12g0597700	WRKY	869	872	833	858
LOC_Os02g06370	Os02g0158400	Whirly	492	474	349	438.333
LOC_Os06g05350	Os06g0145800	Whirly	127	136	159	140.667
LOC_Os02g42950	Os02g0643200	YABBY	254	205	35	164.667
LOC_Os03g44710	Os03g0650000	YABBY	285	283	296	288
LOC_Os04g45330	Os04g0536300	YABBY	183	198	27	136
LOC_Os07g06620	Os07g0160100	YABBY	127	114	113	118
LOC_Os12g42610	Os12g0621100	YABBY	207	200	154	187
LOC_Os02g47770	Os02g0706600	ZF-HD	493	255	94	280.667
LOC_Os04g35500	Os04g0434500	ZF-HD	58	63	14	45
LOC_Os05g50310	Os05g0579300	ZF-HD	170	152	50	124
LOC_Os08g37400	Os08g0479400	ZF-HD	203	169	23	131.667
LOC_Os09g24810	Os09g0414500	ZF-HD	115	77	84	92
LOC_Os09g24820	Os09g0414600	ZF-HD	112	116	125	117.667
LOC_Os09g29130	Os09g0466400	ZF-HD	191	163	39	131
LOC_Os11g03420	Os11g0128300	ZF-HD	526	493	399	472.667
LOC_Os11g13930	Os11g0243300	ZF-HD	121	122	66	103
LOC_Os12g03110	Os12g0124500	ZF-HD	469	470	309	416
LOC_Os01g01600	Os01g0105700	bHLH	46	46	15	35.6667
LOC_Os01g01870	Os01g0108600	bHLH	105	89	103	99
LOC_Os01g06640	Os01g0159800	bHLH	181	121	131	144.333
LOC_Os01g09990	Os01g0196300	bHLH	80	78	45	67.6667
LOC_Os01g11910	Os01g0218100	bHLH	167	123	236	175.333
LOC_Os01g38610	Os01g0566800	bHLH	245	206	190	213.667
LOC_Os01g39330	Os01g0575200	bHLH	125	154	222	167
LOC_Os01g51140	Os01g0707500	bHLH	60	63	79	67.3333
LOC_Os01g57580	Os01g0784900	bHLH	106	99	69	91.3333
LOC_Os01g64560	Os01g0865600	bHLH	344	310	355	336.333
LOC_Os01g67480	Os01g0900800	bHLH	1232	1256	1222	1236.67
LOC_Os01g68700	Os01g0915600	bHLH	679	692	485	618.667
LOC_Os01g70310	Os01g0928000	bHLH	185	203	237	208.333
LOC_Os02g02480	Os02g0116600	bHLH	687	665	799	717
LOC_Os02g02820	Os02g0120500	bHLH	28	34	30	30.6667
LOC_Os02g23823	Os02g0433600	bHLH	267	236	387	296.667
LOC_Os02g35660	Os02g0564700	bHLH	38	37	24	33
LOC_Os02g39140	Os02g0603600	bHLH	218	231	188	212.333
LOC_Os02g46560	Os02g0691500	bHLH	46	34	48	42.6667
LOC_Os02g47660	Os02g0705500	bHLH	573	528	243	448
LOC_Os02g49480	Os02g0726700	bHLH	41	40	103	61.3333
LOC_Os02g51320	Os02g0747900	bHLH	70	72	103	81.6667
LOC_Os02g56140	Os02g0805250	bHLH	43	49	74	55.3333
LOC_Os03g03000	Os03g0122100	bHLH	106	80	295	160.333
LOC_Os03g04310	Os03g0135700	bHLH	454	444	97	331.667
LOC_Os03g07540	Os03g0171700	bHLH	44	46	50	46.6667
LOC_Os03g08930	Os03g0188400	bHLH	209	194	33	145.333
LOC_Os03g15440	Os03g0260600	bHLH	70	67	14	50.3333
LOC_Os03g27390	Os03g0391700	bHLH	930	923	575	809.333
LOC_Os03g46860	Os03g0671800	bHLH	187	224	54	155
LOC_Os03g51580	Os03g0725800	bHLH	433	358	282	357.667
LOC_Os03g51910	Os03g0728900	bHLH	199	196	91	162
LOC_Os03g53020	Os03g0741100	bHLH	71	74	183	109.333
LOC_Os03g55220	Os03g0759700	bHLH	98	98	21	72.3333
LOC_Os03g56950	Os03g0782500	bHLH	838	756	1146	913.333
LOC_Os03g58330	Os03g0797600	bHLH	785	788	651	741.333
LOC_Os03g58830	Os03g0802900	bHLH	113	98	55	88.6667
LOC_Os03g59670	Os03g0811400	bHLH	243	131	121	165
LOC_Os04g23440	Os04g0300600	bHLH	53	58	54	55
LOC_Os04g28280	Os04g0350700	bHLH	55	74	82	70.3333
LOC_Os04g41229	Os04g0489600	bHLH	60	60	74	64.6667
LOC_Os04g52770	Os04g0618600	bHLH	32	32	44	36
LOC_Os04g53990	Os04g0631600	bHLH	225	239	113	192.333
LOC_Os05g01256	Os05g0103000	bHLH	99	87	80	88.6667
LOC_Os05g04740	Os05g0139100	bHLH	117	116	94	109
LOC_Os05g38140	Os05g0455400	bHLH	820	753	640	737.667
LOC_Os05g42180	Os05g0501200	bHLH	95	107	129	110.333
LOC_Os05g46370	Os05g0541400	bHLH	39	33	45	39
LOC_Os05g50900	Os05g0586300	bHLH	24	24	61	36.3333
LOC_Os06g06900	Os06g0164400	bHLH	72	64	72	69.3333
LOC_Os06g09370	Os06g0193400	bHLH	227	241	281	249.667
LOC_Os06g16400	Os06g0275600	bHLH	195	214	211	206.667
LOC_Os06g30090	Os06g0496400	bHLH	104	90	111	101.667
LOC_Os06g50900	Os06g0724800	bHLH	334	368	126	276
LOC_Os07g05010	Os07g0143200	bHLH	414	426	606	482
LOC_Os07g09590	Os07g0193800	bHLH	58	63	30	50.3333
LOC_Os08g04390	Os08g0138500	bHLH	226	215	267	236
LOC_Os08g08160	Os08g0179400	bHLH	32	36	23	30.3333
LOC_Os08g33590	Os08g0432800	bHLH	167	119	98	128
LOC_Os08g37290	Os08g0477900	bHLH	50	39	16	35
LOC_Os08g37730	Os08g0483900	bHLH	176	167	23	122
LOC_Os08g38210	Os08g0490000	bHLH	153	126	152	143.667
LOC_Os08g41320	Os08g0524800	bHLH	741	640	814	731.667
LOC_Os08g42470	Os08g0536800	bHLH	119	91	293	167.667
LOC_Os09g24490	Os09g0410700	bHLH	141	159	48	116
LOC_Os09g25040	Os09g0417400	bHLH	271	259	96	208.667
LOC_Os09g28210	Os09g0455300	bHLH	43	60	42	48.3333
LOC_Os09g29360	Os09g0468700	bHLH	155	152	41	116
LOC_Os09g29830	Os09g0474100	bHLH	164	139	133	145.333
LOC_Os09g29930	Os09g0475400	bHLH	364	370	280	338
LOC_Os09g31300	Os09g0487900	bHLH	992	978	1192	1054
LOC_Os09g33580	Os09g0510500	bHLH	108	110	40	86
LOC_Os09g34330	Os09g0519100	bHLH	68	37	18	41
LOC_Os10g23050	Os10g0376900	bHLH	112	112	38	87.3333
LOC_Os10g39750	Os10g0544200	bHLH	145	131	87	121
LOC_Os10g40740	Os10g0556200	bHLH	532	555	914	667
LOC_Os11g06010	Os11g0158500	bHLH	739	686	297	574
LOC_Os11g32100	Os11g0523700	bHLH	306	268	549	374.333
LOC_Os11g38870	Os11g0601700	bHLH	147	145	183	158.333
LOC_Os12g41650	Os12g0610200	bHLH	58	67	91	72
LOC_Os01g11350	Os01g0211800	bZIP	96	89	248	144.333
LOC_Os01g17260	Os01g0279900	bZIP	227	261	235	241
LOC_Os01g46970	Os01g0658900	bZIP	112	101	84	99
LOC_Os01g55150	Os01g0756200	bZIP	65	63	304	144
LOC_Os01g58760	Os01g0801901	bZIP	69	78	39	62
LOC_Os01g59350	Os01g0808100	bZIP	217	199	114	176.667
LOC_Os01g59760	Os01g0813100	bZIP	232	260	137	209.667
LOC_Os01g64020	Os01g0859500	bZIP	179	176	121	158.667
LOC_Os01g64730	Os01g0867300	bZIP	162	169	247	192.667
LOC_Os02g03580	Os02g0128200	bZIP	618	667	693	659.333
LOC_Os02g03960	Os02g0132500	bZIP	1726	1911	929	1522
LOC_Os02g07840	Os02g0175100	bZIP	507	557	313	459
LOC_Os02g08540	Os02g0182700	bZIP	74	65	98	79
LOC_Os02g10140	Os02g0194900	bZIP	85	58	67	70
LOC_Os02g10860	Os02g0203000	bZIP	62	59	43	54.6667
LOC_Os02g14910	Os02g0247100	bZIP	22	12	59	31
LOC_Os02g16680	Os02g0266800	bZIP	321	309	228	286
LOC_Os02g33560	Os02g0538900	bZIP	82	63	26	57
LOC_Os02g49560	Os02g0728001	bZIP	52	50	17	39.6667
LOC_Os02g52780	Os02g0766700	bZIP	195	196	282	224.333
LOC_Os02g58670	Os02g0833600	bZIP	171	146	188	168.333
LOC_Os03g03550	Os03g0127500	bZIP	40	36	36	37.3333
LOC_Os03g13614	Os03g0239400	bZIP	293	326	350	323
LOC_Os03g20310	Os03g0318600	bZIP	556	558	802	638.667
LOC_Os03g20650	Os03g0322700	bZIP	45	58	20	41
LOC_Os03g21800	Os03g0336200	bZIP	209	223	167	199.667
LOC_Os03g58250	Os03g0796900	bZIP	157	177	143	159
LOC_Os04g41820	Os04g0495500	bZIP	127	121	38	95.3333
LOC_Os04g54474	Os04g0637000	bZIP	709	685	405	599.667
LOC_Os05g34050	Os05g0411300	bZIP	510	533	608	550.333
LOC_Os05g36160	Os05g0437700	bZIP	138	96	88	107.333
LOC_Os05g37170	Os05g0443900	bZIP	84	90	86	86.6667
LOC_Os05g41070	Os05g0489700	bZIP	311	312	247	290
LOC_Os05g41540	Os05g0495200	bZIP	219	223	212	218
LOC_Os05g49420	Os05g0569300	bZIP	289	283	292	288
LOC_Os06g10880	Os06g0211200	bZIP	125	133	149	135.667
LOC_Os06g15480	Os06g0265400	bZIP	247	216	12	158.333
LOC_Os06g41100	Os06g0614100	bZIP	45	55	97	65.6667
LOC_Os06g41770	Os06g0622700	bZIP	571	507	570	549.333
LOC_Os06g43870	Os06g0646700	bZIP	282	298	298	292.667
LOC_Os06g45140	Os06g0662200	bZIP	238	240	162	213.333
LOC_Os06g50310	Os06g0716800	bZIP	480	457	466	467.667
LOC_Os07g10890	Os07g0209800	bZIP	355	370	318	347.667
LOC_Os07g44950	Os07g0644100	bZIP	151	162	173	162
LOC_Os07g48180	Os07g0679500	bZIP	104	80	61	81.6667
LOC_Os07g48660	Os07g0686100	bZIP	194	159	43	132
LOC_Os07g48820	Os07g0687700	bZIP	882	922	1146	983.333
LOC_Os08g07970	Os08g0176900	bZIP	203	220	153	192
LOC_Os08g43090	Os08g0543900	bZIP	323	284	279	295.333
LOC_Os09g10840	Os09g0280500	bZIP	45	42	54	47
LOC_Os09g13570	Os09g0306400	bZIP	573	574	528	558.333
LOC_Os09g28310	Os09g0456200	bZIP	543	525	422	496.667
LOC_Os09g34060	Os09g0516200	bZIP	217	189	167	191
LOC_Os09g36910	Os09g0540800	bZIP	440	442	163	348.333
LOC_Os11g05480	Os11g0152700	bZIP	32	46	29	35.6667
LOC_Os11g06170	Os11g0160500	bZIP	462	422	422	435.333
LOC_Os11g11100	Os11g0218000	bZIP	607	525	675	602.333
LOC_Os12g05680	Os12g0152900	bZIP	68	74	57	66.3333
LOC_Os12g06520	Os12g0162500	bZIP	477	481	451	469.667
LOC_Os12g09250	Os12g0194600	bZIP	46	37	75	52.6667
LOC_Os12g13170	Os12g0233800	bZIP	374	364	419	385.667
LOC_Os12g40920	Os12g0601800	bZIP	879	1014	1318	1070.33

## Sheet: 2X_NaCl-867
TF ID	ID transformation		2X_NaCl-1	2X_NaCl-2	2X_NaCl-3	AVERAGE
LOC_Os03g60430	Os03g0818800	AP2	241	243	104	196
LOC_Os04g55560	Os04g0649100	AP2	795	886	332	671
LOC_Os05g03040	Os05g0121600	AP2	5301	5462	2356	4373
LOC_Os07g13170	Os07g0235800	AP2	269	278	184	243.667
LOC_Os01g13520	Os01g0236300	ARF	89	62	68	73
LOC_Os01g54990	Os01g0753500	ARF	180	182	182	181.333
LOC_Os01g70270	Os01g0927600	ARF	2118	2051	973	1714
LOC_Os02g04810	Os02g0141100	ARF	720	718	187	541.667
LOC_Os02g06910	Os02g0164900	ARF	733	665	355	584.333
LOC_Os02g35140	Os02g0557200	ARF	860	821	304	661.667
LOC_Os02g41800	Os02g0628600	ARF	270	314	140	241.333
LOC_Os04g36054	Os04g0442000	ARF	313	363	256	310.667
LOC_Os04g43910	Os04g0519700	ARF	244	285	140	223
LOC_Os04g57610	Os04g0671900	ARF	398	436	178	337.333
LOC_Os05g43920	Os05g0515400	ARF	128	141	176	148.333
LOC_Os05g48870	Os05g0563400	ARF	1089	993	1080	1054
LOC_Os06g09660	Os06g0196700	ARF	275	289	79	214.333
LOC_Os06g46410	Os06g0677800	ARF	1057	990	271	772.667
LOC_Os06g47150	Os06g0685700	ARF	904	990	463	785.667
LOC_Os06g48950	Os06g0702600	ARF	265	283	105	217.667
LOC_Os08g40900	Os08g0520550	ARF	597	556	18	390.333
LOC_Os10g33940	Os10g0479900	ARF	278	357	293	309.333
LOC_Os11g32110	Os11g0523800	ARF	1336	1331	1014	1227
LOC_Os12g29520	Os12g0479400	ARF	1063	1108	881	1017.33
LOC_Os12g41950	Os12g0613700	ARF	888	845	261	664.667
LOC_Os01g67770	Os01g0904700	ARR-B	235	225	148	202.667
LOC_Os02g55320	Os02g0796500	ARR-B	598	644	331	524.333
LOC_Os03g12350	Os03g0224200	ARR-B	1341	1220	472	1011
LOC_Os06g08440	Os06g0183100	ARR-B	210	192	146	182.667
LOC_Os01g13300	Os01g0234100	B3	39	35	44	39.3333
LOC_Os01g52514	Os01g0723500	B3	37	36	67	46.6667
LOC_Os03g02900	Os03g0120900	B3	51	66	54	57
LOC_Os05g40280	Os05g0481400	B3	193	208	179	193.333
LOC_Os07g37610	Os07g0563350	B3	850	853	777	826.667
LOC_Os07g48200	Os07g0679700	B3	852	870	901	874.333
LOC_Os08g01090	Os08g0101000	B3	477	503	400	460
LOC_Os08g23470	Os08g0324300	B3	84	98	74	85.3333
LOC_Os10g17630	Os10g0323000	B3	112	100	38	83.3333
LOC_Os11g09160	Os11g0197600	B3	249	269	221	246.333
LOC_Os06g04010	Os06g0130600	BBR-BPC	161	160	226	182.333
LOC_Os01g10610	Os01g0203000	BES1	394	402	261	352.333
LOC_Os02g03690	Os02g0129600	BES1	212	222	225	219.667
LOC_Os02g13900	Os02g0233200	BES1	86	93	62	80.3333
LOC_Os06g35900	Os06g0552300	BES1	122	131	94	115.667
LOC_Os07g39220	Os07g0580500	BES1	410	436	484	443.333
LOC_Os01g39110	Os01g0572300	C2H2	250	316	126	230.667
LOC_Os01g57020	Os01g0778100	C2H2	42	37	87	55.3333
LOC_Os01g57650	Os01g0785900	C2H2	87	88	97	90.6667
LOC_Os01g62130	Os01g0838600	C2H2	65	43	108	72
LOC_Os01g62190	Os01g0839100	C2H2	43	53	213	103
LOC_Os01g63980	Os01g0859100	C2H2	78	109	82	89.6667
LOC_Os01g65080	Os01g0871200	C2H2	2785	2872	2295	2650.67
LOC_Os01g67970	Os01g0907400	C2H2	108	124	23	85
LOC_Os01g68160	Os01g0909500	C2H2	678	564	664	635.333
LOC_Os02g02424	Os02g0116000	C2H2	231	225	319	258.333
LOC_Os02g34680	Os02g0551900	C2H2	566	565	323	484.667
LOC_Os02g36360	Os02g0572900	C2H2	226	293	234	251
LOC_Os02g45054	Os02g0672100	C2H2	699	691	673	687.667
LOC_Os02g57790	Os02g0823900	C2H2	35	37	21	31
LOC_Os03g05480	Os03g0148800	C2H2	85	73	57	71.6667
LOC_Os03g05690	Os03g0151400	C2H2	192	181	90	154.333
LOC_Os03g10140	Os03g0197800	C2H2	125	155	40	106.667
LOC_Os03g13600	Os03g0239300	C2H2	475	485	465	475
LOC_Os03g15790	Os03g0264600	C2H2	134	150	59	114.333
LOC_Os03g32230	Os03g0437200	C2H2	55	42	45	47.3333
LOC_Os03g55540	Os03g0764100	C2H2	336	368	324	342.667
LOC_Os03g60560	Os03g0820300	C2H2	519	444	463	475.333
LOC_Os03g60570	Os03g0820400	C2H2	123	119	77	106.333
LOC_Os03g62230	Os03g0838800	C2H2	27	47	30	34.6667
LOC_Os04g02510	Os04g0115500	C2H2	158	194	147	166.333
LOC_Os04g47860	Os04g0566400	C2H2	1179	1263	823	1088.33
LOC_Os04g59380	Os04g0690100	C2H2	176	203	91	156.667
LOC_Os05g01550	Os05g0106000	C2H2	148	110	135	131
LOC_Os05g03020	Os05g0121400	C2H2	184	196	357	245.667
LOC_Os05g37190	Os05g0444200	C2H2	337	291	116	248
LOC_Os05g51830	Os05g0597100	C2H2	593	582	1100	758.333
LOC_Os06g40960	Os06g0612300	C2H2	65	92	43	66.6667
LOC_Os07g38240	Os07g0569700	C2H2	94	101	145	113.333
LOC_Os07g44640	Os07g0640000	C2H2	46	47	51	48
LOC_Os08g37904	Os08g0485600	C2H2	392	376	215	327.667
LOC_Os08g37920	Os08g0485700	C2H2	504	526	541	523.667
LOC_Os08g44050	Os08g0554400	C2H2	577	565	714	618.667
LOC_Os08g44830	Os08g0562300	C2H2	42	48	13	34.3333
LOC_Os09g26210	Os09g0431900	C2H2	64	74	158	98.6667
LOC_Os09g27650	Os09g0449400	C2H2	244	275	289	269.333
LOC_Os09g31140	Os09g0485600	C2H2	108	115	151	124.667
LOC_Os09g38340	Os09g0555700	C2H2	515	492	221	409.333
LOC_Os09g39660	Os09g0570200	C2H2	103	107	76	95.3333
LOC_Os10g28330	Os10g0419200	C2H2	39	25	68	44
LOC_Os11g30484	Os11g0498400	C2H2	181	146	248	191.667
LOC_Os11g47630	Os11g0702400	C2H2	39	18	38	31.6667
LOC_Os11g48000	Os11g0707300	C2H2	70	57	48	58.3333
LOC_Os12g18150	Os12g0279100	C2H2	140	109	20	89.6667
LOC_Os12g39400	Os12g0583700	C2H2	74	53	138	88.3333
LOC_Os01g09620	Os01g0192000	C3H	61	49	82	64
LOC_Os01g14870	Os01g0252200	C3H	222	228	168	206
LOC_Os01g15350	Os01g0257400	C3H	230	216	95	180.333
LOC_Os01g15460	Os01g0258700	C3H	892	957	500	783
LOC_Os01g39100	Os01g0572100	C3H	63	71	82	72
LOC_Os01g42970	Os01g0616400	C3H	337	278	347	320.667
LOC_Os01g45730	Os01g0645000	C3H	163	222	160	181.667
LOC_Os01g68860	Os01g0917400	C3H	365	378	267	336.667
LOC_Os02g06584	Os02g0161200	C3H	286	245	83	204.667
LOC_Os02g10080	Os02g0194200	C3H	535	579	908	674
LOC_Os02g19804	Os02g0301000	C3H	237	298	256	263.667
LOC_Os02g45480	Os02g0677700	C3H	554	543	434	510.333
LOC_Os03g02160	Os03g0112700	C3H	555	585	405	515
LOC_Os03g49170	Os03g0698800	C3H	626	648	305	526.333
LOC_Os04g01480	Os04g0105000	C3H	110	128	43	93.6667
LOC_Os04g02730	Os04g0117600	C3H	435	422	318	391.667
LOC_Os04g35800	Os04g0438700	C3H	182	183	133	166
LOC_Os04g57010	Os04g0665700	C3H	235	292	262	263
LOC_Os04g57600	Os04g0671800	C3H	928	876	781	861.667
LOC_Os05g03760	Os05g0128200	C3H	3303	3445	1993	2913.67
LOC_Os05g10670	Os05g0195200	C3H	837	992	258	695.667
LOC_Os05g45020	Os05g0525900	C3H	872	964	2566	1467.33
LOC_Os05g50080	Os05g0576300	C3H	55	76	34	55
LOC_Os06g41384	Os06g0618100	C3H	170	188	187	181.667
LOC_Os06g46400	Os06g0677700	C3H	276	258	261	265
LOC_Os06g49080	Os06g0704300	C3H	188	180	139	169
LOC_Os07g38090	Os07g0568300	C3H	814	851	137	600.667
LOC_Os08g06330	Os08g0159800	C3H	309	313	301	307.667
LOC_Os11g28270	Os11g0472000	C3H	740	757	549	682
LOC_Os12g18120	Os12g0278800	C3H	611	593	223	475.667
LOC_Os12g21700	Os12g0405100	C3H	712	762	540	671.333
LOC_Os12g33090	Os12g0515500	C3H	173	185	164	174
LOC_Os01g69910	Os01g0923600	CAMTA	623	588	373	528
LOC_Os03g09100	Os03g0191000	CAMTA	1415	1351	1441	1402.33
LOC_Os04g31900	Os04g0388500	CAMTA	872	877	392	713.667
LOC_Os07g30774	Os07g0490200	CAMTA	1074	1210	875	1053
LOC_Os07g43030	Os07g0623100	CAMTA	546	517	1037	700
LOC_Os10g22950	Os10g0375600	CAMTA	1139	1077	1026	1080.67
LOC_Os02g08150	Os02g0178100	CO-like	1682	1579	3374	2211.67
LOC_Os02g39710	Os02g0610500	CO-like	921	889	884	898
LOC_Os02g49230	Os02g0724000	CO-like	212	226	89	175.667
LOC_Os03g50310	Os03g0711100	CO-like	326	279	1182	595.667
LOC_Os04g42020	Os04g0497700	CO-like	1988	2026	1761	1925
LOC_Os06g19444	Os06g0298200	CO-like	279	274	202	251.667
LOC_Os06g44450	Os06g0654900	CO-like	3024	3270	5281	3858.33
LOC_Os08g15050	Os08g0249000	CO-like	604	650	1150	801.333
LOC_Os08g42440	Os08g0536300	CO-like	1036	1066	1582	1228
LOC_Os09g06464	Os09g0240200	CO-like	156	151	76	127.667
LOC_Os09g33550	Os09g0509700	CO-like	519	531	654	568
LOC_Os01g55580	Os01g0761100	CPP	216	176	96	162.667
LOC_Os02g17460	Os02g0274600	CPP	37	39	25	33.6667
LOC_Os05g43380	Os05g0509400	CPP	196	244	214	218
LOC_Os06g22670	Os06g0332700	CPP	72	76	13	53.6667
LOC_Os08g28214	Os08g0369600	CPP	116	132	32	93.3333
LOC_Os12g41210	Os12g0605300	CPP	212	192	303	235.667
LOC_Os12g41230	Os12g0605500	CPP	107	71	52	76.6667
LOC_Os01g10580	Os01g0202500	DBB	964	985	1382	1110.33
LOC_Os02g39360	Os02g0606200	DBB	754	740	415	636.333
LOC_Os02g43170	Os02g0646200	DBB	80	104	291	158.333
LOC_Os04g41560	Os04g0493000	DBB	5736	5329	7015	6026.67
LOC_Os04g45690	Os04g0540200	DBB	168	162	408	246
LOC_Os05g11510	Os05g0204600	DBB	80	94	87	87
LOC_Os06g05890	Os06g0152200	DBB	503	498	720	573.667
LOC_Os06g49880	Os06g0713000	DBB	80	79	113	90.6667
LOC_Os09g35880	Os09g0527900	DBB	410	413	438	420.333
LOC_Os12g10660	Os12g0209200	DBB	102	95	86	94.3333
LOC_Os01g17000	Os01g0277500	Dof	95	78	105	92.6667
LOC_Os01g48290	Os01g0673700	Dof	28	42	90	53.3333
LOC_Os01g55340	Os01g0758200	Dof	95	117	189	133.667
LOC_Os02g45200	Os02g0673700	Dof	262	308	245	271.667
LOC_Os02g47810	Os02g0707200	Dof	67	54	104	75
LOC_Os02g49440	Os02g0726300	Dof	1856	1776	941	1524.33
LOC_Os03g07360	Os03g0169600	Dof	31	54	40	41.6667
LOC_Os03g60630	Os03g0821200	Dof	50	53	68	57
LOC_Os04g47990	Os04g0567800	Dof	178	230	233	213.667
LOC_Os04g58190	Os04g0678400	Dof	147	159	260	188.667
LOC_Os05g02150	Os05g0112200	Dof	41	39	18	32.6667
LOC_Os05g36900	Os05g0440000	Dof	35	45	31	37
LOC_Os06g17410	Os06g0284500	Dof	253	205	429	295.667
LOC_Os07g13260	Os07g0236700	Dof	63	71	30	54.6667
LOC_Os07g32510	Os07g0508900	Dof	217	224	224	221.667
LOC_Os07g48570	Os07g0685000	Dof	574	575	445	531.333
LOC_Os08g38220	Os08g0490100	Dof	151	183	48	127.333
LOC_Os09g29960	Os09g0475800	Dof	184	205	36	141.667
LOC_Os10g35300	Os10g0496000	Dof	50	51	126	75.6667
LOC_Os01g48700	Os01g0678700	E2F/DP	55	68	64	62.3333
LOC_Os02g33430	Os02g0537500	E2F/DP	121	104	130	118.333
LOC_Os02g50630	Os02g0739700	E2F/DP	44	59	46	49.6667
LOC_Os03g05760	Os03g0152100	E2F/DP	81	56	94	77
LOC_Os04g02140	Os04g0112200	E2F/DP	73	67	57	65.6667
LOC_Os04g33950	Os04g0416100	E2F/DP	36	33	33	34
LOC_Os12g06200	Os12g0158800	E2F/DP	91	90	101	94
LOC_Os03g20790	Os03g0324300	EIL	362	458	1812	877.333
LOC_Os07g48630	Os07g0685700	EIL	4191	4594	955	3246.67
LOC_Os09g31400	Os09g0490200	EIL	302	322	214	279.333
LOC_Os01g07120	Os01g0165000	ERF	215	233	285	244.333
LOC_Os01g12440	Os01g0224100	ERF	95	91	84	90
LOC_Os01g21120	Os01g0313300	ERF	106	88	185	126.333
LOC_Os01g54890	Os01g0752500	ERF	251	237	1240	576
LOC_Os01g58420	Os01g0797600	ERF	454	476	470	466.667
LOC_Os01g64790	Os01g0868000	ERF	134	109	357	200
LOC_Os02g10760	Os02g0202000	ERF	188	174	130	164
LOC_Os02g29550	Os02g0499000	ERF	443	373	292	369.333
LOC_Os02g32140	Os02g0521100	ERF	20	13	100	44.3333
LOC_Os02g42585	Os02g0638650	ERF	644	698	211	517.667
LOC_Os02g43790	Os02g0654700	ERF	290	284	442	338.667
LOC_Os02g43820	Os02g0655200	ERF	62	60	43	55
LOC_Os02g43940	Os02g0656600	ERF	84	94	58	78.6667
LOC_Os02g43970	Os02g0657000	ERF	48	56	123	75.6667
LOC_Os02g51670	Os02g0752800	ERF	47	79	314	146.667
LOC_Os02g52670	Os02g0764700	ERF	62	56	110	76
LOC_Os02g54160	Os02g0782700	ERF	1997	2034	1920	1983.67
LOC_Os03g08470	Os03g0183000	ERF	637	734	1146	839
LOC_Os03g08490	Os03g0183200	ERF	803	884	2107	1264.67
LOC_Os03g08500	Os03g0183300	ERF	1924	2100	3729	2584.33
LOC_Os03g60120	Os03g0815800	ERF	747	778	2285	1270
LOC_Os04g32620	Os04g0398000	ERF	299	371	131	267
LOC_Os04g46220	Os04g0546800	ERF	853	857	1273	994.333
LOC_Os04g46400	Os04g0549700	ERF	133	159	144	145.333
LOC_Os04g46440	Os04g0550200	ERF	50	42	119	70.3333
LOC_Os04g52090	Os04g0610400	ERF	210	175	96	160.333
LOC_Os04g55520	Os04g0648900	ERF	1132	1141	942	1071.67
LOC_Os04g57340	Os04g0669200	ERF	297	354	1158	603
LOC_Os05g25260	Os05g0316800	ERF	388	447	728	521
LOC_Os05g27930	Os05g0346200	ERF	885	906	1325	1038.67
LOC_Os05g29810	Os05g0361700	ERF	29	23	58	36.6667
LOC_Os05g41760	Os05g0497200	ERF	303	327	686	438.667
LOC_Os05g41780	Os05g0497300	ERF	815	785	891	830.333
LOC_Os05g49700	Os05g0572000	ERF	122	103	151	125.333
LOC_Os06g03670	Os06g0127100	ERF	67	48	243	119.333
LOC_Os06g07030	Os06g0166400	ERF	18	33	98	49.6667
LOC_Os06g09390	Os06g0194000	ERF	5419	5594	8387	6466.67
LOC_Os06g11860	Os06g0222400	ERF	191	157	65	137.667
LOC_Os06g40150	Os06g0604000	ERF	438	354	427	406.333
LOC_Os06g47590	Os06g0691100	ERF	189	183	370	247.333
LOC_Os07g12510	Os07g0227600	ERF	763	743	1025	843.667
LOC_Os07g42510	Os07g0617000	ERF	863	822	1604	1096.33
LOC_Os08g31580	Os08g0408500	ERF	869	901	891	887
LOC_Os08g42550	Os08g0537900	ERF	184	202	63	149.667
LOC_Os09g11460	Os09g0286600	ERF	1714	1746	1046	1502
LOC_Os09g13940	Os09g0309700	ERF	224	207	201	210.667
LOC_Os09g20350	Os09g0369050	ERF	1288	1651	677	1205.33
LOC_Os09g26420	Os09g0434500	ERF	5283	5118	7709	6036.67
LOC_Os10g41130	Os10g0560700	ERF	300	298	435	344.333
LOC_Os11g06770	Os11g0168500	ERF	24	31	123	59.3333
LOC_Os02g33750	Os02g0542200	FAR1	54	53	3	36.6667
LOC_Os02g34590	Os02g0550900	FAR1	172	163	141	158.667
LOC_Os02g39520	Os02g0608100	FAR1	403	370	87	286.667
LOC_Os02g39540	Os02g0608300	FAR1	283	270	130	227.667
LOC_Os03g08370	Os03g0181600	FAR1	120	124	43	95.6667
LOC_Os03g15010	Os03g0255000	FAR1	494	487	197	392.667
LOC_Os03g15040	Os03g0255400	FAR1	812	759	454	675
LOC_Os03g45300	Os03g0655600	FAR1	557	543	165	421.667
LOC_Os03g50900	Os03g0718200	FAR1	47	59	98	68
LOC_Os03g56630	Os03g0777700	FAR1	582	603	248	477.667
LOC_Os03g62660	Os03g0843700	FAR1	390	392	125	302.333
LOC_Os04g40060	Os04g0476500	FAR1	378	425	400	401
LOC_Os05g39790	Os05g0475600	FAR1	95	113	140	116
LOC_Os06g07010	Os06g0166100	FAR1	235	219	170	208
LOC_Os06g39680	Os06g0597800	FAR1	66	36	40	47.3333
LOC_Os07g37630	Os07g0563600	FAR1	175	190	36	133.667
LOC_Os07g42400	Os07g0615900	FAR1	380	328	141	283
LOC_Os12g06380	Os12g0160900	FAR1	163	156	80	133
LOC_Os12g12380	Os12g0225300	FAR1	126	120	59	101.667
LOC_Os01g08160	Os01g0176700	G2-like	35	56	107	66
LOC_Os01g13740	Os01g0239000	G2-like	1763	1860	1607	1743.33
LOC_Os01g74020	Os01g0971800	G2-like	427	346	545	439.333
LOC_Os02g04640	Os02g0139000	G2-like	516	445	307	422.667
LOC_Os02g07770	Os02g0174000	G2-like	74	104	51	76.3333
LOC_Os02g14490	Os02g0241200	G2-like	103	93	14	70
LOC_Os02g47190	Os02g0700300	G2-like	105	107	120	110.667
LOC_Os03g20900	Os03g0325500	G2-like	435	450	718	534.333
LOC_Os03g21240	Os03g0329900	G2-like	458	425	396	426.333
LOC_Os03g45194	Os03g0654600	G2-like	394	374	424	397.333
LOC_Os03g55590	Os03g0764600	G2-like	2143	2276	2074	2164.33
LOC_Os03g55760	Os03g0766500	G2-like	43	48	27	39.3333
LOC_Os04g47890	Os04g0566600	G2-like	57	50	42	49.6667
LOC_Os04g56990	Os04g0665600	G2-like	387	407	512	435.333
LOC_Os05g34110	Os05g0412000	G2-like	690	802	387	626.333
LOC_Os05g40960	Os05g0488600	G2-like	53	57	38	49.3333
LOC_Os05g41240	Os05g0491500	G2-like	546	580	540	555.333
LOC_Os06g24070	Os06g0348800	G2-like	835	884	877	865.333
LOC_Os06g35140	Os06g0543200	G2-like	85	78	38	67
LOC_Os06g40710	Os06g0609500	G2-like	171	163	140	158
LOC_Os06g45410	Os06g0664800	G2-like	27	33	57	39
LOC_Os06g45890	Os06g0670300	G2-like	190	171	232	197.667
LOC_Os06g49040	Os06g0703900	G2-like	377	357	373	369
LOC_Os07g02800	Os07g0119300	G2-like	1253	1303	1522	1359.33
LOC_Os07g25710	Os07g0438800	G2-like	633	607	483	574.333
LOC_Os07g48596	Os07g0685300	G2-like	78	77	50	68.3333
LOC_Os08g25799	Os08g0346400	G2-like	186	160	71	139
LOC_Os08g25820	Os08g0346500	G2-like	65	48	26	46.3333
LOC_Os08g33750	Os08g0434700	G2-like	430	478	355	421
LOC_Os09g12750	Os09g0299000	G2-like	470	376	381	409
LOC_Os09g12770	Os09g0299200	G2-like	704	707	817	742.667
LOC_Os09g23200	Os09g0395300	G2-like	27	33	36	32
LOC_Os12g01490	Os12g0105600	G2-like	314	315	188	272.333
LOC_Os12g39640	Os12g0586300	G2-like	185	211	185	193.667
LOC_Os01g24070	Os01g0343300	GATA	46	45	164	85
LOC_Os02g05510	Os02g0148500	GATA	427	487	556	490
LOC_Os02g12790	Os02g0220400	GATA	246	254	187	229
LOC_Os03g47970	Os03g0684000	GATA	399	368	373	380
LOC_Os03g52450	Os03g0734900	GATA	178	160	281	206.333
LOC_Os03g61570	Os03g0831200	GATA	448	454	1145	682.333
LOC_Os05g06340	Os05g0155400	GATA	261	268	256	261.667
LOC_Os06g37450	Os06g0571800	GATA	298	394	632	441.333
LOC_Os06g48534	Os06g0698900	GATA	175	178	134	162.333
LOC_Os12g07120	Os12g0168800	GATA	33	42	36	37
LOC_Os12g42970	Os12g0624900	GATA	138	152	223	171
LOC_Os01g45860	Os01g0646300	GRAS	149	121	126	132
LOC_Os01g62460	Os01g0842200	GRAS	1142	1108	509	919.667
LOC_Os01g65900	Os01g0881500	GRAS	1061	1008	1275	1114.67
LOC_Os01g71970	Os01g0948200	GRAS	838	896	1361	1031.67
LOC_Os02g44370	Os02g0663100	GRAS	113	140	59	104
LOC_Os02g45760	Os02g0681900	GRAS	167	143	179	163
LOC_Os03g09280	Os03g0193000	GRAS	415	439	222	358.667
LOC_Os03g31880	Os03g0433200	GRAS	38	42	31	37
LOC_Os03g48450	Os03g0690600	GRAS	364	354	138	285.333
LOC_Os03g49990	Os03g0707600	GRAS	2992	3359	1249	2533.33
LOC_Os03g51330	Os03g0723000	GRAS	82	99	113	98
LOC_Os04g49110	Os04g0580300	GRAS	277	326	497	366.667
LOC_Os04g50060	Os04g0590400	GRAS	143	132	114	129.667
LOC_Os06g03710	Os06g0127800	GRAS	81	78	69	76
LOC_Os06g10900	Os06g0211500	GRAS	30	30	52	37.3333
LOC_Os07g36170	Os07g0545800	GRAS	61	45	8	38
LOC_Os07g38030	Os07g0567700	GRAS	531	512	598	547
LOC_Os07g39470	Os07g0583600	GRAS	543	547	544	544.667
LOC_Os07g39820	Os07g0586900	GRAS	45	57	40	47.3333
LOC_Os10g22430	Os10g0369600	GRAS	39	37	102	59.3333
LOC_Os11g03110	Os11g0124300	GRAS	179	135	80	131.333
LOC_Os11g47870	Os11g0705200	GRAS	525	579	72	392
LOC_Os11g47900	Os11g0705900	GRAS	29	42	48	39.6667
LOC_Os12g02870	Os12g0122000	GRAS	159	173	72	134.667
LOC_Os12g38490	Os12g0573200	GRAS	892	904	202	666
LOC_Os02g45570	Os02g0678800	GRF	49	68	126	81
LOC_Os02g47280	Os02g0701300	GRF	36	36	30	34
LOC_Os03g51970	Os03g0729500	GRF	69	64	54	62.3333
LOC_Os04g51190	Os04g0600900	GRF	157	149	102	136
LOC_Os07g28430	Os07g0467500	GRF	668	627	773	689.333
LOC_Os11g35030	Os11g0551900	GRF	35	25	41	33.6667
LOC_Os01g14720	Os01g0249900	GeBP	257	321	338	305.333
LOC_Os02g18660	Os02g0288200	GeBP	467	468	526	487
LOC_Os02g52950	Os02g0768700	GeBP	104	118	137	119.667
LOC_Os02g53150	Os02g0771200	GeBP	289	299	573	387
LOC_Os03g25430	Os03g0370250	GeBP	75	101	146	107.333
LOC_Os03g50110	Os03g0708800	GeBP	38	58	46	47.3333
LOC_Os07g44200	Os07g0636100	GeBP	86	67	24	59
LOC_Os08g36450	Os08g0467600	GeBP	158	140	257	185
LOC_Os09g27850	Os09g0451700	GeBP	157	171	325	217.667
LOC_Os06g12400	Os06g0229300	HB-PHD	456	466	450	457.333
LOC_Os01g48170	Os01g0672201	HB-other	60	78	8	48.6667
LOC_Os01g70810	Os01g0934300	HB-other	357	370	48	258.333
LOC_Os02g05450	Os02g0147800	HB-other	655	594	276	508.333
LOC_Os03g55990	Os03g0769800	HB-other	840	882	1059	927
LOC_Os05g09630	Os05g0188600	HB-other	249	224	59	177.333
LOC_Os05g48820	Os05g0562400	HB-other	1068	1090	804	987.333
LOC_Os06g29020	Os06g0485100	HB-other	699	690	900	763
LOC_Os06g39906	Os06g0601000	HB-other	1096	971	1643	1236.67
LOC_Os02g35770	Os02g0565600	HD-ZIP	81	97	89	89
LOC_Os02g43330	Os02g0649300	HD-ZIP	1326	1441	2402	1723
LOC_Os02g45250	Os02g0674800	HD-ZIP	1578	1725	1385	1562.67
LOC_Os03g01890	Os03g0109400	HD-ZIP	46	59	34	46.3333
LOC_Os03g07450	Os03g0170600	HD-ZIP	99	109	270	159.333
LOC_Os03g08960	Os03g0188900	HD-ZIP	521	570	646	579
LOC_Os03g10210	Os03g0198600	HD-ZIP	112	95	195	134
LOC_Os03g12860	Os03g0231150	HD-ZIP	166	146	80	130.667
LOC_Os04g45810	Os04g0541700	HD-ZIP	780	808	1976	1188
LOC_Os04g46350	Os04g0548700	HD-ZIP	37	43	21	33.6667
LOC_Os04g48070	Os04g0569100	HD-ZIP	150	129	148	142.333
LOC_Os04g53540	Os04g0627000	HD-ZIP	1192	1309	697	1066
LOC_Os06g04850	Os06g0140400	HD-ZIP	111	98	135	114.667
LOC_Os06g04870	Os06g0140700	HD-ZIP	291	312	184	262.333
LOC_Os06g10600	Os06g0208100	HD-ZIP	71	69	5	48.3333
LOC_Os08g04190	Os08g0136100	HD-ZIP	194	227	52	157.667
LOC_Os08g08820	Os08g0187500	HD-ZIP	1647	1829	567	1347.67
LOC_Os08g19590	Os08g0292000	HD-ZIP	366	377	115	286
LOC_Os08g32080	Os08g0416000	HD-ZIP	2324	2501	3763	2862.67
LOC_Os08g37580	Os08g0481400	HD-ZIP	856	946	1537	1113
LOC_Os09g21180	Os09g0379600	HD-ZIP	1148	1386	1188	1240.67
LOC_Os09g27450	Os09g0447000	HD-ZIP	34	35	41	36.6667
LOC_Os09g29460	Os09g0470500	HD-ZIP	90	101	119	103.333
LOC_Os09g35760	Os09g0526300	HD-ZIP	224	248	62	178
LOC_Os09g35910	Os09g0528200	HD-ZIP	793	814	993	866.667
LOC_Os10g01470	Os10g0103700	HD-ZIP	253	230	151	211.333
LOC_Os10g23090	Os10g0377300	HD-ZIP	77	100	141	106
LOC_Os10g26500	Os10g0404900	HD-ZIP	153	163	105	140.333
LOC_Os10g33960	Os10g0480200	HD-ZIP	37	58	184	93
LOC_Os10g41230	Os10g0561800	HD-ZIP	528	546	382	485.333
LOC_Os10g42490	Os10g0575600	HD-ZIP	58	78	53	63
LOC_Os07g39800	Os07g0586700	HRT-like	219	215	188	207.333
LOC_Os01g39020	Os01g0571300	HSF	81	74	104	86.3333
LOC_Os01g43590	Os01g0625300	HSF	34	42	48	41.3333
LOC_Os01g53220	Os01g0733200	HSF	924	977	1841	1247.33
LOC_Os01g54550	Os01g0749300	HSF	147	131	157	145
LOC_Os02g29340	Os02g0496100	HSF	249	261	161	223.667
LOC_Os02g32590	Os02g0527300	HSF	398	381	297	358.667
LOC_Os03g06630	Os03g0161900	HSF	151	141	183	158.333
LOC_Os03g12370	Os03g0224700	HSF	333	287	238	286
LOC_Os03g53340	Os03g0745000	HSF	68	76	54	66
LOC_Os03g58160	Os03g0795900	HSF	576	580	357	504.333
LOC_Os03g63750	Os03g0854500	HSF	577	483	490	516.667
LOC_Os05g45410	Os05g0530400	HSF	115	146	82	114.333
LOC_Os06g35960	Os06g0553100	HSF	65	71	56	64
LOC_Os07g08140	Os07g0178600	HSF	94	96	108	99.3333
LOC_Os08g43334	Os08g0546800	HSF	103	98	87	96
LOC_Os09g35790	Os09g0526600	HSF	24	40	68	44
LOC_Os10g28340	Os10g0419300	HSF	371	382	407	386.667
LOC_Os01g32770	Os01g0511000	LBD	189	225	271	228.333
LOC_Os01g39040	Os01g0571500	LBD	76	78	181	111.667
LOC_Os01g66590	Os01g0889400	LBD	177	220	319	238.667
LOC_Os03g17810	Os03g0287400	LBD	57	54	91	67.3333
LOC_Os03g33090	Os03g0445700	LBD	29	29	100	52.6667
LOC_Os03g41330	Os03g0609500	LBD	296	273	407	325.333
LOC_Os07g40000	Os07g0589000	LBD	545	567	1149	753.667
LOC_Os11g01550	Os11g0106900	LBD	50	50	138	79.3333
LOC_Os01g42710	Os01g0612700	LSD	135	138	77	116.667
LOC_Os03g43840	Os03g0639600	LSD	364	377	467	402.667
LOC_Os07g28910	Os07g0472200	LSD	201	197	79	159
LOC_Os08g03610	Os08g0130100	LSD	43	42	102	62.3333
LOC_Os08g06280	Os08g0159500	LSD	338	393	566	432.333
LOC_Os12g41700	Os12g0611000	LSD	83	86	54	74.3333
LOC_Os01g69850	Os01g0922800	M-type_MADS	487	430	689	535.333
LOC_Os02g49840	Os02g0731200	M-type_MADS	115	102	127	114.667
LOC_Os01g66030	Os01g0883100	MIKC_MADS	28	42	33	34.3333
LOC_Os02g36924	Os02g0579600	MIKC_MADS	137	118	54	103
LOC_Os02g52340	Os02g0761000	MIKC_MADS	1074	954	1382	1136.67
LOC_Os03g08754	Os03g0186600	MIKC_MADS	531	506	507	514.667
LOC_Os04g52410	Os04g0614100	MIKC_MADS	29	30	49	36
LOC_Os06g01890	Os06g0108500	MIKC_MADS	103	99	80	94
LOC_Os06g11330	Os06g0217300	MIKC_MADS	463	497	922	627.333
LOC_Os06g45650	Os06g0667266	MIKC_MADS	35	46	33	38
LOC_Os06g49840	Os06g0712700	MIKC_MADS	235	216	256	235.667
LOC_Os07g41370	Os07g0605200	MIKC_MADS	96	86	50	77.3333
LOC_Os08g02070	Os08g0112700	MIKC_MADS	167	166	350	227.667
LOC_Os10g39130	Os10g0536100	MIKC_MADS	1953	2023	1324	1766.67
LOC_Os01g04930	Os01g0142500	MYB	548	577	697	607.333
LOC_Os01g09590	Os01g0191900	MYB	344	388	235	322.333
LOC_Os01g18240	Os01g0285300	MYB	451	379	203	344.333
LOC_Os01g19970	Os01g0305900	MYB	148	136	217	167
LOC_Os01g36460	Os01g0545100	MYB	89	81	38	69.3333
LOC_Os01g49160	Os01g0685400	MYB	90	60	33	61
LOC_Os01g50720	Os01g0702700	MYB	183	180	231	198
LOC_Os01g59660	Os01g0812000	MYB	87	114	56	85.6667
LOC_Os01g62410	Os01g0841500	MYB	401	388	258	349
LOC_Os01g63460	Os01g0853700	MYB	212	267	165	214.667
LOC_Os01g64360	Os01g0863300	MYB	134	146	196	158.667
LOC_Os01g65370	Os01g0874300	MYB	272	276	177	241.667
LOC_Os01g74410	Os01g0975300	MYB	386	369	196	317
LOC_Os02g09480	Os02g0187700	MYB	327	363	216	302
LOC_Os02g17190	Os02g0271900	MYB	328	333	303	321.333
LOC_Os02g36890	Os02g0579300	MYB	62	83	72	72.3333
LOC_Os02g42850	Os02g0641300	MYB	213	186	266	221.667
LOC_Os02g49986	Os02g0732600	MYB	49	52	116	72.3333
LOC_Os03g20090	Os03g0315400	MYB	181	211	432	274.667
LOC_Os03g25550	Os03g0371800	MYB	148	133	40	107
LOC_Os03g51110	Os03g0720800	MYB	80	82	87	83
LOC_Os04g28090	Os04g0348300	MYB	594	607	741	647.333
LOC_Os04g43680	Os04g0517100	MYB	409	384	469	420.667
LOC_Os04g50770	Os04g0594100	MYB	40	55	28	41
LOC_Os05g04820	Os05g0140100	MYB	465	464	188	372.333
LOC_Os05g35500	Os05g0429900	MYB	538	543	304	461.667
LOC_Os05g37730	Os05g0449900	MYB	468	476	211	385
LOC_Os05g46610	Os05g0543600	MYB	145	186	102	144.333
LOC_Os05g48010	Os05g0553400	MYB	184	216	73	157.667
LOC_Os06g40330	Os06g0605750	MYB	64	59	44	55.6667
LOC_Os06g43090	Os06g0637500	MYB	440	506	420	455.333
LOC_Os07g04700	Os07g0139500	MYB	290	271	63	208
LOC_Os07g31470	Os07g0497500	MYB	30	42	29	33.6667
LOC_Os07g43420	Os07g0627300	MYB	204	211	102	172.333
LOC_Os07g43580	Os07g0629000	MYB	42	30	45	39
LOC_Os07g44090	Os07g0634900	MYB	331	316	106	251
LOC_Os07g48870	Os07g0688200	MYB	74	87	56	72.3333
LOC_Os08g15020	Os08g0248700	MYB	39	32	43	38
LOC_Os08g33660	Os08g0433400	MYB	142	160	85	129
LOC_Os08g33940	Os08g0437300	MYB	278	252	512	347.333
LOC_Os09g36250	Os09g0532900	MYB	290	349	201	280
LOC_Os09g36730	Os09g0538400	MYB	805	880	1159	948
LOC_Os11g03440	Os11g0128500	MYB	232	279	144	218.333
LOC_Os11g35390	Os11g0558200	MYB	88	101	96	95
LOC_Os11g45740	Os11g0684000	MYB	71	56	82	69.6667
LOC_Os12g03150	Os12g0125000	MYB	274	356	124	251.333
LOC_Os12g07640	Os12g0175400	MYB	158	156	40	118
LOC_Os12g13570	Os12g0238000	MYB	44	53	23	40
LOC_Os12g37690	Os12g0564100	MYB	89	90	82	87
LOC_Os12g37970	Os12g0567300	MYB	418	410	348	392
LOC_Os12g38400	Os12g0572201	MYB	71	85	12	56
LOC_Os01g09280	Os01g0187900	MYB_related	455	395	367	405.667
LOC_Os01g09640	Os01g0192300	MYB_related	1214	1181	1399	1264.67
LOC_Os01g09760	Os01g0193900	MYB_related	207	209	127	181
LOC_Os01g34060	Os01g0524500	MYB_related	131	76	119	108.667
LOC_Os01g40670	Os01g0589300	MYB_related	475	478	404	452.333
LOC_Os01g41900	Os01g0603300	MYB_related	221	219	414	284.667
LOC_Os01g43230	Os01g0619900	MYB_related	117	130	229	158.667
LOC_Os01g51154	Os01g0708000	MYB_related	639	653	975	755.667
LOC_Os02g34630	Os02g0551400	MYB_related	436	455	294	395
LOC_Os02g45670	Os02g0680700	MYB_related	198	233	301	244
LOC_Os02g47744	Os02g0706400	MYB_related	65	96	83	81.3333
LOC_Os02g53670	Os02g0776700	MYB_related	762	728	1438	976
LOC_Os03g13790	Os03g0241100	MYB_related	549	520	364	477.667
LOC_Os03g31230	Os03g0425800	MYB_related	701	721	783	735
LOC_Os03g53960	Os03g0750800	MYB_related	1319	1306	1653	1426
LOC_Os04g49450	Os04g0583900	MYB_related	77	49	51	59
LOC_Os04g58020	Os04g0676700	MYB_related	777	870	835	827.333
LOC_Os05g02420	Os05g0114700	MYB_related	1504	1719	1430	1551
LOC_Os05g03550	Os05g0126400	MYB_related	1961	2003	166	1376.67
LOC_Os05g10690	Os05g0195700	MYB_related	145	146	50	113.667
LOC_Os06g01670	Os06g0105800	MYB_related	231	251	184	222
LOC_Os06g08290	Os06g0181300	MYB_related	36	33	28	32.3333
LOC_Os06g45840	Os06g0669700	MYB_related	493	450	854	599
LOC_Os07g25150	Os07g0432800	MYB_related	55	65	21	47
LOC_Os07g30130	Os07g0484700	MYB_related	374	371	331	358.667
LOC_Os07g49530	Os07g0695900	MYB_related	101	121	106	109.333
LOC_Os08g04840	Os08g0144000	MYB_related	269	249	297	271.667
LOC_Os08g05510	Os08g0151000	MYB_related	420	388	275	361
LOC_Os08g06110	Os08g0157600	MYB_related	784	709	282	591.667
LOC_Os08g39980	Os08g0510700	MYB_related	344	318	521	394.333
LOC_Os10g41200	Os10g0561400	MYB_related	606	564	302	490.667
LOC_Os10g41260	Os10g0562100	MYB_related	750	835	794	793
LOC_Os12g41920	Os12g0613300	MYB_related	338	346	224	302.667
LOC_Os01g09550	Os01g0191300	NAC	300	312	92	234.667
LOC_Os01g15640	Os01g0261200	NAC	451	375	359	395
LOC_Os01g48130	Os01g0672100	NAC	254	292	147	231
LOC_Os01g60020	Os01g0816100	NAC	139	185	299	207.667
LOC_Os01g66120	Os01g0884300	NAC	4214	4715	5066	4665
LOC_Os01g66490	Os01g0888300	NAC	210	225	63	166
LOC_Os01g70110	Os01g0925400	NAC	390	436	949	591.667
LOC_Os01g71790	Os01g0946200	NAC	163	222	951	445.333
LOC_Os02g36880	Os02g0579000	NAC	402	442	662	502
LOC_Os02g38130	Os02g0594800	NAC	42	37	42	40.3333
LOC_Os02g56600	Os02g0810900	NAC	76	71	45	64
LOC_Os03g04070	Os03g0133000	NAC	125	123	100	116
LOC_Os03g12120	Os03g0221300	NAC	238	239	174	217
LOC_Os03g21030	Os03g0327100	NAC	1173	1232	1148	1184.33
LOC_Os03g21060	Os03g0327800	NAC	583	624	247	484.667
LOC_Os03g56580	Os03g0777000	NAC	115	140	127	127.333
LOC_Os03g60080	Os03g0815100	NAC	3064	3336	6116	4172
LOC_Os04g38720	Os04g0460600	NAC	355	388	611	451.333
LOC_Os04g40140	Os04g0477300	NAC	35	33	32	33.3333
LOC_Os05g10620	Os05g0194500	NAC	59	64	53	58.6667
LOC_Os05g34600	Os05g0418800	NAC	277	252	68	199
LOC_Os05g34830	Os05g0421600	NAC	695	740	2328	1254.33
LOC_Os05g35170	Os05g0426200	NAC	2741	2552	1911	2401.33
LOC_Os05g48850	Os05g0563000	NAC	273	311	232	272
LOC_Os06g01230	Os06g0101800	NAC	159	166	109	144.667
LOC_Os06g04090	Os06g0131700	NAC	72	115	129	105.333
LOC_Os06g36480	Os06g0560300	NAC	67	55	9	43.6667
LOC_Os06g46270	Os06g0675600	NAC	129	109	114	117.333
LOC_Os06g51070	Os06g0726300	NAC	372	402	468	414
LOC_Os07g12340	Os07g0225300	NAC	556	602	807	655
LOC_Os07g48450	Os07g0683200	NAC	1664	1777	1424	1621.67
LOC_Os07g48550	Os07g0684800	NAC	950	1016	928	964.667
LOC_Os08g02300	Os08g0115800	NAC	85	83	44	70.6667
LOC_Os08g06140	Os08g0157900	NAC	1404	1469	1769	1547.33
LOC_Os08g42400	Os08g0535800	NAC	833	858	421	704
LOC_Os08g44820	Os08g0562200	NAC	1425	1472	761	1219.33
LOC_Os09g32040	Os09g0493700	NAC	383	390	174	315.667
LOC_Os09g32260	Os09g0497900	NAC	51	53	50	51.3333
LOC_Os10g21560	Os10g0359500	NAC	463	420	330	404.333
LOC_Os10g33760	Os10g0477600	NAC	46	53	36	45
LOC_Os10g42130	Os10g0571600	NAC	791	790	530	703.667
LOC_Os11g03300	Os11g0126900	NAC	162	180	129	157
LOC_Os11g05614	Os11g0154500	NAC	58	68	47	57.6667
LOC_Os11g08210	Os11g0184900	NAC	744	694	365	601
LOC_Os12g03040	Os12g0123700	NAC	119	107	58	94.6667
LOC_Os12g03050	Os12g0123800	NAC	81	63	46	63.3333
LOC_Os12g29330	Os12g0477400	NAC	542	583	1152	759
LOC_Os12g41680	Os12g0610600	NAC	440	473	318	410.333
LOC_Os01g06550	Os01g0158900	NF-X1	779	711	290	593.333
LOC_Os06g14190	Os06g0252300	NF-X1	337	365	224	308.667
LOC_Os02g53620	Os02g0776400	NF-YA	40	40	18	32.6667
LOC_Os03g07880	Os03g0174900	NF-YA	164	147	299	203.333
LOC_Os03g29760	Os03g0411100	NF-YA	700	637	311	549.333
LOC_Os03g44540	Os03g0647600	NF-YA	163	168	248	193
LOC_Os03g48970	Os03g0696300	NF-YA	899	835	572	768.667
LOC_Os07g06470	Os07g0158500	NF-YA	26	41	37	34.6667
LOC_Os07g41720	Os07g0608200	NF-YA	120	86	150	118.667
LOC_Os08g09690	Os08g0196700	NF-YA	147	160	264	190.333
LOC_Os12g41880	Os12g0613000	NF-YA	113	139	96	116
LOC_Os12g42400	Os12g0618600	NF-YA	21	26	58	35
LOC_Os01g61810	Os01g0834400	NF-YB	155	161	63	126.333
LOC_Os03g29970	Os03g0413000	NF-YB	233	225	92	183.333
LOC_Os05g38820	Os05g0463800	NF-YB	419	468	766	551
LOC_Os05g49780	Os05g0573500	NF-YB	30	33	38	33.6667
LOC_Os07g41580	Os07g0606600	NF-YB	140	160	221	173.667
LOC_Os08g07740	Os08g0174500	NF-YB	39	31	121	63.6667
LOC_Os08g29500	Os08g0383700	NF-YB	51	63	76	63.3333
LOC_Os09g39490	Os09g0568200	NF-YB	38	33	76	49
LOC_Os02g07450	Os02g0170500	NF-YC	308	316	391	338.333
LOC_Os03g14669	Os03g0251350	NF-YC	1541	1503	2059	1701
LOC_Os03g63530	Os03g0852300	NF-YC	91	84	85	86.6667
LOC_Os05g41450	Os05g0494100	NF-YC	155	162	295	204
LOC_Os06g45640	Os06g0667100	NF-YC	96	96	88	93.3333
LOC_Os08g38780	Os08g0496500	NF-YC	240	319	674	411
LOC_Os09g30310	Os09g0480700	NF-YC	195	220	1068	494.333
LOC_Os11g34200	Os11g0544700	NF-YC	465	522	846	611
LOC_Os01g13540	Os01g0236700	Nin-like	608	558	334	500
LOC_Os01g14420	Os01g0246500	Nin-like	49	76	116	80.3333
LOC_Os02g04340	Os02g0136000	Nin-like	74	78	48	66.6667
LOC_Os03g03900	Os03g0131100	Nin-like	523	532	194	416.333
LOC_Os04g41850	Os04g0495800	Nin-like	307	244	96	215.667
LOC_Os09g37710	Os09g0549450	Nin-like	261	250	65	192
LOC_Os11g16290	Os11g0264300	Nin-like	104	95	134	111
LOC_Os01g04800	Os01g0141000	RAV	209	160	101	156.667
LOC_Os01g49830	Os01g0693400	RAV	1668	1756	1584	1669.33
LOC_Os05g47650	Os05g0549800	RAV	608	667	452	575.667
LOC_Os04g33420	Os04g0408900	S1Fa-like	777	703	2176	1218.67
LOC_Os04g33440	Os04g0408700	S1Fa-like	510	520	1006	678.667
LOC_Os01g18850	Os01g0292900	SBP	1264	1228	544	1012
LOC_Os01g69830	Os01g0922600	SBP	473	467	239	393
LOC_Os02g04680	Os02g0139400	SBP	421	399	386	402
LOC_Os02g07780	Os02g0174100	SBP	133	171	119	141
LOC_Os03g61760	Os03g0833300	SBP	1225	1246	706	1059
LOC_Os04g56170	Os04g0656500	SBP	120	135	49	101.333
LOC_Os05g33810	Os05g0408200	SBP	1012	956	414	794
LOC_Os06g44860	Os06g0659100	SBP	46	50	11	35.6667
LOC_Os06g45310	Os06g0663500	SBP	106	122	48	92
LOC_Os06g49010	Os06g0703500	SBP	274	292	98	221.333
LOC_Os08g39890	Os08g0509600	SBP	91	102	74	89
LOC_Os08g40260	Os08g0513700	SBP	1883	1941	1676	1833.33
LOC_Os09g32944	Os09g0507100	SBP	48	69	20	45.6667
LOC_Os11g30370	Os11g0496600	SBP	45	42	28	38.3333
LOC_Os01g72490	Os01g0954500	SRS	189	156	101	148.667
LOC_Os08g43410	Os08g0547600	SRS	41	36	25	34
LOC_Os10g41770	Os10g0567300	STAT	140	149	104	131
LOC_Os02g08544	Os02g0182800	TALE	1034	1089	1801	1308
LOC_Os03g03164	Os03g0123500	TALE	599	602	378	526.333
LOC_Os03g03260	Os03g0124000	TALE	217	206	92	171.667
LOC_Os03g06930	Os03g0165300	TALE	124	143	28	98.3333
LOC_Os03g47016	Os03g0673000	TALE	110	87	40	79
LOC_Os03g47740	Os03g0680800	TALE	2594	2327	1390	2103.67
LOC_Os03g52239	Os03g0732100	TALE	1485	1505	173	1054.33
LOC_Os06g01934	Os06g0108900	TALE	290	371	112	257.667
LOC_Os06g43860	Os06g0646600	TALE	1199	1163	1983	1448.33
LOC_Os08g19650	Os08g0292900	TALE	1211	1216	900	1109
LOC_Os10g39030	Os10g0534900	TALE	2079	2466	1557	2034
LOC_Os11g06020	Os11g0158832	TALE	518	595	176	429.667
LOC_Os12g43950	Os12g0636200	TALE	538	509	277	441.333
LOC_Os01g55750	Os01g0763200	TCP	456	478	341	425
LOC_Os01g69980	Os01g0924400	TCP	1007	1123	1200	1110
LOC_Os02g42380	Os02g0635800	TCP	129	139	91	119.667
LOC_Os02g51280	Os02g0747400	TCP	96	121	60	92.3333
LOC_Os03g57190	Os03g0785800	TCP	135	147	36	106
LOC_Os04g11830	Os04g0194600	TCP	103	123	76	100.667
LOC_Os05g43760	Os05g0513100	TCP	297	245	137	226.333
LOC_Os06g12230	Os06g0226700	TCP	269	290	239	266
LOC_Os07g05720	Os07g0152000	TCP	306	316	206	276
LOC_Os11g07460	Os11g0175700	TCP	132	171	97	133.333
LOC_Os12g07480	Os12g0173300	TCP	133	147	45	108.333
LOC_Os12g42190	Os12g0616400	TCP	409	444	433	428.667
LOC_Os01g48320	Os01g0674000	Trihelix	175	168	77	140
LOC_Os01g52090	Os01g0718900	Trihelix	106	115	294	171.667
LOC_Os02g01380	Os02g0104500	Trihelix	181	194	144	173
LOC_Os02g07800	Os02g0174300	Trihelix	123	115	197	145
LOC_Os02g31160	Os02g0516800	Trihelix	68	75	151	98
LOC_Os02g33610	Os02g0539600	Trihelix	1241	1214	1053	1169.33
LOC_Os02g33770	Os02g0542400	Trihelix	328	307	555	396.667
LOC_Os02g35690	Os02g0565000	Trihelix	484	584	485	517.667
LOC_Os02g43300	Os02g0648300	Trihelix	191	211	67	156.333
LOC_Os03g02240	Os03g0113500	Trihelix	1043	1131	253	809
LOC_Os04g32590	Os04g0397500	Trihelix	187	186	298	223.667
LOC_Os04g36790	Os04g0445600	Trihelix	239	267	119	208.333
LOC_Os04g40930	Os04g0486400	Trihelix	34	33	44	37
LOC_Os04g45750	Os04g0541100	Trihelix	597	636	99	444
LOC_Os04g45940	Os04g0543500	Trihelix	291	320	711	440.667
LOC_Os04g51320	Os04g0602300	Trihelix	71	76	105	84
LOC_Os05g03740	Os05g0128000	Trihelix	10	8	89	35.6667
LOC_Os05g48690	Os05g0560600	Trihelix	83	68	24	58.3333
LOC_Os08g37810	Os08g0484700	Trihelix	450	550	455	485
LOC_Os09g38570	Os09g0558200	Trihelix	72	67	13	50.6667
LOC_Os10g37240	Os10g0516500	Trihelix	782	832	471	695
LOC_Os11g06410	Os11g0163500	Trihelix	210	192	174	192
LOC_Os12g06640	Os12g0163500	Trihelix	265	268	240	257.667
LOC_Os01g54930	Os01g0753000	VOZ	368	396	282	348.667
LOC_Os05g43950	Os05g0515700	VOZ	408	441	229	359.333
LOC_Os01g60270	Os01g0818400	WOX	84	94	51	76.3333
LOC_Os01g09080	Os01g0185900	WRKY	46	43	51	46.6667
LOC_Os01g09100	Os01g0186000	WRKY	18	26	119	54.3333
LOC_Os01g14440	Os01g0246700	WRKY	1438	1387	301	1042
LOC_Os01g18584	Os01g0289600	WRKY	300	284	69	217.667
LOC_Os01g40260	Os01g0584900	WRKY	76	70	142	96
LOC_Os01g43650	Os01g0626400	WRKY	78	85	48	70.3333
LOC_Os01g46800	Os01g0656400	WRKY	62	63	30	51.6667
LOC_Os01g47560	Os01g0665750	WRKY	143	132	88	121
LOC_Os01g53040	Os01g0730700	WRKY	155	140	209	168
LOC_Os01g54600	Os01g0750100	WRKY	2694	2674	4829	3399
LOC_Os01g60640	Os01g0821600	WRKY	172	199	247	206
LOC_Os01g61080	Os01g0826400	WRKY	454	456	295	401.667
LOC_Os02g08440	Os02g0181300	WRKY	873	824	912	869.667
LOC_Os02g26430	Os02g0462800	WRKY	75	53	82	70
LOC_Os02g53100	Os02g0770500	WRKY	32	45	25	34
LOC_Os03g21710	Os03g0335200	WRKY	120	98	102	106.667
LOC_Os03g33012	Os03g0444900	WRKY	71	70	17	52.6667
LOC_Os03g53050	Os03g0741400	WRKY	477	500	396	457.667
LOC_Os03g55080	Os03g0758050	WRKY	44	50	36	43.3333
LOC_Os03g63810	Os03g0855100	WRKY	48	51	7	35.3333
LOC_Os04g39570	Os04g0471700	WRKY	31	35	62	42.6667
LOC_Os04g51560	Os04g0605100	WRKY	1212	1411	1738	1453.67
LOC_Os05g03900	Os05g0129800	WRKY	48	59	37	48
LOC_Os05g04640	Os05g0137500	WRKY	369	429	189	329
LOC_Os05g09020	Os05g0183100	WRKY	593	565	1318	825.333
LOC_Os05g25770	Os05g0322900	WRKY	966	1034	904	968
LOC_Os05g27730	Os05g0343400	WRKY	3222	3708	1656	2862
LOC_Os05g39720	Os05g0474800	WRKY	238	241	189	222.667
LOC_Os05g46020	Os05g0537100	WRKY	280	306	449	345
LOC_Os05g49100	Os05g0565900	WRKY	56	61	36	51
LOC_Os05g49620	Os05g0571200	WRKY	143	180	240	187.667
LOC_Os05g50610	Os05g0583000	WRKY	91	85	91	89
LOC_Os06g05380	Os06g0146250	WRKY	102	115	31	82.6667
LOC_Os06g06360	Os06g0158100	WRKY	113	139	80	110.667
LOC_Os06g44010	Os06g0649000	WRKY	161	164	134	153
LOC_Os07g39480	Os07g0583700	WRKY	597	534	369	500
LOC_Os07g40570	Os07g0596900	WRKY	238	301	332	290.333
LOC_Os07g48260	Os07g0680400	WRKY	133	143	173	149.667
LOC_Os08g09900	Os08g0198900	WRKY	58	71	30	53
LOC_Os08g17400	Os08g0276200	WRKY	349	301	135	261.667
LOC_Os08g29660	Os08g0386200	WRKY	699	667	673	679.667
LOC_Os08g38990	Os08g0499300	WRKY	312	301	271	294.667
LOC_Os09g16510	Os09g0334500	WRKY	153	128	151	144
LOC_Os09g25060	Os09g0417600	WRKY	524	507	493	508
LOC_Os09g25070	Os09g0417800	WRKY	107	92	79	92.6667
LOC_Os09g30400	Os09g0481700	WRKY	733	684	362	593
LOC_Os11g02480	Os11g0116900	WRKY	85	86	104	91.6667
LOC_Os11g02520	Os11g0117400	WRKY	53	59	102	71.3333
LOC_Os11g02540	Os11g0117600	WRKY	106	82	75	87.6667
LOC_Os11g29870	Os11g0490900	WRKY	109	120	41	90
LOC_Os12g01180	Os12g0102350	WRKY	96	109	53	86
LOC_Os12g02420	Os12g0116400	WRKY	82	88	130	100
LOC_Os12g02440	Os12g0116600	WRKY	167	172	141	160
LOC_Os12g02450	Os12g0116700	WRKY	28	44	45	39
LOC_Os12g40570	Os12g0597700	WRKY	1308	1318	1349	1325
LOC_Os02g06370	Os02g0158400	Whirly	237	285	237	253
LOC_Os06g05350	Os06g0145800	Whirly	74	111	70	85
LOC_Os03g44710	Os03g0650000	YABBY	159	216	140	171.667
LOC_Os07g06620	Os07g0160100	YABBY	80	76	73	76.3333
LOC_Os12g42610	Os12g0621100	YABBY	122	128	61	103.667
LOC_Os02g47770	Os02g0706600	ZF-HD	54	60	50	54.6667
LOC_Os05g50310	Os05g0579300	ZF-HD	52	36	17	35
LOC_Os09g24810	Os09g0414500	ZF-HD	72	51	240	121
LOC_Os09g24820	Os09g0414600	ZF-HD	85	100	110	98.3333
LOC_Os09g29130	Os09g0466400	ZF-HD	54	30	18	34
LOC_Os11g03420	Os11g0128300	ZF-HD	344	387	564	431.667
LOC_Os11g13930	Os11g0243300	ZF-HD	27	36	42	35
LOC_Os12g03110	Os12g0124500	ZF-HD	238	277	482	332.333
LOC_Os01g01870	Os01g0108600	bHLH	98	114	206	139.333
LOC_Os01g06640	Os01g0159800	bHLH	190	201	369	253.333
LOC_Os01g09990	Os01g0196300	bHLH	89	78	97	88
LOC_Os01g11910	Os01g0218100	bHLH	541	560	590	563.667
LOC_Os01g38610	Os01g0566800	bHLH	131	143	66	113.333
LOC_Os01g39330	Os01g0575200	bHLH	298	278	190	255.333
LOC_Os01g51140	Os01g0707500	bHLH	68	84	26	59.3333
LOC_Os01g57580	Os01g0784900	bHLH	66	76	47	63
LOC_Os01g64560	Os01g0865600	bHLH	282	311	257	283.333
LOC_Os01g67480	Os01g0900800	bHLH	2475	2709	1270	2151.33
LOC_Os01g68700	Os01g0915600	bHLH	368	402	410	393.333
LOC_Os01g70310	Os01g0928000	bHLH	265	284	272	273.667
LOC_Os02g02480	Os02g0116600	bHLH	689	639	673	667
LOC_Os02g02820	Os02g0120500	bHLH	43	43	29	38.3333
LOC_Os02g23823	Os02g0433600	bHLH	325	275	429	343
LOC_Os02g35660	Os02g0564700	bHLH	48	55	50	51
LOC_Os02g39140	Os02g0603600	bHLH	124	139	220	161
LOC_Os02g46560	Os02g0691500	bHLH	39	52	156	82.3333
LOC_Os02g47660	Os02g0705500	bHLH	191	236	138	188.333
LOC_Os02g49480	Os02g0726700	bHLH	74	83	19	58.6667
LOC_Os02g51320	Os02g0747900	bHLH	83	81	54	72.6667
LOC_Os02g56140	Os02g0805250	bHLH	106	64	69	79.6667
LOC_Os03g03000	Os03g0122100	bHLH	185	160	310	218.333
LOC_Os03g04310	Os03g0135700	bHLH	42	46	45	44.3333
LOC_Os03g07540	Os03g0171700	bHLH	34	34	87	51.6667
LOC_Os03g27390	Os03g0391700	bHLH	584	579	568	577
LOC_Os03g43810	Os03g0639300	bHLH	27	28	110	55
LOC_Os03g51580	Os03g0725800	bHLH	285	252	187	241.333
LOC_Os03g51910	Os03g0728900	bHLH	72	92	77	80.3333
LOC_Os03g53020	Os03g0741100	bHLH	246	228	214	229.333
LOC_Os03g56950	Os03g0782500	bHLH	361	382	307	350
LOC_Os03g58330	Os03g0797600	bHLH	577	632	507	572
LOC_Os03g58830	Os03g0802900	bHLH	38	31	24	31
LOC_Os03g59670	Os03g0811400	bHLH	81	84	110	91.6667
LOC_Os04g23440	Os04g0300600	bHLH	71	71	57	66.3333
LOC_Os04g23550	Os04g0301500	bHLH	120	121	266	169
LOC_Os04g28280	Os04g0350700	bHLH	93	90	54	79
LOC_Os04g41229	Os04g0489600	bHLH	113	126	37	92
LOC_Os04g52770	Os04g0618600	bHLH	34	46	22	34
LOC_Os04g53990	Os04g0631600	bHLH	306	326	328	320
LOC_Os05g01256	Os05g0103000	bHLH	57	68	48	57.6667
LOC_Os05g04740	Os05g0139100	bHLH	78	64	35	59
LOC_Os05g38140	Os05g0455400	bHLH	731	682	837	750
LOC_Os05g42180	Os05g0501200	bHLH	131	185	96	137.333
LOC_Os05g46370	Os05g0541400	bHLH	55	60	77	64
LOC_Os05g50900	Os05g0586300	bHLH	55	64	42	53.6667
LOC_Os06g06900	Os06g0164400	bHLH	122	101	85	102.667
LOC_Os06g09370	Os06g0193400	bHLH	397	407	104	302.667
LOC_Os06g16400	Os06g0275600	bHLH	208	226	191	208.333
LOC_Os06g30090	Os06g0496400	bHLH	64	93	107	88
LOC_Os06g37410	Os06g0570900	bHLH	39	50	50	46.3333
LOC_Os06g50900	Os06g0724800	bHLH	111	132	134	125.667
LOC_Os07g05010	Os07g0143200	bHLH	479	444	151	358
LOC_Os08g04390	Os08g0138500	bHLH	321	273	176	256.667
LOC_Os08g33590	Os08g0432800	bHLH	71	63	114	82.6667
LOC_Os08g38210	Os08g0490000	bHLH	197	174	105	158.667
LOC_Os08g41320	Os08g0524800	bHLH	405	432	493	443.333
LOC_Os08g42470	Os08g0536800	bHLH	267	250	267	261.333
LOC_Os09g24490	Os09g0410700	bHLH	37	55	46	46
LOC_Os09g25040	Os09g0417400	bHLH	84	104	159	115.667
LOC_Os09g28210	Os09g0455300	bHLH	227	211	176	204.667
LOC_Os09g29830	Os09g0474100	bHLH	75	86	65	75.3333
LOC_Os09g29930	Os09g0475400	bHLH	346	329	211	295.333
LOC_Os09g31300	Os09g0487900	bHLH	727	923	394	681.333
LOC_Os09g33580	Os09g0510500	bHLH	75	66	32	57.6667
LOC_Os10g23050	Os10g0376900	bHLH	113	109	100	107.333
LOC_Os10g39750	Os10g0544200	bHLH	126	120	110	118.667
LOC_Os10g40740	Os10g0556200	bHLH	466	512	466	481.333
LOC_Os11g06010	Os11g0158500	bHLH	312	323	407	347.333
LOC_Os11g32100	Os11g0523700	bHLH	526	539	142	402.333
LOC_Os11g38870	Os11g0601700	bHLH	367	354	444	388.333
LOC_Os12g41650	Os12g0610200	bHLH	143	161	96	133.333
LOC_Os01g11350	Os01g0211800	bZIP	137	142	143	140.667
LOC_Os01g17260	Os01g0279900	bZIP	208	251	291	250
LOC_Os01g36220	Os01g0542700	bZIP	42	31	45	39.3333
LOC_Os01g46970	Os01g0658900	bZIP	254	283	264	267
LOC_Os01g55150	Os01g0756200	bZIP	173	162	259	198
LOC_Os01g59350	Os01g0808100	bZIP	51	46	40	45.6667
LOC_Os01g59760	Os01g0813100	bZIP	111	107	73	97
LOC_Os01g64020	Os01g0859500	bZIP	88	81	73	80.6667
LOC_Os01g64730	Os01g0867300	bZIP	477	467	480	474.667
LOC_Os02g03580	Os02g0128200	bZIP	524	520	424	489.333
LOC_Os02g03960	Os02g0132500	bZIP	456	546	524	508.667
LOC_Os02g07840	Os02g0175100	bZIP	344	383	622	449.667
LOC_Os02g08540	Os02g0182700	bZIP	158	140	142	146.667
LOC_Os02g10140	Os02g0194900	bZIP	76	82	71	76.3333
LOC_Os02g10860	Os02g0203000	bZIP	28	33	197	86
LOC_Os02g16680	Os02g0266800	bZIP	297	332	706	445
LOC_Os02g52780	Os02g0766700	bZIP	1076	1103	2011	1396.67
LOC_Os02g58670	Os02g0833600	bZIP	165	165	168	166
LOC_Os03g03550	Os03g0127500	bZIP	34	31	40	35
LOC_Os03g13614	Os03g0239400	bZIP	311	306	248	288.333
LOC_Os03g19370	Os03g0306700	bZIP	42	49	114	68.3333
LOC_Os03g20310	Os03g0318600	bZIP	1229	1235	1242	1235.33
LOC_Os03g21800	Os03g0336200	bZIP	222	230	171	207.667
LOC_Os03g58250	Os03g0796900	bZIP	91	112	281	161.333
LOC_Os04g54474	Os04g0637000	bZIP	438	445	283	388.667
LOC_Os05g34050	Os05g0411300	bZIP	681	676	612	656.333
LOC_Os05g36160	Os05g0437700	bZIP	111	125	137	124.333
LOC_Os05g37170	Os05g0443900	bZIP	99	84	54	79
LOC_Os05g41070	Os05g0489700	bZIP	245	251	356	284
LOC_Os05g41540	Os05g0495200	bZIP	209	199	137	181.667
LOC_Os05g49420	Os05g0569300	bZIP	466	432	327	408.333
LOC_Os06g10880	Os06g0211200	bZIP	247	272	459	326
LOC_Os06g41100	Os06g0614100	bZIP	95	114	174	127.667
LOC_Os06g41770	Os06g0622700	bZIP	534	610	1284	809.333
LOC_Os06g43870	Os06g0646700	bZIP	406	432	467	435
LOC_Os06g45140	Os06g0662200	bZIP	69	90	77	78.6667
LOC_Os06g50310	Os06g0716800	bZIP	549	537	484	523.333
LOC_Os07g10890	Os07g0209800	bZIP	307	335	371	337.667
LOC_Os07g44950	Os07g0644100	bZIP	289	255	107	217
LOC_Os07g48180	Os07g0679500	bZIP	42	43	25	36.6667
LOC_Os07g48660	Os07g0686100	bZIP	34	37	51	40.6667
LOC_Os07g48820	Os07g0687700	bZIP	1617	1702	2075	1798
LOC_Os08g07970	Os08g0176900	bZIP	181	188	84	151
LOC_Os08g36790	Os08g0472000	bZIP	16	26	92	44.6667
LOC_Os08g43090	Os08g0543900	bZIP	289	302	63	218
LOC_Os08g43600	Os08g0549600	bZIP	30	24	110	54.6667
LOC_Os09g10840	Os09g0280500	bZIP	81	80	57	72.6667
LOC_Os09g13570	Os09g0306400	bZIP	542	520	1091	717.667
LOC_Os09g28310	Os09g0456200	bZIP	962	903	928	931
LOC_Os09g34060	Os09g0516200	bZIP	164	205	197	188.667
LOC_Os09g36910	Os09g0540800	bZIP	53	56	48	52.3333
LOC_Os11g06170	Os11g0160500	bZIP	554	541	372	489
LOC_Os11g11100	Os11g0218000	bZIP	595	585	596	592
LOC_Os12g05680	Os12g0152900	bZIP	61	59	23	47.6667
LOC_Os12g06520	Os12g0162500	bZIP	528	571	496	531.667
LOC_Os12g09250	Os12g0194600	bZIP	74	57	51	60.6667
LOC_Os12g13170	Os12g0233800	bZIP	493	498	496	495.667
LOC_Os12g40920	Os12g0601800	bZIP	660	591	891	714

## Sheet: 2X_NaOH-893
TF ID	ID transformation		2X_NaOH-1	2X_NaOH-2	2X_NaOH-3	AVERAGE
LOC_Os03g60430	Os03g0818800	AP2	270	220	247	245.667
LOC_Os04g55560	Os04g0649100	AP2	797	909	852	852.667
LOC_Os05g03040	Os05g0121600	AP2	5491	5333	5742	5522
LOC_Os06g43220	Os06g0639200	AP2	27	45	21	31
LOC_Os07g13170	Os07g0235800	AP2	286	262	326	291.333
LOC_Os01g13520	Os01g0236300	ARF	106	86	109	100.333
LOC_Os01g54990	Os01g0753500	ARF	206	215	257	226
LOC_Os01g70270	Os01g0927600	ARF	1982	1260	2165	1802.33
LOC_Os02g04810	Os02g0141100	ARF	429	210	421	353.333
LOC_Os02g06910	Os02g0164900	ARF	766	524	853	714.333
LOC_Os02g35140	Os02g0557200	ARF	887	658	1009	851.333
LOC_Os02g41800	Os02g0628600	ARF	407	535	465	469
LOC_Os04g36054	Os04g0442000	ARF	388	320	387	365
LOC_Os04g43910	Os04g0519700	ARF	334	348	357	346.333
LOC_Os04g56850	Os04g0664400	ARF	44	54	65	54.3333
LOC_Os04g57610	Os04g0671900	ARF	740	498	735	657.667
LOC_Os05g43920	Os05g0515400	ARF	126	147	128	133.667
LOC_Os05g48870	Os05g0563400	ARF	896	825	1031	917.333
LOC_Os06g09660	Os06g0196700	ARF	185	112	200	165.667
LOC_Os06g46410	Os06g0677800	ARF	908	541	985	811.333
LOC_Os06g47150	Os06g0685700	ARF	992	871	917	926.667
LOC_Os06g48950	Os06g0702600	ARF	253	167	276	232
LOC_Os08g40900	Os08g0520550	ARF	448	165	515	376
LOC_Os10g33940	Os10g0479900	ARF	383	358	391	377.333
LOC_Os11g32110	Os11g0523800	ARF	1421	1224	1455	1366.67
LOC_Os12g29520	Os12g0479400	ARF	1207	1106	1224	1179
LOC_Os12g41950	Os12g0613700	ARF	902	558	979	813
LOC_Os01g67770	Os01g0904700	ARR-B	214	203	195	204
LOC_Os02g55320	Os02g0796500	ARR-B	425	356	436	405.667
LOC_Os03g12350	Os03g0224200	ARR-B	713	575	695	661
LOC_Os06g08440	Os06g0183100	ARR-B	209	140	178	175.667
LOC_Os01g13300	Os01g0234100	B3	67	80	68	71.6667
LOC_Os01g52514	Os01g0723500	B3	219	242	155	205.333
LOC_Os02g38470	Os02g0598200	B3	31	35	38	34.6667
LOC_Os03g02900	Os03g0120900	B3	50	64	56	56.6667
LOC_Os03g08620	Os03g0184500	B3	52	57	41	50
LOC_Os05g40280	Os05g0481400	B3	175	162	155	164
LOC_Os06g09420	Os06g0194400	B3	52	43	40	45
LOC_Os07g37610	Os07g0563350	B3	597	592	634	607.667
LOC_Os07g48200	Os07g0679700	B3	805	841	805	817
LOC_Os08g01090	Os08g0101000	B3	381	390	510	427
LOC_Os08g23470	Os08g0324300	B3	68	58	80	68.6667
LOC_Os10g17630	Os10g0323000	B3	150	81	147	126
LOC_Os11g09160	Os11g0197600	B3	234	179	232	215
LOC_Os06g04010	Os06g0130600	BBR-BPC	170	241	185	198.667
LOC_Os01g10610	Os01g0203000	BES1	419	413	337	389.667
LOC_Os02g03690	Os02g0129600	BES1	161	155	204	173.333
LOC_Os02g13900	Os02g0233200	BES1	72	69	90	77
LOC_Os06g35900	Os06g0552300	BES1	167	150	129	148.667
LOC_Os07g39220	Os07g0580500	BES1	569	809	463	613.667
LOC_Os01g39110	Os01g0572300	C2H2	272	304	313	296.333
LOC_Os01g57020	Os01g0778100	C2H2	60	64	52	58.6667
LOC_Os01g57650	Os01g0785900	C2H2	77	126	103	102
LOC_Os01g62130	Os01g0838600	C2H2	27	50	35	37.3333
LOC_Os01g63980	Os01g0859100	C2H2	38	41	43	40.6667
LOC_Os01g65080	Os01g0871200	C2H2	2877	2889	2613	2793
LOC_Os01g67970	Os01g0907400	C2H2	103	64	139	102
LOC_Os01g68160	Os01g0909500	C2H2	504	465	504	491
LOC_Os02g02424	Os02g0116000	C2H2	354	320	379	351
LOC_Os02g34680	Os02g0551900	C2H2	444	487	552	494.333
LOC_Os02g36360	Os02g0572900	C2H2	213	238	253	234.667
LOC_Os02g45054	Os02g0672100	C2H2	668	732	766	722
LOC_Os02g57790	Os02g0823900	C2H2	29	56	54	46.3333
LOC_Os03g05480	Os03g0148800	C2H2	85	78	93	85.3333
LOC_Os03g05690	Os03g0151400	C2H2	257	193	275	241.667
LOC_Os03g10140	Os03g0197800	C2H2	113	86	177	125.333
LOC_Os03g13600	Os03g0239300	C2H2	245	372	430	349
LOC_Os03g15790	Os03g0264600	C2H2	165	233	168	188.667
LOC_Os03g32230	Os03g0437200	C2H2	22	56	31	36.3333
LOC_Os03g55540	Os03g0764100	C2H2	372	475	339	395.333
LOC_Os03g60560	Os03g0820300	C2H2	86	112	66	88
LOC_Os03g60570	Os03g0820400	C2H2	22	46	33	33.6667
LOC_Os04g02510	Os04g0115500	C2H2	154	195	295	214.667
LOC_Os04g47860	Os04g0566400	C2H2	1361	1407	1586	1451.33
LOC_Os04g59380	Os04g0690100	C2H2	234	339	243	272
LOC_Os05g01550	Os05g0106000	C2H2	109	158	147	138
LOC_Os05g03020	Os05g0121400	C2H2	201	203	187	197
LOC_Os05g37190	Os05g0444200	C2H2	211	249	203	221
LOC_Os05g51830	Os05g0597100	C2H2	881	1014	924	939.667
LOC_Os06g40960	Os06g0612300	C2H2	71	101	78	83.3333
LOC_Os07g38240	Os07g0569700	C2H2	77	116	73	88.6667
LOC_Os07g44640	Os07g0640000	C2H2	86	90	78	84.6667
LOC_Os08g37904	Os08g0485600	C2H2	348	281	393	340.667
LOC_Os08g37920	Os08g0485700	C2H2	362	388	430	393.333
LOC_Os08g44050	Os08g0554400	C2H2	814	995	847	885.333
LOC_Os09g26210	Os09g0431900	C2H2	115	141	82	112.667
LOC_Os09g27650	Os09g0449400	C2H2	293	375	340	336
LOC_Os09g31140	Os09g0485600	C2H2	93	95	72	86.6667
LOC_Os09g38340	Os09g0555700	C2H2	546	515	570	543.667
LOC_Os09g39660	Os09g0570200	C2H2	157	114	121	130.667
LOC_Os10g28330	Os10g0419200	C2H2	31	46	32	36.3333
LOC_Os11g30484	Os11g0498400	C2H2	151	154	138	147.667
LOC_Os11g47630	Os11g0702400	C2H2	49	68	40	52.3333
LOC_Os11g48000	Os11g0707300	C2H2	42	47	39	42.6667
LOC_Os12g18150	Os12g0279100	C2H2	201	69	201	157
LOC_Os12g39400	Os12g0583700	C2H2	19	37	50	35.3333
LOC_Os01g09620	Os01g0192000	C3H	48	49	44	47
LOC_Os01g14870	Os01g0252200	C3H	243	220	200	221
LOC_Os01g15350	Os01g0257400	C3H	193	170	210	191
LOC_Os01g15460	Os01g0258700	C3H	741	654	759	718
LOC_Os01g39100	Os01g0572100	C3H	85	78	88	83.6667
LOC_Os01g42970	Os01g0616400	C3H	223	270	285	259.333
LOC_Os01g45730	Os01g0645000	C3H	304	271	285	286.667
LOC_Os01g68860	Os01g0917400	C3H	400	377	523	433.333
LOC_Os02g06584	Os02g0161200	C3H	318	176	346	280
LOC_Os02g10080	Os02g0194200	C3H	513	648	494	551.667
LOC_Os02g19804	Os02g0301000	C3H	234	315	230	259.667
LOC_Os02g45480	Os02g0677700	C3H	544	465	520	509.667
LOC_Os03g02160	Os03g0112700	C3H	529	458	495	494
LOC_Os03g49170	Os03g0698800	C3H	617	404	668	563
LOC_Os04g01480	Os04g0105000	C3H	166	102	170	146
LOC_Os04g02730	Os04g0117600	C3H	408	406	439	417.667
LOC_Os04g35800	Os04g0438700	C3H	190	136	210	178.667
LOC_Os04g57010	Os04g0665700	C3H	260	311	305	292
LOC_Os04g57600	Os04g0671800	C3H	594	532	582	569.333
LOC_Os05g03760	Os05g0128200	C3H	2993	3504	3780	3425.67
LOC_Os05g10670	Os05g0195200	C3H	471	525	483	493
LOC_Os05g45020	Os05g0525900	C3H	299	303	330	310.667
LOC_Os05g50080	Os05g0576300	C3H	65	76	81	74
LOC_Os06g41384	Os06g0618100	C3H	209	265	182	218.667
LOC_Os06g46400	Os06g0677700	C3H	255	243	285	261
LOC_Os06g46890	Os06g0682800	C3H	40	26	51	39
LOC_Os06g49080	Os06g0704300	C3H	193	138	151	160.667
LOC_Os07g38090	Os07g0568300	C3H	726	522	728	658.667
LOC_Os08g06330	Os08g0159800	C3H	316	387	318	340.333
LOC_Os11g28270	Os11g0472000	C3H	719	666	831	738.667
LOC_Os12g18120	Os12g0278800	C3H	468	380	496	448
LOC_Os12g21700	Os12g0405100	C3H	640	477	715	610.667
LOC_Os12g33090	Os12g0515500	C3H	157	176	267	200
LOC_Os01g69910	Os01g0923600	CAMTA	617	469	520	535.333
LOC_Os03g09100	Os03g0191000	CAMTA	1269	947	1188	1134.67
LOC_Os04g31900	Os04g0388500	CAMTA	887	615	842	781.333
LOC_Os07g30774	Os07g0490200	CAMTA	937	775	942	884.667
LOC_Os07g43030	Os07g0623100	CAMTA	537	545	539	540.333
LOC_Os10g22950	Os10g0375600	CAMTA	980	871	1117	989.333
LOC_Os02g08150	Os02g0178100	CO-like	1754	2752	1956	2154
LOC_Os02g39710	Os02g0610500	CO-like	816	1238	1000	1018
LOC_Os02g49230	Os02g0724000	CO-like	172	118	165	151.667
LOC_Os03g50310	Os03g0711100	CO-like	322	491	330	381
LOC_Os04g42020	Os04g0497700	CO-like	2024	2672	2483	2393
LOC_Os06g19444	Os06g0298200	CO-like	257	226	202	228.333
LOC_Os06g44450	Os06g0654900	CO-like	3007	4060	2738	3268.33
LOC_Os08g15050	Os08g0249000	CO-like	446	691	506	547.667
LOC_Os08g42440	Os08g0536300	CO-like	1002	1113	976	1030.33
LOC_Os09g06464	Os09g0240200	CO-like	129	145	137	137
LOC_Os09g33550	Os09g0509700	CO-like	401	429	359	396.333
LOC_Os01g55580	Os01g0761100	CPP	153	148	159	153.333
LOC_Os02g17460	Os02g0274600	CPP	46	43	38	42.3333
LOC_Os05g43380	Os05g0509400	CPP	211	220	218	216.333
LOC_Os06g22670	Os06g0332700	CPP	80	36	56	57.3333
LOC_Os08g28214	Os08g0369600	CPP	97	60	100	85.6667
LOC_Os12g41210	Os12g0605300	CPP	166	164	180	170
LOC_Os12g41230	Os12g0605500	CPP	311	181	284	258.667
LOC_Os01g10580	Os01g0202500	DBB	723	797	766	762
LOC_Os02g39360	Os02g0606200	DBB	887	1309	900	1032
LOC_Os02g43170	Os02g0646200	DBB	191	253	141	195
LOC_Os04g41560	Os04g0493000	DBB	8578	12391	8398	9789
LOC_Os04g45690	Os04g0540200	DBB	213	280	181	224.667
LOC_Os05g11510	Os05g0204600	DBB	97	91	95	94.3333
LOC_Os06g05890	Os06g0152200	DBB	354	436	376	388.667
LOC_Os06g49880	Os06g0713000	DBB	53	81	80	71.3333
LOC_Os09g35880	Os09g0527900	DBB	514	555	434	501
LOC_Os12g10660	Os12g0209200	DBB	124	133	146	134.333
LOC_Os01g17000	Os01g0277500	Dof	81	79	111	90.3333
LOC_Os01g48290	Os01g0673700	Dof	23	35	42	33.3333
LOC_Os01g55340	Os01g0758200	Dof	56	78	89	74.3333
LOC_Os02g45200	Os02g0673700	Dof	335	489	328	384
LOC_Os02g47810	Os02g0707200	Dof	90	176	141	135.667
LOC_Os02g49440	Os02g0726300	Dof	1388	1714	1629	1577
LOC_Os03g07360	Os03g0169600	Dof	82	79	97	86
LOC_Os03g60630	Os03g0821200	Dof	64	84	79	75.6667
LOC_Os04g47990	Os04g0567800	Dof	243	273	238	251.333
LOC_Os04g58190	Os04g0678400	Dof	107	144	130	127
LOC_Os05g02150	Os05g0112200	Dof	69	60	87	72
LOC_Os05g36900	Os05g0440000	Dof	42	57	72	57
LOC_Os06g17410	Os06g0284500	Dof	246	297	354	299
LOC_Os07g13260	Os07g0236700	Dof	63	57	56	58.6667
LOC_Os07g32510	Os07g0508900	Dof	230	212	198	213.333
LOC_Os07g48570	Os07g0685000	Dof	575	688	664	642.333
LOC_Os08g38220	Os08g0490100	Dof	131	177	177	161.667
LOC_Os09g29960	Os09g0475800	Dof	154	215	191	186.667
LOC_Os10g35300	Os10g0496000	Dof	30	50	41	40.3333
LOC_Os01g48700	Os01g0678700	E2F/DP	64	78	68	70
LOC_Os02g33430	Os02g0537500	E2F/DP	92	121	118	110.333
LOC_Os02g50630	Os02g0739700	E2F/DP	102	95	107	101.333
LOC_Os03g05760	Os03g0152100	E2F/DP	59	48	69	58.6667
LOC_Os04g02140	Os04g0112200	E2F/DP	83	66	63	70.6667
LOC_Os04g33950	Os04g0416100	E2F/DP	39	31	33	34.3333
LOC_Os06g13670	Os06g0245900	E2F/DP	47	40	41	42.6667
LOC_Os12g06200	Os12g0158800	E2F/DP	170	242	212	208
LOC_Os03g20790	Os03g0324300	EIL	343	515	290	382.667
LOC_Os07g48630	Os07g0685700	EIL	2676	2915	2949	2846.67
LOC_Os09g31400	Os09g0490200	EIL	273	197	264	244.667
LOC_Os01g07120	Os01g0165000	ERF	115	136	122	124.333
LOC_Os01g12440	Os01g0224100	ERF	111	137	116	121.333
LOC_Os01g21120	Os01g0313300	ERF	77	71	116	88
LOC_Os01g54890	Os01g0752500	ERF	78	111	207	132
LOC_Os01g58420	Os01g0797600	ERF	377	472	347	398.667
LOC_Os01g64790	Os01g0868000	ERF	94	130	135	119.667
LOC_Os02g10760	Os02g0202000	ERF	185	206	182	191
LOC_Os02g29550	Os02g0499000	ERF	496	370	421	429
LOC_Os02g42585	Os02g0638650	ERF	172	160	191	174.333
LOC_Os02g43790	Os02g0654700	ERF	347	484	369	400
LOC_Os02g43940	Os02g0656600	ERF	114	95	80	96.3333
LOC_Os02g43970	Os02g0657000	ERF	56	58	116	76.6667
LOC_Os02g51670	Os02g0752800	ERF	94	143	114	117
LOC_Os02g54160	Os02g0782700	ERF	1904	1858	1868	1876.67
LOC_Os03g08470	Os03g0183000	ERF	726	909	724	786.333
LOC_Os03g08490	Os03g0183200	ERF	408	513	447	456
LOC_Os03g08500	Os03g0183300	ERF	1691	2419	1744	1951.33
LOC_Os03g60120	Os03g0815800	ERF	713	922	685	773.333
LOC_Os04g32620	Os04g0398000	ERF	263	298	272	277.667
LOC_Os04g46220	Os04g0546800	ERF	695	1186	787	889.333
LOC_Os04g46400	Os04g0549700	ERF	216	334	200	250
LOC_Os04g46440	Os04g0550200	ERF	62	80	79	73.6667
LOC_Os04g52090	Os04g0610400	ERF	116	175	134	141.667
LOC_Os04g55520	Os04g0648900	ERF	828	1191	865	961.333
LOC_Os04g57340	Os04g0669200	ERF	257	324	345	308.667
LOC_Os05g25260	Os05g0316800	ERF	478	761	542	593.667
LOC_Os05g27930	Os05g0346200	ERF	824	913	800	845.667
LOC_Os05g41760	Os05g0497200	ERF	176	267	208	217
LOC_Os05g41780	Os05g0497300	ERF	774	1034	794	867.333
LOC_Os05g49700	Os05g0572000	ERF	64	94	77	78.3333
LOC_Os06g09390	Os06g0194000	ERF	6086	6212	5404	5900.67
LOC_Os06g11860	Os06g0222400	ERF	107	148	158	137.667
LOC_Os06g40150	Os06g0604000	ERF	365	422	321	369.333
LOC_Os06g47590	Os06g0691100	ERF	141	179	190	170
LOC_Os07g12510	Os07g0227600	ERF	406	573	601	526.667
LOC_Os07g42510	Os07g0617000	ERF	759	999	707	821.667
LOC_Os08g31580	Os08g0408500	ERF	547	797	630	658
LOC_Os08g42550	Os08g0537900	ERF	207	146	228	193.667
LOC_Os09g11460	Os09g0286600	ERF	1383	1873	1268	1508
LOC_Os09g13940	Os09g0309700	ERF	174	173	178	175
LOC_Os09g20350	Os09g0369050	ERF	1481	2032	1956	1823
LOC_Os09g26420	Os09g0434500	ERF	5367	5948	4708	5341
LOC_Os09g35030	Os09g0522200	ERF	37	48	37	40.6667
LOC_Os10g41130	Os10g0560700	ERF	429	492	340	420.333
LOC_Os12g41060	Os12g0603300	ERF	27	57	49	44.3333
LOC_Os02g33750	Os02g0542200	FAR1	46	22	60	42.6667
LOC_Os02g34590	Os02g0550900	FAR1	127	110	125	120.667
LOC_Os02g39520	Os02g0608100	FAR1	393	284	421	366
LOC_Os02g39540	Os02g0608300	FAR1	282	210	267	253
LOC_Os03g08370	Os03g0181600	FAR1	62	70	87	73
LOC_Os03g15010	Os03g0255000	FAR1	446	386	491	441
LOC_Os03g15040	Os03g0255400	FAR1	670	458	660	596
LOC_Os03g45300	Os03g0655600	FAR1	506	377	593	492
LOC_Os03g50900	Os03g0718200	FAR1	56	48	41	48.3333
LOC_Os03g56630	Os03g0777700	FAR1	424	329	499	417.333
LOC_Os03g62660	Os03g0843700	FAR1	421	286	371	359.333
LOC_Os04g40060	Os04g0476500	FAR1	343	260	339	314
LOC_Os05g39790	Os05g0475600	FAR1	86	109	78	91
LOC_Os06g07010	Os06g0166100	FAR1	204	164	239	202.333
LOC_Os06g39680	Os06g0597800	FAR1	65	57	48	56.6667
LOC_Os07g37630	Os07g0563600	FAR1	136	95	158	129.667
LOC_Os07g42400	Os07g0615900	FAR1	368	260	380	336
LOC_Os12g06380	Os12g0160900	FAR1	141	86	160	129
LOC_Os12g12380	Os12g0225300	FAR1	161	76	180	139
LOC_Os01g08160	Os01g0176700	G2-like	50	62	83	65
LOC_Os01g13740	Os01g0239000	G2-like	1768	1941	2326	2011.67
LOC_Os01g74020	Os01g0971800	G2-like	270	250	969	496.333
LOC_Os02g04640	Os02g0139000	G2-like	328	279	275	294
LOC_Os02g07770	Os02g0174000	G2-like	73	105	91	89.6667
LOC_Os02g14490	Os02g0241200	G2-like	126	122	90	112.667
LOC_Os02g46940	Os02g0696900	G2-like	31	26	49	35.3333
LOC_Os02g47190	Os02g0700300	G2-like	87	136	110	111
LOC_Os03g20900	Os03g0325500	G2-like	363	332	375	356.667
LOC_Os03g21240	Os03g0329900	G2-like	400	402	404	402
LOC_Os03g45194	Os03g0654600	G2-like	298	268	350	305.333
LOC_Os03g55590	Os03g0764600	G2-like	1341	1490	1296	1375.67
LOC_Os03g55760	Os03g0766500	G2-like	34	31	37	34
LOC_Os04g47890	Os04g0566600	G2-like	61	69	67	65.6667
LOC_Os04g56990	Os04g0665600	G2-like	355	374	347	358.667
LOC_Os05g34110	Os05g0412000	G2-like	550	537	777	621.333
LOC_Os05g40960	Os05g0488600	G2-like	104	106	124	111.333
LOC_Os05g41240	Os05g0491500	G2-like	516	494	480	496.667
LOC_Os06g24070	Os06g0348800	G2-like	1190	1277	1292	1253
LOC_Os06g35140	Os06g0543200	G2-like	59	100	76	78.3333
LOC_Os06g40710	Os06g0609500	G2-like	214	193	188	198.333
LOC_Os06g45410	Os06g0664800	G2-like	34	27	35	32
LOC_Os06g45890	Os06g0670300	G2-like	157	193	131	160.333
LOC_Os06g49040	Os06g0703900	G2-like	373	322	365	353.333
LOC_Os07g02800	Os07g0119300	G2-like	992	1158	908	1019.33
LOC_Os07g25710	Os07g0438800	G2-like	577	637	548	587.333
LOC_Os07g48596	Os07g0685300	G2-like	105	102	107	104.667
LOC_Os08g25799	Os08g0346400	G2-like	181	145	186	170.667
LOC_Os08g25820	Os08g0346500	G2-like	66	57	61	61.3333
LOC_Os08g33750	Os08g0434700	G2-like	608	663	585	618.667
LOC_Os09g12750	Os09g0299000	G2-like	542	549	505	532
LOC_Os09g12770	Os09g0299200	G2-like	583	594	598	591.667
LOC_Os09g23200	Os09g0395300	G2-like	31	43	43	39
LOC_Os12g01490	Os12g0105600	G2-like	273	246	248	255.667
LOC_Os12g39640	Os12g0586300	G2-like	195	241	171	202.333
LOC_Os01g24070	Os01g0343300	GATA	69	92	67	76
LOC_Os01g54210	Os01g0745700	GATA	46	24	37	35.6667
LOC_Os02g05510	Os02g0148500	GATA	412	525	455	464
LOC_Os02g12790	Os02g0220400	GATA	336	410	358	368
LOC_Os03g47970	Os03g0684000	GATA	390	341	431	387.333
LOC_Os03g52450	Os03g0734900	GATA	167	238	199	201.333
LOC_Os03g61570	Os03g0831200	GATA	626	711	594	643.667
LOC_Os05g06340	Os05g0155400	GATA	222	287	201	236.667
LOC_Os06g37450	Os06g0571800	GATA	408	451	392	417
LOC_Os06g48534	Os06g0698900	GATA	180	212	191	194.333
LOC_Os12g42970	Os12g0624900	GATA	227	229	185	213.667
LOC_Os01g45860	Os01g0646300	GRAS	163	181	124	156
LOC_Os01g62460	Os01g0842200	GRAS	850	685	826	787
LOC_Os01g65900	Os01g0881500	GRAS	964	978	968	970
LOC_Os01g71970	Os01g0948200	GRAS	538	725	787	683.333
LOC_Os02g44370	Os02g0663100	GRAS	179	136	182	165.667
LOC_Os02g45760	Os02g0681900	GRAS	166	209	214	196.333
LOC_Os03g09280	Os03g0193000	GRAS	429	431	371	410.333
LOC_Os03g31880	Os03g0433200	GRAS	75	101	77	84.3333
LOC_Os03g48450	Os03g0690600	GRAS	341	219	322	294
LOC_Os03g49990	Os03g0707600	GRAS	3535	4287	3865	3895.67
LOC_Os03g51330	Os03g0723000	GRAS	102	117	120	113
LOC_Os04g49110	Os04g0580300	GRAS	305	448	306	353
LOC_Os04g50060	Os04g0590400	GRAS	117	131	143	130.333
LOC_Os05g42130	Os05g0500600	GRAS	27	55	27	36.3333
LOC_Os06g03710	Os06g0127800	GRAS	208	207	232	215.667
LOC_Os06g10900	Os06g0211500	GRAS	42	30	45	39
LOC_Os07g36170	Os07g0545800	GRAS	50	33	54	45.6667
LOC_Os07g38030	Os07g0567700	GRAS	607	844	581	677.333
LOC_Os07g39470	Os07g0583600	GRAS	743	863	685	763.667
LOC_Os07g39820	Os07g0586900	GRAS	98	112	96	102
LOC_Os07g40020	Os07g0589200	GRAS	40	64	42	48.6667
LOC_Os10g22430	Os10g0369600	GRAS	36	59	30	41.6667
LOC_Os11g03110	Os11g0124300	GRAS	258	301	234	264.333
LOC_Os11g47870	Os11g0705200	GRAS	436	420	414	423.333
LOC_Os11g47900	Os11g0705900	GRAS	46	47	37	43.3333
LOC_Os12g02870	Os12g0122000	GRAS	235	290	275	266.667
LOC_Os12g38490	Os12g0573200	GRAS	677	503	707	629
LOC_Os02g45570	Os02g0678800	GRF	73	105	90	89.3333
LOC_Os02g47280	Os02g0701300	GRF	48	40	49	45.6667
LOC_Os02g53690	Os02g0776900	GRF	44	52	79	58.3333
LOC_Os03g51970	Os03g0729500	GRF	85	101	118	101.333
LOC_Os04g51190	Os04g0600900	GRF	155	164	170	163
LOC_Os07g28430	Os07g0467500	GRF	626	675	536	612.333
LOC_Os11g35030	Os11g0551900	GRF	39	59	36	44.6667
LOC_Os12g29980	Os12g0484900	GRF	54	55	49	52.6667
LOC_Os01g14720	Os01g0249900	GeBP	248	276	258	260.667
LOC_Os02g18660	Os02g0288200	GeBP	534	403	482	473
LOC_Os02g52950	Os02g0768700	GeBP	102	141	122	121.667
LOC_Os02g53150	Os02g0771200	GeBP	337	403	316	352
LOC_Os03g25430	Os03g0370250	GeBP	118	104	133	118.333
LOC_Os03g50110	Os03g0708800	GeBP	50	38	69	52.3333
LOC_Os07g44200	Os07g0636100	GeBP	83	75	90	82.6667
LOC_Os08g36450	Os08g0467600	GeBP	123	144	209	158.667
LOC_Os09g27850	Os09g0451700	GeBP	128	142	158	142.667
LOC_Os06g12400	Os06g0229300	HB-PHD	371	296	408	358.333
LOC_Os01g48170	Os01g0672201	HB-other	63	21	78	54
LOC_Os01g70810	Os01g0934300	HB-other	341	197	381	306.333
LOC_Os02g05450	Os02g0147800	HB-other	568	539	565	557.333
LOC_Os03g55990	Os03g0769800	HB-other	481	547	517	515
LOC_Os05g09630	Os05g0188600	HB-other	216	119	216	183.667
LOC_Os05g48820	Os05g0562400	HB-other	1154	926	1262	1114
LOC_Os06g29020	Os06g0485100	HB-other	728	712	650	696.667
LOC_Os06g39906	Os06g0601000	HB-other	1155	1174	1412	1247
LOC_Os02g05640	Os02g0149900	HD-ZIP	104	191	113	136
LOC_Os02g35770	Os02g0565600	HD-ZIP	79	99	79	85.6667
LOC_Os02g45250	Os02g0674800	HD-ZIP	1850	1942	1840	1877.33
LOC_Os03g01890	Os03g0109400	HD-ZIP	80	64	88	77.3333
LOC_Os03g07450	Os03g0170600	HD-ZIP	108	118	119	115
LOC_Os03g08960	Os03g0188900	HD-ZIP	458	525	450	477.667
LOC_Os03g10210	Os03g0198600	HD-ZIP	65	64	56	61.6667
LOC_Os03g12860	Os03g0231150	HD-ZIP	105	130	89	108
LOC_Os04g45810	Os04g0541700	HD-ZIP	174	249	210	211
LOC_Os04g46350	Os04g0548700	HD-ZIP	50	70	41	53.6667
LOC_Os04g48070	Os04g0569100	HD-ZIP	94	98	95	95.6667
LOC_Os04g53540	Os04g0627000	HD-ZIP	1524	1479	1378	1460.33
LOC_Os06g04850	Os06g0140400	HD-ZIP	183	182	151	172
LOC_Os06g04870	Os06g0140700	HD-ZIP	502	526	478	502
LOC_Os06g10600	Os06g0208100	HD-ZIP	92	52	102	82
LOC_Os08g04190	Os08g0136100	HD-ZIP	318	210	293	273.667
LOC_Os08g08820	Os08g0187500	HD-ZIP	2100	1909	1850	1953
LOC_Os08g19590	Os08g0292000	HD-ZIP	552	449	553	518
LOC_Os08g32080	Os08g0416000	HD-ZIP	2358	3288	2100	2582
LOC_Os08g37580	Os08g0481400	HD-ZIP	995	1259	1014	1089.33
LOC_Os09g21180	Os09g0379600	HD-ZIP	347	350	343	346.667
LOC_Os09g27450	Os09g0447000	HD-ZIP	48	65	39	50.6667
LOC_Os09g29460	Os09g0470500	HD-ZIP	102	132	104	112.667
LOC_Os09g35760	Os09g0526300	HD-ZIP	205	200	217	207.333
LOC_Os09g35910	Os09g0528200	HD-ZIP	581	671	430	560.667
LOC_Os10g01470	Os10g0103700	HD-ZIP	167	169	157	164.333
LOC_Os10g23090	Os10g0377300	HD-ZIP	115	141	88	114.667
LOC_Os10g26500	Os10g0404900	HD-ZIP	232	238	246	238.667
LOC_Os10g33960	Os10g0480200	HD-ZIP	67	51	62	60
LOC_Os10g41230	Os10g0561800	HD-ZIP	618	761	755	711.333
LOC_Os10g42490	Os10g0575600	HD-ZIP	146	126	149	140.333
LOC_Os07g39800	Os07g0586700	HRT-like	232	240	235	235.667
LOC_Os01g43590	Os01g0625300	HSF	38	76	41	51.6667
LOC_Os01g53220	Os01g0733200	HSF	645	771	581	665.667
LOC_Os01g54550	Os01g0749300	HSF	130	126	117	124.333
LOC_Os02g29340	Os02g0496100	HSF	274	249	256	259.667
LOC_Os02g32590	Os02g0527300	HSF	454	379	448	427
LOC_Os03g06630	Os03g0161900	HSF	238	229	237	234.667
LOC_Os03g12370	Os03g0224700	HSF	224	269	247	246.667
LOC_Os03g58160	Os03g0795900	HSF	452	436	469	452.333
LOC_Os03g63750	Os03g0854500	HSF	509	572	598	559.667
LOC_Os05g45410	Os05g0530400	HSF	123	126	130	126.333
LOC_Os07g08140	Os07g0178600	HSF	115	119	134	122.667
LOC_Os07g44690	Os07g0640900	HSF	59	48	46	51
LOC_Os08g43334	Os08g0546800	HSF	44	47	55	48.6667
LOC_Os10g28340	Os10g0419300	HSF	226	201	230	219
LOC_Os01g07480	Os01g0169400	LBD	68	59	64	63.6667
LOC_Os01g32770	Os01g0511000	LBD	232	315	260	269
LOC_Os01g39040	Os01g0571500	LBD	56	82	56	64.6667
LOC_Os01g66590	Os01g0889400	LBD	165	203	155	174.333
LOC_Os03g05500	Os03g0149000	LBD	32	39	28	33
LOC_Os03g17810	Os03g0287400	LBD	31	38	28	32.3333
LOC_Os03g41330	Os03g0609500	LBD	236	315	237	262.667
LOC_Os03g45750	Os03g0659700	LBD	36	54	29	39.6667
LOC_Os07g40000	Os07g0589000	LBD	331	474	318	374.333
LOC_Os11g01550	Os11g0106900	LBD	29	42	24	31.6667
LOC_Os01g42710	Os01g0612700	LSD	126	121	161	136
LOC_Os03g43840	Os03g0639600	LSD	327	346	332	335
LOC_Os07g28910	Os07g0472200	LSD	209	184	246	213
LOC_Os08g03610	Os08g0130100	LSD	44	38	45	42.3333
LOC_Os08g06280	Os08g0159500	LSD	906	972	846	908
LOC_Os12g41700	Os12g0611000	LSD	59	61	69	63
LOC_Os01g69850	Os01g0922800	M-type_MADS	346	455	391	397.333
LOC_Os02g49840	Os02g0731200	M-type_MADS	119	116	127	120.667
LOC_Os01g66030	Os01g0883100	MIKC_MADS	42	55	44	47
LOC_Os02g36924	Os02g0579600	MIKC_MADS	133	91	144	122.667
LOC_Os02g52340	Os02g0761000	MIKC_MADS	921	866	795	860.667
LOC_Os03g08754	Os03g0186600	MIKC_MADS	630	627	524	593.667
LOC_Os06g01890	Os06g0108500	MIKC_MADS	81	105	68	84.6667
LOC_Os06g11330	Os06g0217300	MIKC_MADS	644	727	538	636.333
LOC_Os06g45650	Os06g0667266	MIKC_MADS	53	66	55	58
LOC_Os06g49840	Os06g0712700	MIKC_MADS	188	224	210	207.333
LOC_Os07g41370	Os07g0605200	MIKC_MADS	130	102	82	104.667
LOC_Os08g02070	Os08g0112700	MIKC_MADS	120	143	112	125
LOC_Os10g39130	Os10g0536100	MIKC_MADS	2324	2593	2352	2423
LOC_Os01g04930	Os01g0142500	MYB	400	508	381	429.667
LOC_Os01g09590	Os01g0191900	MYB	310	448	286	348
LOC_Os01g16810	Os01g0274800	MYB	27	31	41	33
LOC_Os01g18240	Os01g0285300	MYB	557	448	517	507.333
LOC_Os01g19970	Os01g0305900	MYB	174	184	147	168.333
LOC_Os01g36460	Os01g0545100	MYB	117	140	127	128
LOC_Os01g49160	Os01g0685400	MYB	56	86	74	72
LOC_Os01g50720	Os01g0702700	MYB	243	274	164	227
LOC_Os01g59660	Os01g0812000	MYB	121	89	104	104.667
LOC_Os01g62410	Os01g0841500	MYB	323	234	314	290.333
LOC_Os01g63460	Os01g0853700	MYB	193	252	197	214
LOC_Os01g64360	Os01g0863300	MYB	31	43	38	37.3333
LOC_Os01g65370	Os01g0874300	MYB	226	315	296	279
LOC_Os01g74410	Os01g0975300	MYB	562	656	607	608.333
LOC_Os02g09480	Os02g0187700	MYB	195	210	220	208.333
LOC_Os02g17190	Os02g0271900	MYB	323	315	318	318.667
LOC_Os02g36890	Os02g0579300	MYB	68	90	55	71
LOC_Os02g42850	Os02g0641300	MYB	132	209	154	165
LOC_Os02g49986	Os02g0732600	MYB	39	51	28	39.3333
LOC_Os03g20090	Os03g0315400	MYB	111	141	152	134.667
LOC_Os03g25550	Os03g0371800	MYB	199	120	176	165
LOC_Os03g51110	Os03g0720800	MYB	76	93	74	81
LOC_Os04g28090	Os04g0348300	MYB	620	518	624	587.333
LOC_Os04g43680	Os04g0517100	MYB	309	342	264	305
LOC_Os04g50770	Os04g0594100	MYB	83	98	81	87.3333
LOC_Os05g04820	Os05g0140100	MYB	602	575	586	587.667
LOC_Os05g28320	Os05g0350900	MYB	33	43	43	39.6667
LOC_Os05g35500	Os05g0429900	MYB	670	950	720	780
LOC_Os05g37730	Os05g0449900	MYB	523	551	512	528.667
LOC_Os05g38460	Os05g0459000	MYB	33	28	41	34
LOC_Os05g46610	Os05g0543600	MYB	245	322	216	261
LOC_Os05g48010	Os05g0553400	MYB	157	212	146	171.667
LOC_Os06g40330	Os06g0605750	MYB	57	53	63	57.6667
LOC_Os06g43090	Os06g0637500	MYB	264	384	279	309
LOC_Os07g04700	Os07g0139500	MYB	220	173	260	217.667
LOC_Os07g31470	Os07g0497500	MYB	40	52	37	43
LOC_Os07g43420	Os07g0627300	MYB	253	215	227	231.667
LOC_Os07g43580	Os07g0629000	MYB	41	48	46	45
LOC_Os07g44090	Os07g0634900	MYB	383	407	418	402.667
LOC_Os07g48870	Os07g0688200	MYB	49	83	48	60
LOC_Os08g05520	Os08g0151300	MYB	52	36	59	49
LOC_Os08g33660	Os08g0433400	MYB	163	131	121	138.333
LOC_Os08g33940	Os08g0437300	MYB	200	217	178	198.333
LOC_Os09g36250	Os09g0532900	MYB	357	389	343	363
LOC_Os09g36730	Os09g0538400	MYB	1201	1396	1037	1211.33
LOC_Os11g03440	Os11g0128500	MYB	187	280	176	214.333
LOC_Os11g35390	Os11g0558200	MYB	125	113	113	117
LOC_Os11g45740	Os11g0684000	MYB	33	52	21	35.3333
LOC_Os12g03150	Os12g0125000	MYB	235	270	230	245
LOC_Os12g07640	Os12g0175400	MYB	103	163	105	123.667
LOC_Os12g13570	Os12g0238000	MYB	70	52	61	61
LOC_Os12g37690	Os12g0564100	MYB	62	55	55	57.3333
LOC_Os12g37970	Os12g0567300	MYB	460	535	440	478.333
LOC_Os12g38400	Os12g0572201	MYB	117	73	127	105.667
LOC_Os01g09280	Os01g0187900	MYB_related	328	346	362	345.333
LOC_Os01g09640	Os01g0192300	MYB_related	574	730	547	617
LOC_Os01g09760	Os01g0193900	MYB_related	186	138	160	161.333
LOC_Os01g34060	Os01g0524500	MYB_related	59	59	251	123
LOC_Os01g40670	Os01g0589300	MYB_related	469	504	432	468.333
LOC_Os01g41900	Os01g0603300	MYB_related	203	288	164	218.333
LOC_Os01g43230	Os01g0619900	MYB_related	213	238	179	210
LOC_Os01g47370	Os01g0663051	MYB_related	31	42	24	32.3333
LOC_Os01g51154	Os01g0708000	MYB_related	705	685	600	663.333
LOC_Os02g34630	Os02g0551400	MYB_related	359	297	354	336.667
LOC_Os02g45670	Os02g0680700	MYB_related	276	249	279	268
LOC_Os02g47744	Os02g0706400	MYB_related	169	107	166	147.333
LOC_Os02g53670	Os02g0776700	MYB_related	674	713	655	680.667
LOC_Os03g13790	Os03g0241100	MYB_related	599	533	600	577.333
LOC_Os03g31230	Os03g0425800	MYB_related	673	729	676	692.667
LOC_Os03g53960	Os03g0750800	MYB_related	1121	1011	1157	1096.33
LOC_Os04g58020	Os04g0676700	MYB_related	573	701	569	614.333
LOC_Os05g02420	Os05g0114700	MYB_related	2076	2033	2190	2099.67
LOC_Os05g03550	Os05g0126400	MYB_related	2017	844	2340	1733.67
LOC_Os05g10690	Os05g0195700	MYB_related	115	155	110	126.667
LOC_Os05g50340	Os05g0579600	MYB_related	298	379	240	305.667
LOC_Os06g01670	Os06g0105800	MYB_related	217	225	217	219.667
LOC_Os06g08290	Os06g0181300	MYB_related	50	44	54	49.3333
LOC_Os06g45840	Os06g0669700	MYB_related	349	401	314	354.667
LOC_Os07g25150	Os07g0432800	MYB_related	86	48	60	64.6667
LOC_Os07g30130	Os07g0484700	MYB_related	426	281	380	362.333
LOC_Os07g49530	Os07g0695900	MYB_related	120	111	102	111
LOC_Os08g04840	Os08g0144000	MYB_related	187	246	225	219.333
LOC_Os08g05510	Os08g0151000	MYB_related	264	276	260	266.667
LOC_Os08g06110	Os08g0157600	MYB_related	672	465	669	602
LOC_Os08g39980	Os08g0510700	MYB_related	323	420	327	356.667
LOC_Os10g41200	Os10g0561400	MYB_related	427	363	523	437.667
LOC_Os10g41260	Os10g0562100	MYB_related	1041	1353	893	1095.67
LOC_Os12g41920	Os12g0613300	MYB_related	331	315	337	327.667
LOC_Os01g09550	Os01g0191300	NAC	253	210	272	245
LOC_Os01g15640	Os01g0261200	NAC	277	248	283	269.333
LOC_Os01g48130	Os01g0672100	NAC	283	322	300	301.667
LOC_Os01g60020	Os01g0816100	NAC	202	236	182	206.667
LOC_Os01g66120	Os01g0884300	NAC	1710	1833	1463	1668.67
LOC_Os01g66490	Os01g0888300	NAC	197	184	219	200
LOC_Os01g70110	Os01g0925400	NAC	469	577	521	522.333
LOC_Os01g71790	Os01g0946200	NAC	253	489	246	329.333
LOC_Os02g36880	Os02g0579000	NAC	314	374	387	358.333
LOC_Os02g38130	Os02g0594800	NAC	29	32	38	33
LOC_Os02g56600	Os02g0810900	NAC	69	96	82	82.3333
LOC_Os03g04070	Os03g0133000	NAC	237	289	221	249
LOC_Os03g12120	Os03g0221300	NAC	266	260	215	247
LOC_Os03g21030	Os03g0327100	NAC	567	707	599	624.333
LOC_Os03g21060	Os03g0327800	NAC	285	348	306	313
LOC_Os03g56580	Os03g0777000	NAC	111	159	116	128.667
LOC_Os03g60080	Os03g0815100	NAC	864	1194	795	951
LOC_Os04g38720	Os04g0460600	NAC	364	615	368	449
LOC_Os05g10620	Os05g0194500	NAC	56	48	48	50.6667
LOC_Os05g34600	Os05g0418800	NAC	280	244	247	257
LOC_Os05g34830	Os05g0421600	NAC	115	259	244	206
LOC_Os05g35170	Os05g0426200	NAC	2388	2149	2448	2328.33
LOC_Os05g48850	Os05g0563000	NAC	318	334	281	311
LOC_Os06g01230	Os06g0101800	NAC	122	102	147	123.667
LOC_Os06g04090	Os06g0131700	NAC	107	118	91	105.333
LOC_Os06g36480	Os06g0560300	NAC	66	33	65	54.6667
LOC_Os06g46270	Os06g0675600	NAC	86	94	75	85
LOC_Os06g51070	Os06g0726300	NAC	469	568	463	500
LOC_Os07g12340	Os07g0225300	NAC	335	498	472	435
LOC_Os07g48450	Os07g0683200	NAC	552	715	607	624.667
LOC_Os07g48550	Os07g0684800	NAC	744	825	723	764
LOC_Os08g01330	Os08g0103900	NAC	45	27	31	34.3333
LOC_Os08g02300	Os08g0115800	NAC	75	98	77	83.3333
LOC_Os08g06140	Os08g0157900	NAC	1247	1212	1214	1224.33
LOC_Os08g42400	Os08g0535800	NAC	1028	1092	1035	1051.67
LOC_Os08g44820	Os08g0562200	NAC	1331	1109	1255	1231.67
LOC_Os09g32040	Os09g0493700	NAC	338	256	345	313
LOC_Os09g32260	Os09g0497900	NAC	40	55	48	47.6667
LOC_Os10g21560	Os10g0359500	NAC	259	188	203	216.667
LOC_Os10g33760	Os10g0477600	NAC	51	69	62	60.6667
LOC_Os10g42130	Os10g0571600	NAC	772	1014	712	832.667
LOC_Os11g03300	Os11g0126900	NAC	28	46	29	34.3333
LOC_Os11g05614	Os11g0154500	NAC	48	63	49	53.3333
LOC_Os11g08210	Os11g0184900	NAC	287	299	257	281
LOC_Os12g03050	Os12g0123800	NAC	58	50	61	56.3333
LOC_Os12g29330	Os12g0477400	NAC	425	481	521	475.667
LOC_Os12g41680	Os12g0610600	NAC	318	384	350	350.667
LOC_Os01g06550	Os01g0158900	NF-X1	755	376	772	634.333
LOC_Os06g14190	Os06g0252300	NF-X1	286	334	307	309
LOC_Os02g53620	Os02g0776400	NF-YA	44	59	56	53
LOC_Os03g07880	Os03g0174900	NF-YA	102	128	117	115.667
LOC_Os03g29760	Os03g0411100	NF-YA	741	782	742	755
LOC_Os03g44540	Os03g0647600	NF-YA	163	208	143	171.333
LOC_Os03g48970	Os03g0696300	NF-YA	508	524	508	513.333
LOC_Os07g06470	Os07g0158500	NF-YA	60	64	68	64
LOC_Os07g41720	Os07g0608200	NF-YA	94	102	73	89.6667
LOC_Os08g09690	Os08g0196700	NF-YA	132	149	113	131.333
LOC_Os12g41880	Os12g0613000	NF-YA	126	111	111	116
LOC_Os12g42400	Os12g0618600	NF-YA	37	49	43	43
LOC_Os01g61810	Os01g0834400	NF-YB	209	242	175	208.667
LOC_Os03g29970	Os03g0413000	NF-YB	282	380	280	314
LOC_Os05g38820	Os05g0463800	NF-YB	410	405	370	395
LOC_Os05g49780	Os05g0573500	NF-YB	30	40	48	39.3333
LOC_Os07g41580	Os07g0606600	NF-YB	134	205	118	152.333
LOC_Os08g07740	Os08g0174500	NF-YB	47	73	77	65.6667
LOC_Os08g29500	Os08g0383700	NF-YB	60	63	52	58.3333
LOC_Os09g39490	Os09g0568200	NF-YB	59	64	52	58.3333
LOC_Os02g07450	Os02g0170500	NF-YC	295	320	274	296.333
LOC_Os03g14669	Os03g0251350	NF-YC	1976	2765	3124	2621.67
LOC_Os03g63530	Os03g0852300	NF-YC	109	97	111	105.667
LOC_Os05g41450	Os05g0494100	NF-YC	158	166	118	147.333
LOC_Os06g45640	Os06g0667100	NF-YC	89	112	100	100.333
LOC_Os08g38780	Os08g0496500	NF-YC	317	414	299	343.333
LOC_Os09g30310	Os09g0480700	NF-YC	209	291	355	285
LOC_Os11g34200	Os11g0544700	NF-YC	482	551	450	494.333
LOC_Os01g13540	Os01g0236700	Nin-like	628	506	674	602.667
LOC_Os01g14420	Os01g0246500	Nin-like	59	83	59	67
LOC_Os02g04340	Os02g0136000	Nin-like	64	47	50	53.6667
LOC_Os03g03900	Os03g0131100	Nin-like	444	364	535	447.667
LOC_Os04g41850	Os04g0495800	Nin-like	282	250	353	295
LOC_Os09g37710	Os09g0549450	Nin-like	333	225	339	299
LOC_Os11g16290	Os11g0264300	Nin-like	89	77	76	80.6667
LOC_Os01g04800	Os01g0141000	RAV	280	322	276	292.667
LOC_Os01g49830	Os01g0693400	RAV	1270	1835	1443	1516
LOC_Os05g47650	Os05g0549800	RAV	435	576	497	502.667
LOC_Os04g33420	Os04g0408900	S1Fa-like	971	1384	819	1058
LOC_Os04g33440	Os04g0408700	S1Fa-like	545	647	537	576.333
LOC_Os01g18850	Os01g0292900	SBP	1019	782	1015	938.667
LOC_Os01g69830	Os01g0922600	SBP	442	453	434	443
LOC_Os02g04680	Os02g0139400	SBP	515	453	542	503.333
LOC_Os02g07780	Os02g0174100	SBP	167	138	175	160
LOC_Os02g08070	Os02g0177300	SBP	34	36	28	32.6667
LOC_Os03g61760	Os03g0833300	SBP	1226	939	1361	1175.33
LOC_Os04g56170	Os04g0656500	SBP	116	95	135	115.333
LOC_Os05g33810	Os05g0408200	SBP	1200	976	1291	1155.67
LOC_Os06g44860	Os06g0659100	SBP	31	40	75	48.6667
LOC_Os06g45310	Os06g0663500	SBP	115	143	130	129.333
LOC_Os06g49010	Os06g0703500	SBP	327	241	306	291.333
LOC_Os08g39890	Os08g0509600	SBP	137	157	130	141.333
LOC_Os08g40260	Os08g0513700	SBP	1842	1670	1941	1817.67
LOC_Os08g41940	Os08g0531600	SBP	32	45	41	39.3333
LOC_Os09g31438	Os09g0491532	SBP	67	93	68	76
LOC_Os09g32944	Os09g0507100	SBP	80	81	97	86
LOC_Os11g30370	Os11g0496600	SBP	47	44	52	47.6667
LOC_Os01g72490	Os01g0954500	SRS	175	198	244	205.667
LOC_Os05g32070	Os05g0386201	SRS	43	52	53	49.3333
LOC_Os08g43410	Os08g0547600	SRS	40	56	48	48
LOC_Os09g36160	Os09g0531600	SRS	54	79	69	67.3333
LOC_Os10g41770	Os10g0567300	STAT	204	169	171	181.333
LOC_Os02g08544	Os02g0182800	TALE	1057	1123	1125	1101.67
LOC_Os02g13310	Os02g0226600	TALE	60	59	45	54.6667
LOC_Os03g03164	Os03g0123500	TALE	586	580	556	574
LOC_Os03g03260	Os03g0124000	TALE	179	193	213	195
LOC_Os03g06930	Os03g0165300	TALE	150	126	150	142
LOC_Os03g47016	Os03g0673000	TALE	72	107	73	84
LOC_Os03g47740	Os03g0680800	TALE	2245	1778	2066	2029.67
LOC_Os03g51690	Os03g0727000	TALE	72	93	79	81.3333
LOC_Os03g52239	Os03g0732100	TALE	2047	1629	2182	1952.67
LOC_Os05g03884	Os05g0129700	TALE	65	71	52	62.6667
LOC_Os06g01934	Os06g0108900	TALE	343	308	374	341.667
LOC_Os06g36680	Os06g0562300	TALE	85	107	77	89.6667
LOC_Os06g43860	Os06g0646600	TALE	1175	1377	1049	1200.33
LOC_Os07g03770	Os07g0129700	TALE	86	98	72	85.3333
LOC_Os08g19650	Os08g0292900	TALE	921	1064	918	967.667
LOC_Os10g39030	Os10g0534900	TALE	3200	4366	3023	3529.67
LOC_Os11g06020	Os11g0158832	TALE	696	526	661	627.667
LOC_Os12g43950	Os12g0636200	TALE	499	343	533	458.333
LOC_Os01g55750	Os01g0763200	TCP	557	705	525	595.667
LOC_Os01g69980	Os01g0924400	TCP	1092	1524	1426	1347.33
LOC_Os02g42380	Os02g0635800	TCP	119	148	146	137.667
LOC_Os02g51280	Os02g0747400	TCP	153	272	172	199
LOC_Os03g57190	Os03g0785800	TCP	120	150	154	141.333
LOC_Os04g11830	Os04g0194600	TCP	133	125	142	133.333
LOC_Os05g43760	Os05g0513100	TCP	349	374	303	342
LOC_Os06g12230	Os06g0226700	TCP	195	335	270	266.667
LOC_Os07g05720	Os07g0152000	TCP	340	373	450	387.667
LOC_Os11g07460	Os11g0175700	TCP	373	567	358	432.667
LOC_Os12g07480	Os12g0173300	TCP	160	152	139	150.333
LOC_Os12g42190	Os12g0616400	TCP	362	458	320	380
LOC_Os01g48320	Os01g0674000	Trihelix	73	113	185	123.667
LOC_Os01g52090	Os01g0718900	Trihelix	98	126	165	129.667
LOC_Os02g01380	Os02g0104500	Trihelix	233	234	234	233.667
LOC_Os02g07800	Os02g0174300	Trihelix	86	88	94	89.3333
LOC_Os02g31160	Os02g0516800	Trihelix	68	89	65	74
LOC_Os02g33610	Os02g0539600	Trihelix	1133	1076	1184	1131
LOC_Os02g33770	Os02g0542400	Trihelix	316	341	329	328.667
LOC_Os02g35690	Os02g0565000	Trihelix	409	517	475	467
LOC_Os02g43300	Os02g0648300	Trihelix	232	204	257	231
LOC_Os03g02240	Os03g0113500	Trihelix	1333	942	1511	1262
LOC_Os04g32590	Os04g0397500	Trihelix	143	245	145	177.667
LOC_Os04g36790	Os04g0445600	Trihelix	227	233	325	261.667
LOC_Os04g40930	Os04g0486400	Trihelix	37	42	28	35.6667
LOC_Os04g45750	Os04g0541100	Trihelix	435	392	536	454.333
LOC_Os04g45940	Os04g0543500	Trihelix	204	298	200	234
LOC_Os04g51320	Os04g0602300	Trihelix	71	47	49	55.6667
LOC_Os05g48690	Os05g0560600	Trihelix	92	79	89	86.6667
LOC_Os08g37810	Os08g0484700	Trihelix	427	578	517	507.333
LOC_Os09g38570	Os09g0558200	Trihelix	54	40	69	54.3333
LOC_Os10g37240	Os10g0516500	Trihelix	695	448	919	687.333
LOC_Os11g06410	Os11g0163500	Trihelix	178	164	165	169
LOC_Os12g06640	Os12g0163500	Trihelix	338	298	303	313
LOC_Os01g54930	Os01g0753000	VOZ	416	374	494	428
LOC_Os05g43950	Os05g0515700	VOZ	422	388	421	410.333
LOC_Os01g60270	Os01g0818400	WOX	84	70	93	82.3333
LOC_Os01g08710	Os01g0182700	WRKY	52	60	67	59.6667
LOC_Os01g09080	Os01g0185900	WRKY	25	63	39	42.3333
LOC_Os01g14440	Os01g0246700	WRKY	956	865	1163	994.667
LOC_Os01g18584	Os01g0289600	WRKY	144	182	243	189.667
LOC_Os01g40260	Os01g0584900	WRKY	40	57	28	41.6667
LOC_Os01g43650	Os01g0626400	WRKY	57	75	61	64.3333
LOC_Os01g46800	Os01g0656400	WRKY	82	79	95	85.3333
LOC_Os01g47560	Os01g0665750	WRKY	117	101	113	110.333
LOC_Os01g53040	Os01g0730700	WRKY	151	236	137	174.667
LOC_Os01g54600	Os01g0750100	WRKY	2768	3916	2543	3075.67
LOC_Os01g60640	Os01g0821600	WRKY	199	260	182	213.667
LOC_Os01g61080	Os01g0826400	WRKY	394	508	440	447.333
LOC_Os02g08440	Os02g0181300	WRKY	492	699	537	576
LOC_Os02g26430	Os02g0462800	WRKY	30	51	25	35.3333
LOC_Os02g43560	Os02g0652100	WRKY	33	44	30	35.6667
LOC_Os03g21710	Os03g0335200	WRKY	164	224	173	187
LOC_Os03g33012	Os03g0444900	WRKY	69	54	83	68.6667
LOC_Os03g45450	Os03g0657400	WRKY	62	72	51	61.6667
LOC_Os03g53050	Os03g0741400	WRKY	413	458	428	433
LOC_Os03g63810	Os03g0855100	WRKY	59	31	54	48
LOC_Os04g39570	Os04g0471700	WRKY	59	38	72	56.3333
LOC_Os04g51560	Os04g0605100	WRKY	1033	1275	1276	1194.67
LOC_Os05g03900	Os05g0129800	WRKY	86	64	55	68.3333
LOC_Os05g04640	Os05g0137500	WRKY	440	565	383	462.667
LOC_Os05g09020	Os05g0183100	WRKY	504	682	669	618.333
LOC_Os05g25770	Os05g0322900	WRKY	1899	2297	1710	1968.67
LOC_Os05g27730	Os05g0343400	WRKY	3310	3820	3729	3619.67
LOC_Os05g39720	Os05g0474800	WRKY	191	239	211	213.667
LOC_Os05g46020	Os05g0537100	WRKY	226	306	251	261
LOC_Os05g49100	Os05g0565900	WRKY	49	49	52	50
LOC_Os05g49620	Os05g0571200	WRKY	149	186	129	154.667
LOC_Os05g50610	Os05g0583000	WRKY	69	88	64	73.6667
LOC_Os06g05380	Os06g0146250	WRKY	92	108	108	102.667
LOC_Os06g06360	Os06g0158100	WRKY	86	105	92	94.3333
LOC_Os06g44010	Os06g0649000	WRKY	172	236	158	188.667
LOC_Os07g02060	Os07g0111400	WRKY	35	29	32	32
LOC_Os07g39480	Os07g0583700	WRKY	450	434	531	471.667
LOC_Os07g40570	Os07g0596900	WRKY	237	219	227	227.667
LOC_Os07g48260	Os07g0680400	WRKY	199	260	224	227.667
LOC_Os08g09900	Os08g0198900	WRKY	84	43	65	64
LOC_Os08g17400	Os08g0276200	WRKY	268	173	291	244
LOC_Os08g29660	Os08g0386200	WRKY	708	1038	681	809
LOC_Os08g38990	Os08g0499300	WRKY	285	300	346	310.333
LOC_Os09g16510	Os09g0334500	WRKY	207	188	254	216.333
LOC_Os09g25060	Os09g0417600	WRKY	945	1287	881	1037.67
LOC_Os09g25070	Os09g0417800	WRKY	135	169	179	161
LOC_Os09g30400	Os09g0481700	WRKY	628	560	665	617.667
LOC_Os11g02480	Os11g0116900	WRKY	42	65	39	48.6667
LOC_Os11g02520	Os11g0117400	WRKY	93	98	86	92.3333
LOC_Os11g02540	Os11g0117600	WRKY	134	125	108	122.333
LOC_Os11g29870	Os11g0490900	WRKY	61	87	54	67.3333
LOC_Os12g01180	Os12g0102350	WRKY	68	69	72	69.6667
LOC_Os12g02420	Os12g0116400	WRKY	61	62	50	57.6667
LOC_Os12g02440	Os12g0116600	WRKY	207	176	207	196.667
LOC_Os12g02450	Os12g0116700	WRKY	76	125	101	100.667
LOC_Os12g40570	Os12g0597700	WRKY	1008	1028	985	1007
LOC_Os02g06370	Os02g0158400	Whirly	367	382	339	362.667
LOC_Os06g05350	Os06g0145800	Whirly	127	112	103	114
LOC_Os02g42950	Os02g0643200	YABBY	49	57	40	48.6667
LOC_Os03g44710	Os03g0650000	YABBY	203	243	188	211.333
LOC_Os07g06620	Os07g0160100	YABBY	100	71	104	91.6667
LOC_Os12g42610	Os12g0621100	YABBY	126	123	114	121
LOC_Os02g47770	Os02g0706600	ZF-HD	64	65	157	95.3333
LOC_Os05g50310	Os05g0579300	ZF-HD	46	57	41	48
LOC_Os08g37400	Os08g0479400	ZF-HD	34	28	50	37.3333
LOC_Os09g24810	Os09g0414500	ZF-HD	37	38	79	51.3333
LOC_Os09g24820	Os09g0414600	ZF-HD	122	192	145	153
LOC_Os09g29130	Os09g0466400	ZF-HD	54	76	62	64
LOC_Os11g03420	Os11g0128300	ZF-HD	428	559	372	453
LOC_Os11g13930	Os11g0243300	ZF-HD	53	73	79	68.3333
LOC_Os12g03110	Os12g0124500	ZF-HD	316	457	296	356.333
LOC_Os01g01870	Os01g0108600	bHLH	188	255	171	204.667
LOC_Os01g06640	Os01g0159800	bHLH	117	169	104	130
LOC_Os01g09990	Os01g0196300	bHLH	96	98	77	90.3333
LOC_Os01g11910	Os01g0218100	bHLH	323	324	289	312
LOC_Os01g38610	Os01g0566800	bHLH	92	178	158	142.667
LOC_Os01g39330	Os01g0575200	bHLH	306	300	308	304.667
LOC_Os01g51140	Os01g0707500	bHLH	83	94	55	77.3333
LOC_Os01g57580	Os01g0784900	bHLH	61	74	76	70.3333
LOC_Os01g64560	Os01g0865600	bHLH	306	243	314	287.667
LOC_Os01g67480	Os01g0900800	bHLH	1243	1565	1232	1346.67
LOC_Os01g68700	Os01g0915600	bHLH	564	606	530	566.667
LOC_Os01g70310	Os01g0928000	bHLH	262	347	289	299.333
LOC_Os02g02480	Os02g0116600	bHLH	825	895	708	809.333
LOC_Os02g02820	Os02g0120500	bHLH	36	61	37	44.6667
LOC_Os02g23823	Os02g0433600	bHLH	328	277	311	305.333
LOC_Os02g35660	Os02g0564700	bHLH	30	44	38	37.3333
LOC_Os02g39140	Os02g0603600	bHLH	149	186	171	168.667
LOC_Os02g46560	Os02g0691500	bHLH	27	49	35	37
LOC_Os02g47660	Os02g0705500	bHLH	166	170	167	167.667
LOC_Os02g49480	Os02g0726700	bHLH	117	57	109	94.3333
LOC_Os02g51320	Os02g0747900	bHLH	97	124	88	103
LOC_Os02g56140	Os02g0805250	bHLH	65	69	60	64.6667
LOC_Os03g03000	Os03g0122100	bHLH	197	253	282	244
LOC_Os03g04310	Os03g0135700	bHLH	101	105	74	93.3333
LOC_Os03g07540	Os03g0171700	bHLH	61	67	41	56.3333
LOC_Os03g08930	Os03g0188400	bHLH	38	43	37	39.3333
LOC_Os03g27390	Os03g0391700	bHLH	598	508	495	533.667
LOC_Os03g43810	Os03g0639300	bHLH	40	52	32	41.3333
LOC_Os03g46860	Os03g0671800	bHLH	91	101	77	89.6667
LOC_Os03g51580	Os03g0725800	bHLH	182	176	243	200.333
LOC_Os03g51910	Os03g0728900	bHLH	122	119	82	107.667
LOC_Os03g53020	Os03g0741100	bHLH	238	304	228	256.667
LOC_Os03g55220	Os03g0759700	bHLH	46	62	53	53.6667
LOC_Os03g56950	Os03g0782500	bHLH	569	527	696	597.333
LOC_Os03g58330	Os03g0797600	bHLH	508	577	503	529.333
LOC_Os03g58830	Os03g0802900	bHLH	57	66	60	61
LOC_Os03g59670	Os03g0811400	bHLH	69	91	165	108.333
LOC_Os04g23440	Os04g0300600	bHLH	84	100	71	85
LOC_Os04g23550	Os04g0301500	bHLH	138	220	155	171
LOC_Os04g28280	Os04g0350700	bHLH	99	106	114	106.333
LOC_Os04g41229	Os04g0489600	bHLH	80	87	93	86.6667
LOC_Os04g52770	Os04g0618600	bHLH	30	37	36	34.3333
LOC_Os04g53990	Os04g0631600	bHLH	186	205	184	191.667
LOC_Os05g01256	Os05g0103000	bHLH	63	73	62	66
LOC_Os05g04740	Os05g0139100	bHLH	74	56	86	72
LOC_Os05g38140	Os05g0455400	bHLH	820	1122	848	930
LOC_Os05g42180	Os05g0501200	bHLH	123	155	141	139.667
LOC_Os05g46370	Os05g0541400	bHLH	49	52	59	53.3333
LOC_Os05g50900	Os05g0586300	bHLH	56	61	84	67
LOC_Os06g06900	Os06g0164400	bHLH	82	90	93	88.3333
LOC_Os06g09370	Os06g0193400	bHLH	324	232	317	291
LOC_Os06g16400	Os06g0275600	bHLH	211	170	183	188
LOC_Os06g30090	Os06g0496400	bHLH	119	160	104	127.667
LOC_Os06g37410	Os06g0570900	bHLH	45	49	53	49
LOC_Os06g50900	Os06g0724800	bHLH	109	133	104	115.333
LOC_Os07g05010	Os07g0143200	bHLH	446	343	493	427.333
LOC_Os08g04390	Os08g0138500	bHLH	253	241	263	252.333
LOC_Os08g33590	Os08g0432800	bHLH	59	84	87	76.6667
LOC_Os08g37730	Os08g0483900	bHLH	38	50	26	38
LOC_Os08g38210	Os08g0490000	bHLH	188	151	187	175.333
LOC_Os08g41320	Os08g0524800	bHLH	520	655	559	578
LOC_Os08g42470	Os08g0536800	bHLH	106	102	85	97.6667
LOC_Os09g24490	Os09g0410700	bHLH	61	82	65	69.3333
LOC_Os09g25040	Os09g0417400	bHLH	90	105	128	107.667
LOC_Os09g28210	Os09g0455300	bHLH	72	85	58	71.6667
LOC_Os09g29360	Os09g0468700	bHLH	42	48	31	40.3333
LOC_Os09g29830	Os09g0474100	bHLH	99	115	84	99.3333
LOC_Os09g29930	Os09g0475400	bHLH	324	312	294	310
LOC_Os09g31300	Os09g0487900	bHLH	854	1011	995	953.333
LOC_Os09g33580	Os09g0510500	bHLH	63	86	55	68
LOC_Os10g23050	Os10g0376900	bHLH	50	45	42	45.6667
LOC_Os10g39750	Os10g0544200	bHLH	82	110	72	88
LOC_Os10g40740	Os10g0556200	bHLH	1038	1138	1111	1095.67
LOC_Os11g06010	Os11g0158500	bHLH	335	325	267	309
LOC_Os11g32100	Os11g0523700	bHLH	620	751	756	709
LOC_Os11g38870	Os11g0601700	bHLH	166	211	179	185.333
LOC_Os12g41650	Os12g0610200	bHLH	111	95	94	100
LOC_Os01g11350	Os01g0211800	bZIP	199	219	161	193
LOC_Os01g17260	Os01g0279900	bZIP	239	226	258	241
LOC_Os01g36220	Os01g0542700	bZIP	42	39	49	43.3333
LOC_Os01g46970	Os01g0658900	bZIP	125	131	129	128.333
LOC_Os01g55150	Os01g0756200	bZIP	149	204	197	183.333
LOC_Os01g58760	Os01g0801901	bZIP	48	31	37	38.6667
LOC_Os01g59350	Os01g0808100	bZIP	71	63	64	66
LOC_Os01g59760	Os01g0813100	bZIP	113	127	115	118.333
LOC_Os01g64020	Os01g0859500	bZIP	99	99	87	95
LOC_Os01g64730	Os01g0867300	bZIP	168	200	180	182.667
LOC_Os02g03580	Os02g0128200	bZIP	553	496	495	514.667
LOC_Os02g03960	Os02g0132500	bZIP	1009	1197	1034	1080
LOC_Os02g07840	Os02g0175100	bZIP	264	364	251	293
LOC_Os02g08540	Os02g0182700	bZIP	106	129	109	114.667
LOC_Os02g10140	Os02g0194900	bZIP	63	88	73	74.6667
LOC_Os02g10860	Os02g0203000	bZIP	46	49	44	46.3333
LOC_Os02g16680	Os02g0266800	bZIP	211	285	211	235.667
LOC_Os02g33560	Os02g0538900	bZIP	43	48	31	40.6667
LOC_Os02g52780	Os02g0766700	bZIP	270	344	330	314.667
LOC_Os02g58670	Os02g0833600	bZIP	154	181	146	160.333
LOC_Os03g03550	Os03g0127500	bZIP	29	40	43	37.3333
LOC_Os03g13614	Os03g0239400	bZIP	317	262	362	313.667
LOC_Os03g20310	Os03g0318600	bZIP	873	988	826	895.667
LOC_Os03g20650	Os03g0322700	bZIP	28	36	39	34.3333
LOC_Os03g21800	Os03g0336200	bZIP	151	144	141	145.333
LOC_Os03g58250	Os03g0796900	bZIP	133	141	87	120.333
LOC_Os04g41820	Os04g0495500	bZIP	57	49	35	47
LOC_Os04g54474	Os04g0637000	bZIP	407	502	386	431.667
LOC_Os05g34050	Os05g0411300	bZIP	748	594	692	678
LOC_Os05g36160	Os05g0437700	bZIP	86	74	80	80
LOC_Os05g37170	Os05g0443900	bZIP	72	83	78	77.6667
LOC_Os05g41070	Os05g0489700	bZIP	245	253	281	259.667
LOC_Os05g41540	Os05g0495200	bZIP	190	214	208	204
LOC_Os05g49420	Os05g0569300	bZIP	222	198	237	219
LOC_Os06g10880	Os06g0211200	bZIP	183	201	176	186.667
LOC_Os06g15480	Os06g0265400	bZIP	31	38	26	31.6667
LOC_Os06g41100	Os06g0614100	bZIP	105	106	101	104
LOC_Os06g41770	Os06g0622700	bZIP	753	1103	680	845.333
LOC_Os06g43870	Os06g0646700	bZIP	289	304	289	294
LOC_Os06g45140	Os06g0662200	bZIP	82	89	82	84.3333
LOC_Os06g50310	Os06g0716800	bZIP	583	607	547	579
LOC_Os07g10890	Os07g0209800	bZIP	355	411	325	363.667
LOC_Os07g44950	Os07g0644100	bZIP	234	234	187	218.333
LOC_Os07g48180	Os07g0679500	bZIP	56	52	60	56
LOC_Os07g48660	Os07g0686100	bZIP	44	88	52	61.3333
LOC_Os07g48820	Os07g0687700	bZIP	1184	1194	1153	1177
LOC_Os08g07970	Os08g0176900	bZIP	161	143	160	154.667
LOC_Os08g36790	Os08g0472000	bZIP	25	44	28	32.3333
LOC_Os08g43090	Os08g0543900	bZIP	273	231	297	267
LOC_Os08g43600	Os08g0549600	bZIP	46	77	46	56.3333
LOC_Os09g10840	Os09g0280500	bZIP	67	75	59	67
LOC_Os09g13570	Os09g0306400	bZIP	485	735	478	566
LOC_Os09g28310	Os09g0456200	bZIP	561	665	543	589.667
LOC_Os09g34060	Os09g0516200	bZIP	173	210	216	199.667
LOC_Os09g36910	Os09g0540800	bZIP	140	166	108	138
LOC_Os11g06170	Os11g0160500	bZIP	366	386	462	404.667
LOC_Os11g11100	Os11g0218000	bZIP	602	715	786	701
LOC_Os12g05680	Os12g0152900	bZIP	46	52	69	55.6667
LOC_Os12g06520	Os12g0162500	bZIP	419	435	464	439.333
LOC_Os12g09250	Os12g0194600	bZIP	75	81	61	72.3333
LOC_Os12g13170	Os12g0233800	bZIP	467	393	515	458.333
LOC_Os12g40920	Os12g0601800	bZIP	1173	1192	1074	1146.33

## Sheet: 2X_Na2CO3-878
TF ID	ID transformation		2X_Na2CO3-1	2X_Na2CO3-2	2X_Na2CO3-3	AVERAGE
LOC_Os03g60430	Os03g0818800	AP2	234	226	289	249.667
LOC_Os04g55560	Os04g0649100	AP2	898	612	833	781
LOC_Os04g55970	Os04g0653600	AP2	110	96	99	101.667
LOC_Os05g03040	Os05g0121600	AP2	8988	6543	8499	8010
LOC_Os07g13170	Os07g0235800	AP2	249	210	183	214
LOC_Os11g03540	Os11g0129700	AP2	31	35	41	35.6667
LOC_Os01g13520	Os01g0236300	ARF	44	47	37	42.6667
LOC_Os01g54990	Os01g0753500	ARF	81	95	74	83.3333
LOC_Os01g70270	Os01g0927600	ARF	3008	2696	2750	2818
LOC_Os02g04810	Os02g0141100	ARF	696	445	799	646.667
LOC_Os02g06910	Os02g0164900	ARF	1436	1419	1439	1431.33
LOC_Os02g35140	Os02g0557200	ARF	955	816	904	891.667
LOC_Os02g41800	Os02g0628600	ARF	128	100	108	112
LOC_Os04g36054	Os04g0442000	ARF	198	228	218	214.667
LOC_Os04g43910	Os04g0519700	ARF	94	106	112	104
LOC_Os04g56850	Os04g0664400	ARF	60	50	62	57.3333
LOC_Os04g57610	Os04g0671900	ARF	353	441	379	391
LOC_Os05g43920	Os05g0515400	ARF	135	98	142	125
LOC_Os05g48870	Os05g0563400	ARF	622	596	584	600.667
LOC_Os06g09660	Os06g0196700	ARF	460	423	470	451
LOC_Os06g46410	Os06g0677800	ARF	1110	776	1169	1018.33
LOC_Os06g47150	Os06g0685700	ARF	852	947	845	881.333
LOC_Os06g48950	Os06g0702600	ARF	650	607	649	635.333
LOC_Os08g40900	Os08g0520550	ARF	507	229	536	424
LOC_Os10g33940	Os10g0479900	ARF	323	393	309	341.667
LOC_Os11g32110	Os11g0523800	ARF	1132	1109	1038	1093
LOC_Os12g29520	Os12g0479400	ARF	685	767	756	736
LOC_Os12g41950	Os12g0613700	ARF	882	883	943	902.667
LOC_Os01g67770	Os01g0904700	ARR-B	170	224	178	190.667
LOC_Os02g55320	Os02g0796500	ARR-B	811	706	810	775.667
LOC_Os03g12350	Os03g0224200	ARR-B	2285	1915	2244	2148
LOC_Os06g08440	Os06g0183100	ARR-B	239	153	224	205.333
LOC_Os01g13300	Os01g0234100	B3	33	30	31	31.3333
LOC_Os03g02900	Os03g0120900	B3	96	128	93	105.667
LOC_Os03g06850	Os03g0164300	B3	125	112	111	116
LOC_Os05g40280	Os05g0481400	B3	151	146	152	149.667
LOC_Os07g37610	Os07g0563350	B3	1156	946	1155	1085.67
LOC_Os07g48200	Os07g0679700	B3	445	374	422	413.667
LOC_Os08g01090	Os08g0101000	B3	898	789	1228	971.667
LOC_Os08g23470	Os08g0324300	B3	47	37	48	44
LOC_Os10g17630	Os10g0323000	B3	79	46	67	64
LOC_Os11g09160	Os11g0197600	B3	221	174	188	194.333
LOC_Os06g04010	Os06g0130600	BBR-BPC	136	146	137	139.667
LOC_Os01g10610	Os01g0203000	BES1	406	161	445	337.333
LOC_Os02g03690	Os02g0129600	BES1	257	258	263	259.333
LOC_Os02g13900	Os02g0233200	BES1	382	279	391	350.667
LOC_Os06g35900	Os06g0552300	BES1	165	101	163	143
LOC_Os07g39220	Os07g0580500	BES1	263	227	239	243
LOC_Os01g39110	Os01g0572300	C2H2	325	258	360	314.333
LOC_Os01g57650	Os01g0785900	C2H2	42	90	51	61
LOC_Os01g62130	Os01g0838600	C2H2	131	152	111	131.333
LOC_Os01g62190	Os01g0839100	C2H2	253	422	232	302.333
LOC_Os01g63980	Os01g0859100	C2H2	155	154	172	160.333
LOC_Os01g65080	Os01g0871200	C2H2	2612	2471	2341	2474.67
LOC_Os01g67970	Os01g0907400	C2H2	80	65	81	75.3333
LOC_Os01g68160	Os01g0909500	C2H2	689	722	592	667.667
LOC_Os02g02424	Os02g0116000	C2H2	158	181	184	174.333
LOC_Os02g34680	Os02g0551900	C2H2	431	280	476	395.667
LOC_Os02g36360	Os02g0572900	C2H2	524	569	470	521
LOC_Os02g45054	Os02g0672100	C2H2	1457	1541	1323	1440.33
LOC_Os02g57790	Os02g0823900	C2H2	124	59	143	108.667
LOC_Os03g05480	Os03g0148800	C2H2	60	94	75	76.3333
LOC_Os03g05690	Os03g0151400	C2H2	207	152	172	177
LOC_Os03g10140	Os03g0197800	C2H2	235	329	253	272.333
LOC_Os03g13600	Os03g0239300	C2H2	709	651	827	729
LOC_Os03g15790	Os03g0264600	C2H2	194	169	174	179
LOC_Os03g32230	Os03g0437200	C2H2	356	392	343	363.667
LOC_Os03g55540	Os03g0764100	C2H2	912	714	914	846.667
LOC_Os03g60560	Os03g0820300	C2H2	2095	2071	1850	2005.33
LOC_Os03g60570	Os03g0820400	C2H2	453	692	474	539.667
LOC_Os03g62230	Os03g0838800	C2H2	54	61	58	57.6667
LOC_Os04g02510	Os04g0115500	C2H2	140	83	144	122.333
LOC_Os04g47860	Os04g0566400	C2H2	942	1032	938	970.667
LOC_Os04g59380	Os04g0690100	C2H2	38	42	39	39.6667
LOC_Os05g01550	Os05g0106000	C2H2	105	87	100	97.3333
LOC_Os05g03020	Os05g0121400	C2H2	144	163	144	150.333
LOC_Os05g37190	Os05g0444200	C2H2	527	404	598	509.667
LOC_Os05g51830	Os05g0597100	C2H2	465	527	408	466.667
LOC_Os06g07020	Os06g0166200	C2H2	91	63	86	80
LOC_Os06g40960	Os06g0612300	C2H2	67	32	71	56.6667
LOC_Os07g38240	Os07g0569700	C2H2	96	76	98	90
LOC_Os07g44640	Os07g0640000	C2H2	25	33	40	32.6667
LOC_Os08g37904	Os08g0485600	C2H2	393	391	395	393
LOC_Os08g37920	Os08g0485700	C2H2	801	831	795	809
LOC_Os08g44050	Os08g0554400	C2H2	665	553	584	600.667
LOC_Os09g26210	Os09g0431900	C2H2	90	124	96	103.333
LOC_Os09g27650	Os09g0449400	C2H2	311	397	316	341.333
LOC_Os09g31140	Os09g0485600	C2H2	115	57	122	98
LOC_Os09g38340	Os09g0555700	C2H2	484	310	475	423
LOC_Os09g39660	Os09g0570200	C2H2	114	147	127	129.333
LOC_Os10g28330	Os10g0419200	C2H2	44	58	39	47
LOC_Os11g30484	Os11g0498400	C2H2	149	173	138	153.333
LOC_Os11g47630	Os11g0702400	C2H2	47	64	46	52.3333
LOC_Os11g48000	Os11g0707300	C2H2	42	37	46	41.6667
LOC_Os12g18150	Os12g0279100	C2H2	98	79	126	101
LOC_Os12g39400	Os12g0583700	C2H2	802	937	719	819.333
LOC_Os01g09620	Os01g0192000	C3H	82	78	67	75.6667
LOC_Os01g14870	Os01g0252200	C3H	141	120	168	143
LOC_Os01g15350	Os01g0257400	C3H	261	130	233	208
LOC_Os01g15460	Os01g0258700	C3H	858	605	854	772.333
LOC_Os01g39100	Os01g0572100	C3H	67	82	74	74.3333
LOC_Os01g42970	Os01g0616400	C3H	392	367	409	389.333
LOC_Os01g45730	Os01g0645000	C3H	42	38	25	35
LOC_Os01g53650	Os01g0738400	C3H	43	29	46	39.3333
LOC_Os01g68860	Os01g0917400	C3H	407	350	431	396
LOC_Os02g06584	Os02g0161200	C3H	275	271	269	271.667
LOC_Os02g10080	Os02g0194200	C3H	556	491	556	534.333
LOC_Os02g19804	Os02g0301000	C3H	277	261	284	274
LOC_Os02g45480	Os02g0677700	C3H	627	529	611	589
LOC_Os03g02160	Os03g0112700	C3H	1089	983	914	995.333
LOC_Os03g49170	Os03g0698800	C3H	786	860	743	796.333
LOC_Os04g01480	Os04g0105000	C3H	124	127	113	121.333
LOC_Os04g02730	Os04g0117600	C3H	337	307	375	339.667
LOC_Os04g35800	Os04g0438700	C3H	201	176	199	192
LOC_Os04g57010	Os04g0665700	C3H	398	315	366	359.667
LOC_Os04g57600	Os04g0671800	C3H	1423	1418	1391	1410.67
LOC_Os05g03760	Os05g0128200	C3H	6005	6723	5465	6064.33
LOC_Os05g10670	Os05g0195200	C3H	1048	1055	950	1017.67
LOC_Os05g45020	Os05g0525900	C3H	1932	2089	2099	2040
LOC_Os06g41384	Os06g0618100	C3H	133	132	159	141.333
LOC_Os06g46400	Os06g0677700	C3H	268	253	294	271.667
LOC_Os06g46890	Os06g0682800	C3H	36	45	29	36.6667
LOC_Os06g49080	Os06g0704300	C3H	124	101	109	111.333
LOC_Os07g38090	Os07g0568300	C3H	1316	1636	1180	1377.33
LOC_Os08g06330	Os08g0159800	C3H	379	325	379	361
LOC_Os11g28270	Os11g0472000	C3H	769	786	839	798
LOC_Os12g18120	Os12g0278800	C3H	641	612	741	664.667
LOC_Os12g21700	Os12g0405100	C3H	744	592	675	670.333
LOC_Os12g33090	Os12g0515500	C3H	367	454	290	370.333
LOC_Os01g69910	Os01g0923600	CAMTA	500	374	432	435.333
LOC_Os03g09100	Os03g0191000	CAMTA	1634	1731	1612	1659
LOC_Os04g31900	Os04g0388500	CAMTA	854	858	858	856.667
LOC_Os07g30774	Os07g0490200	CAMTA	1032	1092	1013	1045.67
LOC_Os07g43030	Os07g0623100	CAMTA	591	679	585	618.333
LOC_Os10g22950	Os10g0375600	CAMTA	1218	1151	1143	1170.67
LOC_Os02g08150	Os02g0178100	CO-like	1591	2352	1449	1797.33
LOC_Os02g39710	Os02g0610500	CO-like	1072	1517	1278	1289
LOC_Os02g49230	Os02g0724000	CO-like	234	249	213	232
LOC_Os03g50310	Os03g0711100	CO-like	207	253	194	218
LOC_Os04g42020	Os04g0497700	CO-like	2617	2985	2778	2793.33
LOC_Os06g19444	Os06g0298200	CO-like	153	203	170	175.333
LOC_Os06g44450	Os06g0654900	CO-like	3653	3592	3287	3510.67
LOC_Os08g15050	Os08g0249000	CO-like	1117	547	1236	966.667
LOC_Os08g42440	Os08g0536300	CO-like	1012	1178	952	1047.33
LOC_Os09g06464	Os09g0240200	CO-like	500	637	453	530
LOC_Os09g33550	Os09g0509700	CO-like	428	541	482	483.667
LOC_Os01g55580	Os01g0761100	CPP	322	268	280	290
LOC_Os02g17460	Os02g0274600	CPP	40	33	46	39.6667
LOC_Os05g43380	Os05g0509400	CPP	242	145	282	223
LOC_Os06g22670	Os06g0332700	CPP	94	111	83	96
LOC_Os08g28214	Os08g0369600	CPP	110	56	94	86.6667
LOC_Os12g41210	Os12g0605300	CPP	193	232	222	215.667
LOC_Os12g41230	Os12g0605500	CPP	240	199	264	234.333
LOC_Os01g10580	Os01g0202500	DBB	1008	1342	937	1095.67
LOC_Os02g39360	Os02g0606200	DBB	878	1008	791	892.333
LOC_Os02g43170	Os02g0646200	DBB	100	145	102	115.667
LOC_Os04g41560	Os04g0493000	DBB	4175	4369	3932	4158.67
LOC_Os04g45690	Os04g0540200	DBB	324	466	320	370
LOC_Os06g05890	Os06g0152200	DBB	426	371	395	397.333
LOC_Os06g49880	Os06g0713000	DBB	199	300	228	242.333
LOC_Os09g35880	Os09g0527900	DBB	476	399	459	444.667
LOC_Os12g10660	Os12g0209200	DBB	190	150	184	174.667
LOC_Os01g17000	Os01g0277500	Dof	48	44	29	40.3333
LOC_Os01g48290	Os01g0673700	Dof	94	95	104	97.6667
LOC_Os01g55340	Os01g0758200	Dof	447	281	472	400
LOC_Os02g45200	Os02g0673700	Dof	170	208	214	197.333
LOC_Os02g47810	Os02g0707200	Dof	103	149	99	117
LOC_Os02g49440	Os02g0726300	Dof	1705	1200	1576	1493.67
LOC_Os03g07360	Os03g0169600	Dof	55	73	42	56.6667
LOC_Os03g60630	Os03g0821200	Dof	72	60	89	73.6667
LOC_Os04g47990	Os04g0567800	Dof	98	119	103	106.667
LOC_Os04g58190	Os04g0678400	Dof	384	346	382	370.667
LOC_Os05g02150	Os05g0112200	Dof	97	42	66	68.3333
LOC_Os06g17410	Os06g0284500	Dof	359	396	380	378.333
LOC_Os07g32510	Os07g0508900	Dof	287	411	268	322
LOC_Os07g48570	Os07g0685000	Dof	616	392	571	526.333
LOC_Os08g38220	Os08g0490100	Dof	304	179	251	244.667
LOC_Os09g29960	Os09g0475800	Dof	203	33	187	141
LOC_Os10g35300	Os10g0496000	Dof	74	76	66	72
LOC_Os01g48700	Os01g0678700	E2F/DP	50	83	54	62.3333
LOC_Os02g33430	Os02g0537500	E2F/DP	139	133	142	138
LOC_Os03g05760	Os03g0152100	E2F/DP	110	110	152	124
LOC_Os04g02140	Os04g0112200	E2F/DP	108	87	92	95.6667
LOC_Os04g33950	Os04g0416100	E2F/DP	56	47	57	53.3333
LOC_Os06g13670	Os06g0245900	E2F/DP	56	40	46	47.3333
LOC_Os12g06200	Os12g0158800	E2F/DP	117	94	97	102.667
LOC_Os03g20790	Os03g0324300	EIL	563	1019	577	719.667
LOC_Os07g48630	Os07g0685700	EIL	7923	5752	7805	7160
LOC_Os09g31400	Os09g0490200	EIL	392	406	397	398.333
LOC_Os01g07120	Os01g0165000	ERF	581	587	540	569.333
LOC_Os01g12440	Os01g0224100	ERF	75	87	57	73
LOC_Os01g21120	Os01g0313300	ERF	433	328	480	413.667
LOC_Os01g54890	Os01g0752500	ERF	400	443	421	421.333
LOC_Os01g58420	Os01g0797600	ERF	378	385	410	391
LOC_Os01g64790	Os01g0868000	ERF	1252	1188	1202	1214
LOC_Os02g10760	Os02g0202000	ERF	92	79	95	88.6667
LOC_Os02g29550	Os02g0499000	ERF	474	442	462	459.333
LOC_Os02g32140	Os02g0521100	ERF	162	130	221	171
LOC_Os02g42585	Os02g0638650	ERF	2001	1762	1638	1800.33
LOC_Os02g43790	Os02g0654700	ERF	1120	1268	1131	1173
LOC_Os02g43820	Os02g0655200	ERF	228	164	184	192
LOC_Os02g43940	Os02g0656600	ERF	44	66	69	59.6667
LOC_Os02g43970	Os02g0657000	ERF	55	49	45	49.6667
LOC_Os02g45450	Os02g0677300	ERF	47	38	23	36
LOC_Os02g51670	Os02g0752800	ERF	136	348	158	214
LOC_Os02g52670	Os02g0764700	ERF	139	309	114	187.333
LOC_Os02g54050	Os02g0781300	ERF	43	22	48	37.6667
LOC_Os02g54160	Os02g0782700	ERF	3449	2995	3554	3332.67
LOC_Os03g08470	Os03g0183000	ERF	1984	2215	2008	2069
LOC_Os03g08490	Os03g0183200	ERF	976	1204	1369	1183
LOC_Os03g08500	Os03g0183300	ERF	3042	3968	3092	3367.33
LOC_Os03g22170	Os03g0341000	ERF	38	40	39	39
LOC_Os03g60120	Os03g0815800	ERF	553	757	550	620
LOC_Os03g64260	Os03g0860100	ERF	69	68	48	61.6667
LOC_Os04g32620	Os04g0398000	ERF	1314	892	1423	1209.67
LOC_Os04g34970	Os04g0429050	ERF	43	45	44	44
LOC_Os04g44670	Os04g0529100	ERF	67	53	60	60
LOC_Os04g46220	Os04g0546800	ERF	3165	5441	2752	3786
LOC_Os04g46400	Os04g0549700	ERF	65	54	55	58
LOC_Os04g52090	Os04g0610400	ERF	346	469	338	384.333
LOC_Os04g55520	Os04g0648900	ERF	1732	2110	1729	1857
LOC_Os04g57340	Os04g0669200	ERF	860	2057	868	1261.67
LOC_Os05g25260	Os05g0316800	ERF	523	633	460	538.667
LOC_Os05g27930	Os05g0346200	ERF	1058	1223	1052	1111
LOC_Os05g36100	Os05g0437100	ERF	138	84	134	118.667
LOC_Os05g41760	Os05g0497200	ERF	203	292	221	238.667
LOC_Os05g41780	Os05g0497300	ERF	1031	1321	1034	1128.67
LOC_Os05g49700	Os05g0572000	ERF	359	351	302	337.333
LOC_Os06g03670	Os06g0127100	ERF	500	389	591	493.333
LOC_Os06g07030	Os06g0166400	ERF	78	113	114	101.667
LOC_Os06g09390	Os06g0194000	ERF	4695	4830	4651	4725.33
LOC_Os06g11860	Os06g0222400	ERF	390	338	356	361.333
LOC_Os06g40150	Os06g0604000	ERF	148	119	126	131
LOC_Os06g47590	Os06g0691100	ERF	185	283	206	224.667
LOC_Os07g12510	Os07g0227600	ERF	1461	2646	1344	1817
LOC_Os07g42510	Os07g0617000	ERF	2568	2920	2577	2688.33
LOC_Os08g31580	Os08g0408500	ERF	964	914	850	909.333
LOC_Os08g34360	Os08g0442400	ERF	45	49	58	50.6667
LOC_Os08g36920	Os08g0474000	ERF	160	218	159	179
LOC_Os08g41030	Os08g0521600	ERF	39	22	34	31.6667
LOC_Os08g42550	Os08g0537900	ERF	306	245	335	295.333
LOC_Os09g11460	Os09g0286600	ERF	2869	4223	3101	3397.67
LOC_Os09g13940	Os09g0309700	ERF	122	114	125	120.333
LOC_Os09g20350	Os09g0369050	ERF	1488	1121	1355	1321.33
LOC_Os09g26420	Os09g0434500	ERF	3049	3933	3340	3440.67
LOC_Os09g28440	Os09g0457900	ERF	46	73	24	47.6667
LOC_Os09g35030	Os09g0522200	ERF	98	136	91	108.333
LOC_Os10g41130	Os10g0560700	ERF	190	220	127	179
LOC_Os11g06770	Os11g0168500	ERF	520	634	550	568
LOC_Os11g13840	Os11g0242300	ERF	50	30	53	44.3333
LOC_Os02g33750	Os02g0542200	FAR1	25	37	33	31.6667
LOC_Os02g34590	Os02g0550900	FAR1	143	158	166	155.667
LOC_Os02g39520	Os02g0608100	FAR1	418	403	387	402.667
LOC_Os02g39540	Os02g0608300	FAR1	327	223	261	270.333
LOC_Os03g08370	Os03g0181600	FAR1	86	60	72	72.6667
LOC_Os03g15010	Os03g0255000	FAR1	474	390	512	458.667
LOC_Os03g15040	Os03g0255400	FAR1	1185	1372	1228	1261.67
LOC_Os03g45300	Os03g0655600	FAR1	455	493	500	482.667
LOC_Os03g50900	Os03g0718200	FAR1	35	60	41	45.3333
LOC_Os03g56630	Os03g0777700	FAR1	770	614	628	670.667
LOC_Os03g62660	Os03g0843700	FAR1	283	280	284	282.333
LOC_Os04g40060	Os04g0476500	FAR1	238	323	242	267.667
LOC_Os05g39790	Os05g0475600	FAR1	96	106	104	102
LOC_Os06g07010	Os06g0166100	FAR1	233	263	267	254.333
LOC_Os06g39680	Os06g0597800	FAR1	49	51	48	49.3333
LOC_Os07g37630	Os07g0563600	FAR1	153	168	165	162
LOC_Os07g42400	Os07g0615900	FAR1	244	215	269	242.667
LOC_Os12g06380	Os12g0160900	FAR1	119	132	115	122
LOC_Os12g12380	Os12g0225300	FAR1	100	103	112	105
LOC_Os01g13740	Os01g0239000	G2-like	2671	2542	2482	2565
LOC_Os01g62660	Os01g0844900	G2-like	36	43	36	38.3333
LOC_Os01g74020	Os01g0971800	G2-like	711	519	706	645.333
LOC_Os02g04640	Os02g0139000	G2-like	735	441	716	630.667
LOC_Os02g07170	Os02g0168200	G2-like	85	87	94	88.6667
LOC_Os02g07770	Os02g0174000	G2-like	63	97	52	70.6667
LOC_Os02g14490	Os02g0241200	G2-like	79	45	70	64.6667
LOC_Os02g47190	Os02g0700300	G2-like	55	43	51	49.6667
LOC_Os03g20900	Os03g0325500	G2-like	98	71	92	87
LOC_Os03g21240	Os03g0329900	G2-like	397	308	370	358.333
LOC_Os03g45194	Os03g0654600	G2-like	557	387	521	488.333
LOC_Os03g55590	Os03g0764600	G2-like	6893	9492	6635	7673.33
LOC_Os03g55760	Os03g0766500	G2-like	40	36	35	37
LOC_Os04g47890	Os04g0566600	G2-like	39	37	52	42.6667
LOC_Os04g56990	Os04g0665600	G2-like	117	133	106	118.667
LOC_Os05g34110	Os05g0412000	G2-like	1254	1336	1167	1252.33
LOC_Os05g41240	Os05g0491500	G2-like	383	371	363	372.333
LOC_Os06g24070	Os06g0348800	G2-like	939	577	908	808
LOC_Os06g35140	Os06g0543200	G2-like	84	74	78	78.6667
LOC_Os06g40710	Os06g0609500	G2-like	166	103	110	126.333
LOC_Os06g45410	Os06g0664800	G2-like	58	38	52	49.3333
LOC_Os06g45890	Os06g0670300	G2-like	631	481	634	582
LOC_Os06g49040	Os06g0703900	G2-like	477	337	509	441
LOC_Os07g02800	Os07g0119300	G2-like	1613	1935	1649	1732.33
LOC_Os07g25710	Os07g0438800	G2-like	495	422	545	487.333
LOC_Os08g25799	Os08g0346400	G2-like	117	51	126	98
LOC_Os08g25820	Os08g0346500	G2-like	37	28	47	37.3333
LOC_Os08g33750	Os08g0434700	G2-like	395	486	361	414
LOC_Os09g12750	Os09g0299000	G2-like	432	407	441	426.667
LOC_Os09g12770	Os09g0299200	G2-like	931	727	888	848.667
LOC_Os12g01490	Os12g0105600	G2-like	236	216	236	229.333
LOC_Os12g39640	Os12g0586300	G2-like	130	71	149	116.667
LOC_Os01g24070	Os01g0343300	GATA	77	112	69	86
LOC_Os01g54210	Os01g0745700	GATA	43	33	35	37
LOC_Os02g05510	Os02g0148500	GATA	499	518	477	498
LOC_Os02g12790	Os02g0220400	GATA	104	103	126	111
LOC_Os03g47970	Os03g0684000	GATA	299	332	307	312.667
LOC_Os03g52450	Os03g0734900	GATA	209	212	186	202.333
LOC_Os03g61570	Os03g0831200	GATA	314	543	311	389.333
LOC_Os05g06340	Os05g0155400	GATA	399	299	434	377.333
LOC_Os06g37450	Os06g0571800	GATA	473	458	479	470
LOC_Os06g48534	Os06g0698900	GATA	155	147	194	165.333
LOC_Os12g07120	Os12g0168800	GATA	61	50	63	58
LOC_Os12g42970	Os12g0624900	GATA	119	71	101	97
LOC_Os01g45860	Os01g0646300	GRAS	31	63	47	47
LOC_Os01g62460	Os01g0842200	GRAS	1765	2022	1637	1808
LOC_Os01g65900	Os01g0881500	GRAS	1584	1370	1559	1504.33
LOC_Os01g71970	Os01g0948200	GRAS	2298	3109	2194	2533.67
LOC_Os02g44370	Os02g0663100	GRAS	132	101	96	109.667
LOC_Os02g45760	Os02g0681900	GRAS	144	169	122	145
LOC_Os03g09280	Os03g0193000	GRAS	330	334	348	337.333
LOC_Os03g31880	Os03g0433200	GRAS	33	38	25	32
LOC_Os03g48450	Os03g0690600	GRAS	447	339	434	406.667
LOC_Os03g49990	Os03g0707600	GRAS	2725	2009	2861	2531.67
LOC_Os03g51330	Os03g0723000	GRAS	127	114	106	115.667
LOC_Os04g35250	Os04g0432100	GRAS	60	75	68	67.6667
LOC_Os04g49110	Os04g0580300	GRAS	198	323	189	236.667
LOC_Os04g50060	Os04g0590400	GRAS	121	104	122	115.667
LOC_Os06g03710	Os06g0127800	GRAS	67	91	50	69.3333
LOC_Os07g36170	Os07g0545800	GRAS	59	33	67	53
LOC_Os07g38030	Os07g0567700	GRAS	293	377	280	316.667
LOC_Os07g39470	Os07g0583600	GRAS	699	727	607	677.667
LOC_Os07g40020	Os07g0589200	GRAS	41	38	32	37
LOC_Os10g22430	Os10g0369600	GRAS	98	151	77	108.667
LOC_Os11g03110	Os11g0124300	GRAS	146	130	119	131.667
LOC_Os11g47870	Os11g0705200	GRAS	632	253	691	525.333
LOC_Os12g02870	Os12g0122000	GRAS	216	208	181	201.667
LOC_Os12g38490	Os12g0573200	GRAS	1060	926	1091	1025.67
LOC_Os02g45570	Os02g0678800	GRF	111	81	105	99
LOC_Os03g51970	Os03g0729500	GRF	155	112	145	137.333
LOC_Os04g51190	Os04g0600900	GRF	165	161	151	159
LOC_Os07g28430	Os07g0467500	GRF	588	553	556	565.667
LOC_Os11g35030	Os11g0551900	GRF	47	43	47	45.6667
LOC_Os01g14720	Os01g0249900	GeBP	244	219	211	224.667
LOC_Os02g18660	Os02g0288200	GeBP	330	393	308	343.667
LOC_Os02g52950	Os02g0768700	GeBP	127	143	137	135.667
LOC_Os02g53150	Os02g0771200	GeBP	240	305	202	249
LOC_Os03g25430	Os03g0370250	GeBP	106	143	151	133.333
LOC_Os03g50110	Os03g0708800	GeBP	60	57	59	58.6667
LOC_Os07g44200	Os07g0636100	GeBP	55	28	47	43.3333
LOC_Os08g36450	Os08g0467600	GeBP	209	147	196	184
LOC_Os09g27850	Os09g0451700	GeBP	133	167	188	162.667
LOC_Os06g12400	Os06g0229300	HB-PHD	608	588	476	557.333
LOC_Os01g48170	Os01g0672201	HB-other	88	44	85	72.3333
LOC_Os01g70810	Os01g0934300	HB-other	402	244	442	362.667
LOC_Os02g05450	Os02g0147800	HB-other	754	663	790	735.667
LOC_Os03g55990	Os03g0769800	HB-other	1651	1640	1510	1600.33
LOC_Os05g09630	Os05g0188600	HB-other	208	153	169	176.667
LOC_Os05g48820	Os05g0562400	HB-other	1331	1375	1283	1329.67
LOC_Os06g29020	Os06g0485100	HB-other	600	577	592	589.667
LOC_Os06g39906	Os06g0601000	HB-other	831	793	820	814.667
LOC_Os02g05640	Os02g0149900	HD-ZIP	35	58	27	40
LOC_Os02g35770	Os02g0565600	HD-ZIP	207	209	190	202
LOC_Os02g43330	Os02g0649300	HD-ZIP	4541	6670	3873	5028
LOC_Os02g45250	Os02g0674800	HD-ZIP	960	1269	980	1069.67
LOC_Os03g01890	Os03g0109400	HD-ZIP	65	113	79	85.6667
LOC_Os03g07450	Os03g0170600	HD-ZIP	50	42	43	45
LOC_Os03g08960	Os03g0188900	HD-ZIP	424	456	444	441.333
LOC_Os03g10210	Os03g0198600	HD-ZIP	2343	3936	2428	2902.33
LOC_Os03g12860	Os03g0231150	HD-ZIP	311	167	250	242.667
LOC_Os04g45810	Os04g0541700	HD-ZIP	1494	1731	1458	1561
LOC_Os04g46350	Os04g0548700	HD-ZIP	33	54	47	44.6667
LOC_Os04g48070	Os04g0569100	HD-ZIP	201	233	176	203.333
LOC_Os04g53540	Os04g0627000	HD-ZIP	1285	1871	1284	1480
LOC_Os06g04870	Os06g0140700	HD-ZIP	115	134	99	116
LOC_Os06g10600	Os06g0208100	HD-ZIP	53	55	82	63.3333
LOC_Os08g04190	Os08g0136100	HD-ZIP	431	374	403	402.667
LOC_Os08g08820	Os08g0187500	HD-ZIP	1767	1546	1669	1660.67
LOC_Os08g19590	Os08g0292000	HD-ZIP	280	214	298	264
LOC_Os08g32080	Os08g0416000	HD-ZIP	3542	4047	3327	3638.67
LOC_Os08g37580	Os08g0481400	HD-ZIP	372	447	380	399.667
LOC_Os09g21180	Os09g0379600	HD-ZIP	1514	2367	1530	1803.67
LOC_Os09g29460	Os09g0470500	HD-ZIP	81	75	57	71
LOC_Os09g35760	Os09g0526300	HD-ZIP	253	430	233	305.333
LOC_Os09g35910	Os09g0528200	HD-ZIP	702	837	715	751.333
LOC_Os10g01470	Os10g0103700	HD-ZIP	307	208	311	275.333
LOC_Os10g23090	Os10g0377300	HD-ZIP	168	313	176	219
LOC_Os10g26500	Os10g0404900	HD-ZIP	102	104	107	104.333
LOC_Os10g33960	Os10g0480200	HD-ZIP	54	116	41	70.3333
LOC_Os10g41230	Os10g0561800	HD-ZIP	380	351	397	376
LOC_Os10g42490	Os10g0575600	HD-ZIP	197	152	153	167.333
LOC_Os07g39800	Os07g0586700	HRT-like	149	181	149	159.667
LOC_Os01g39020	Os01g0571300	HSF	44	31	38	37.6667
LOC_Os01g43590	Os01g0625300	HSF	33	31	31	31.6667
LOC_Os01g53220	Os01g0733200	HSF	503	617	520	546.667
LOC_Os01g54550	Os01g0749300	HSF	138	144	144	142
LOC_Os02g29340	Os02g0496100	HSF	239	166	260	221.667
LOC_Os02g32590	Os02g0527300	HSF	770	829	721	773.333
LOC_Os03g06630	Os03g0161900	HSF	203	320	193	238.667
LOC_Os03g12370	Os03g0224700	HSF	750	686	708	714.667
LOC_Os03g53340	Os03g0745000	HSF	349	293	305	315.667
LOC_Os03g58160	Os03g0795900	HSF	532	589	447	522.667
LOC_Os03g63750	Os03g0854500	HSF	636	523	612	590.333
LOC_Os05g45410	Os05g0530400	HSF	172	134	165	157
LOC_Os06g35960	Os06g0553100	HSF	110	48	90	82.6667
LOC_Os08g43334	Os08g0546800	HSF	160	115	116	130.333
LOC_Os09g35790	Os09g0526600	HSF	117	152	96	121.667
LOC_Os10g28340	Os10g0419300	HSF	373	433	311	372.333
LOC_Os01g32770	Os01g0511000	LBD	207	263	179	216.333
LOC_Os01g39040	Os01g0571500	LBD	84	95	81	86.6667
LOC_Os01g66590	Os01g0889400	LBD	148	142	155	148.333
LOC_Os03g17810	Os03g0287400	LBD	80	143	90	104.333
LOC_Os03g33090	Os03g0445700	LBD	48	105	61	71.3333
LOC_Os03g41330	Os03g0609500	LBD	125	143	131	133
LOC_Os07g40000	Os07g0589000	LBD	712	1541	686	979.667
LOC_Os11g01550	Os11g0106900	LBD	69	58	50	59
LOC_Os01g42710	Os01g0612700	LSD	123	76	100	99.6667
LOC_Os03g43840	Os03g0639600	LSD	490	476	496	487.333
LOC_Os07g28910	Os07g0472200	LSD	186	155	170	170.333
LOC_Os08g03610	Os08g0130100	LSD	55	28	44	42.3333
LOC_Os08g06280	Os08g0159500	LSD	749	791	773	771
LOC_Os12g41700	Os12g0611000	LSD	81	114	90	95
LOC_Os01g69850	Os01g0922800	M-type_MADS	293	194	306	264.333
LOC_Os02g49840	Os02g0731200	M-type_MADS	62	63	65	63.3333
LOC_Os02g36924	Os02g0579600	MIKC_MADS	84	80	84	82.6667
LOC_Os02g52340	Os02g0761000	MIKC_MADS	797	714	799	770
LOC_Os03g08754	Os03g0186600	MIKC_MADS	555	444	555	518
LOC_Os06g01890	Os06g0108500	MIKC_MADS	102	101	88	97
LOC_Os06g11330	Os06g0217300	MIKC_MADS	511	500	526	512.333
LOC_Os06g45650	Os06g0667266	MIKC_MADS	36	22	37	31.6667
LOC_Os06g49840	Os06g0712700	MIKC_MADS	215	155	190	186.667
LOC_Os07g41370	Os07g0605200	MIKC_MADS	122	79	121	107.333
LOC_Os10g39130	Os10g0536100	MIKC_MADS	2768	2449	2669	2628.67
LOC_Os01g03720	Os01g0128000	MYB	44	24	37	35
LOC_Os01g04930	Os01g0142500	MYB	690	632	702	674.667
LOC_Os01g09590	Os01g0191900	MYB	335	254	373	320.667
LOC_Os01g18240	Os01g0285300	MYB	54	54	75	61
LOC_Os01g19970	Os01g0305900	MYB	208	257	213	226
LOC_Os01g49160	Os01g0685400	MYB	62	54	78	64.6667
LOC_Os01g50720	Os01g0702700	MYB	64	51	62	59
LOC_Os01g59660	Os01g0812000	MYB	171	140	137	149.333
LOC_Os01g62410	Os01g0841500	MYB	517	521	529	522.333
LOC_Os01g63160	Os01g0850400	MYB	29	22	44	31.6667
LOC_Os01g63460	Os01g0853700	MYB	151	126	153	143.333
LOC_Os01g64360	Os01g0863300	MYB	877	775	811	821
LOC_Os01g65370	Os01g0874300	MYB	394	188	409	330.333
LOC_Os01g74410	Os01g0975300	MYB	250	152	260	220.667
LOC_Os02g09480	Os02g0187700	MYB	764	882	704	783.333
LOC_Os02g17190	Os02g0271900	MYB	208	190	259	219
LOC_Os02g36890	Os02g0579300	MYB	45	86	65	65.3333
LOC_Os02g41510	Os02g0624300	MYB	47	50	47	48
LOC_Os02g42850	Os02g0641300	MYB	1179	1252	1242	1224.33
LOC_Os03g20090	Os03g0315400	MYB	270	309	264	281
LOC_Os03g25550	Os03g0371800	MYB	124	105	124	117.667
LOC_Os03g51110	Os03g0720800	MYB	81	78	90	83
LOC_Os04g28090	Os04g0348300	MYB	684	771	581	678.667
LOC_Os04g43680	Os04g0517100	MYB	1342	1522	1302	1388.67
LOC_Os04g50770	Os04g0594100	MYB	51	36	43	43.3333
LOC_Os05g04210	Os05g0132700	MYB	103	80	73	85.3333
LOC_Os05g04820	Os05g0140100	MYB	115	75	119	103
LOC_Os05g35500	Os05g0429900	MYB	541	366	560	489
LOC_Os05g37060	Os05g0442400	MYB	368	379	409	385.333
LOC_Os05g37730	Os05g0449900	MYB	213	232	230	225
LOC_Os05g38460	Os05g0459000	MYB	35	36	44	38.3333
LOC_Os05g46610	Os05g0543600	MYB	76	74	85	78.3333
LOC_Os05g48010	Os05g0553400	MYB	528	446	551	508.333
LOC_Os06g40330	Os06g0605750	MYB	64	79	50	64.3333
LOC_Os06g43090	Os06g0637500	MYB	938	802	976	905.333
LOC_Os07g04700	Os07g0139500	MYB	289	328	299	305.333
LOC_Os07g43420	Os07g0627300	MYB	373	245	372	330
LOC_Os07g43580	Os07g0629000	MYB	81	37	86	68
LOC_Os07g44090	Os07g0634900	MYB	103	79	71	84.3333
LOC_Os07g48870	Os07g0688200	MYB	221	154	178	184.333
LOC_Os08g15020	Os08g0248700	MYB	29	35	27	30.3333
LOC_Os08g33660	Os08g0433400	MYB	50	31	62	47.6667
LOC_Os08g33940	Os08g0437300	MYB	184	337	161	227.333
LOC_Os09g01960	Os09g0106700	MYB	39	11	49	33
LOC_Os09g36250	Os09g0532900	MYB	230	130	199	186.333
LOC_Os09g36730	Os09g0538400	MYB	328	172	337	279
LOC_Os10g33810	Os10g0478300	MYB	84	99	78	87
LOC_Os11g10130	Os11g0207600	MYB	40	26	36	34
LOC_Os11g35390	Os11g0558200	MYB	57	33	59	49.6667
LOC_Os11g45740	Os11g0684000	MYB	422	380	430	410.667
LOC_Os12g07640	Os12g0175400	MYB	54	45	70	56.3333
LOC_Os12g13570	Os12g0238000	MYB	100	79	104	94.3333
LOC_Os12g37690	Os12g0564100	MYB	453	449	457	453
LOC_Os12g37970	Os12g0567300	MYB	380	260	428	356
LOC_Os12g38400	Os12g0572201	MYB	62	43	43	49.3333
LOC_Os01g09280	Os01g0187900	MYB_related	668	651	568	629
LOC_Os01g09640	Os01g0192300	MYB_related	1875	2449	1960	2094.67
LOC_Os01g09760	Os01g0193900	MYB_related	246	226	254	242
LOC_Os01g34060	Os01g0524500	MYB_related	209	87	205	167
LOC_Os01g40670	Os01g0589300	MYB_related	493	520	523	512
LOC_Os01g41900	Os01g0603300	MYB_related	184	219	218	207
LOC_Os01g43230	Os01g0619900	MYB_related	95	72	87	84.6667
LOC_Os01g51154	Os01g0708000	MYB_related	483	434	529	482
LOC_Os02g34630	Os02g0551400	MYB_related	330	288	396	338
LOC_Os02g45670	Os02g0680700	MYB_related	251	225	249	241.667
LOC_Os02g46030	Os02g0685200	MYB_related	88	141	90	106.333
LOC_Os02g47744	Os02g0706400	MYB_related	69	90	86	81.6667
LOC_Os02g53670	Os02g0776700	MYB_related	628	794	611	677.667
LOC_Os03g13790	Os03g0241100	MYB_related	459	506	482	482.333
LOC_Os03g31230	Os03g0425800	MYB_related	1146	1342	1149	1212.33
LOC_Os03g53960	Os03g0750800	MYB_related	1251	1690	1269	1403.33
LOC_Os04g49450	Os04g0583900	MYB_related	100	92	107	99.6667
LOC_Os04g58020	Os04g0676700	MYB_related	933	762	943	879.333
LOC_Os05g02420	Os05g0114700	MYB_related	1376	1301	1336	1337.67
LOC_Os05g03550	Os05g0126400	MYB_related	2173	2860	2282	2438.33
LOC_Os05g10690	Os05g0195700	MYB_related	142	80	137	119.667
LOC_Os06g01670	Os06g0105800	MYB_related	294	227	286	269
LOC_Os06g08290	Os06g0181300	MYB_related	81	86	68	78.3333
LOC_Os06g45840	Os06g0669700	MYB_related	656	622	606	628
LOC_Os07g25150	Os07g0432800	MYB_related	61	29	45	45
LOC_Os07g30130	Os07g0484700	MYB_related	295	292	324	303.667
LOC_Os07g49530	Os07g0695900	MYB_related	106	104	79	96.3333
LOC_Os08g04840	Os08g0144000	MYB_related	942	598	998	846
LOC_Os08g05510	Os08g0151000	MYB_related	568	406	595	523
LOC_Os08g06110	Os08g0157600	MYB_related	1022	867	922	937
LOC_Os08g39980	Os08g0510700	MYB_related	282	323	252	285.667
LOC_Os10g41200	Os10g0561400	MYB_related	916	670	845	810.333
LOC_Os10g41260	Os10g0562100	MYB_related	628	912	662	734
LOC_Os12g41920	Os12g0613300	MYB_related	368	313	330	337
LOC_Os01g09550	Os01g0191300	NAC	207	133	236	192
LOC_Os01g15640	Os01g0261200	NAC	663	610	649	640.667
LOC_Os01g48130	Os01g0672100	NAC	162	125	169	152
LOC_Os01g48446	Os01g0675800	NAC	94	62	73	76.3333
LOC_Os01g60020	Os01g0816100	NAC	792	863	848	834.333
LOC_Os01g66120	Os01g0884300	NAC	17542	27963	16286	20597
LOC_Os01g66490	Os01g0888300	NAC	196	135	193	174.667
LOC_Os01g70110	Os01g0925400	NAC	1117	1248	1068	1144.33
LOC_Os01g71790	Os01g0946200	NAC	220	268	254	247.333
LOC_Os02g12310	Os02g0214500	NAC	31	47	30	36
LOC_Os02g36880	Os02g0579000	NAC	1080	990	1055	1041.67
LOC_Os02g41450	Os02g0623300	NAC	111	63	101	91.6667
LOC_Os02g56600	Os02g0810900	NAC	203	114	212	176.333
LOC_Os03g02800	Os03g0119966	NAC	116	100	91	102.333
LOC_Os03g04070	Os03g0133000	NAC	164	155	152	157
LOC_Os03g12120	Os03g0221300	NAC	136	128	122	128.667
LOC_Os03g21030	Os03g0327100	NAC	6718	7395	5936	6683
LOC_Os03g21060	Os03g0327800	NAC	1789	1012	1467	1422.67
LOC_Os03g56580	Os03g0777000	NAC	110	107	105	107.333
LOC_Os03g60080	Os03g0815100	NAC	12545	19326	12095	14655.3
LOC_Os04g38720	Os04g0460600	NAC	213	265	240	239.333
LOC_Os04g43560	Os04g0515900	NAC	101	76	88	88.3333
LOC_Os04g52810	Os04g0619000	NAC	102	75	90	89
LOC_Os05g10620	Os05g0194500	NAC	254	133	228	205
LOC_Os05g34600	Os05g0418800	NAC	249	196	234	226.333
LOC_Os05g34830	Os05g0421600	NAC	3376	6351	3038	4255
LOC_Os05g35170	Os05g0426200	NAC	2384	2359	2246	2329.67
LOC_Os05g48850	Os05g0563000	NAC	65	71	74	70
LOC_Os06g01230	Os06g0101800	NAC	113	100	124	112.333
LOC_Os06g36480	Os06g0560300	NAC	36	35	55	42
LOC_Os06g46270	Os06g0675600	NAC	246	203	239	229.333
LOC_Os06g51070	Os06g0726300	NAC	293	232	267	264
LOC_Os07g12340	Os07g0225300	NAC	667	786	626	693
LOC_Os07g48450	Os07g0683200	NAC	4044	3190	3807	3680.33
LOC_Os07g48550	Os07g0684800	NAC	4713	3809	4491	4337.67
LOC_Os08g02300	Os08g0115800	NAC	76	85	79	80
LOC_Os08g06140	Os08g0157900	NAC	2466	3014	2386	2622
LOC_Os08g42400	Os08g0535800	NAC	1519	2344	1349	1737.33
LOC_Os08g44820	Os08g0562200	NAC	2356	2130	2211	2232.33
LOC_Os09g32040	Os09g0493700	NAC	516	386	542	481.333
LOC_Os09g32260	Os09g0497900	NAC	57	43	59	53
LOC_Os10g21560	Os10g0359500	NAC	389	331	390	370
LOC_Os10g27360	Os10g0413700	NAC	37	37	32	35.3333
LOC_Os10g33760	Os10g0477600	NAC	82	71	88	80.3333
LOC_Os10g42130	Os10g0571600	NAC	397	330	326	351
LOC_Os11g03300	Os11g0126900	NAC	1910	1129	1903	1647.33
LOC_Os11g03370	Os11g0127600	NAC	82	38	54	58
LOC_Os11g05614	Os11g0154500	NAC	60	55	47	54
LOC_Os11g08210	Os11g0184900	NAC	1271	1492	1175	1312.67
LOC_Os12g03040	Os12g0123700	NAC	1677	870	1763	1436.67
LOC_Os12g03050	Os12g0123800	NAC	332	188	351	290.333
LOC_Os12g29330	Os12g0477400	NAC	1273	1355	1542	1390
LOC_Os12g41680	Os12g0610600	NAC	471	317	458	415.333
LOC_Os01g06550	Os01g0158900	NF-X1	576	610	495	560.333
LOC_Os06g14190	Os06g0252300	NF-X1	629	591	549	589.667
LOC_Os03g07880	Os03g0174900	NF-YA	119	125	125	123
LOC_Os03g29760	Os03g0411100	NF-YA	331	223	339	297.667
LOC_Os03g44540	Os03g0647600	NF-YA	147	111	139	132.333
LOC_Os03g48970	Os03g0696300	NF-YA	389	391	406	395.333
LOC_Os07g41720	Os07g0608200	NF-YA	133	148	125	135.333
LOC_Os08g09690	Os08g0196700	NF-YA	124	151	107	127.333
LOC_Os12g41880	Os12g0613000	NF-YA	98	61	104	87.6667
LOC_Os01g61810	Os01g0834400	NF-YB	145	58	128	110.333
LOC_Os03g29970	Os03g0413000	NF-YB	194	61	192	149
LOC_Os05g38820	Os05g0463800	NF-YB	507	420	554	493.667
LOC_Os05g49780	Os05g0573500	NF-YB	41	38	40	39.6667
LOC_Os07g41580	Os07g0606600	NF-YB	112	124	132	122.667
LOC_Os08g29500	Os08g0383700	NF-YB	76	90	73	79.6667
LOC_Os02g07450	Os02g0170500	NF-YC	536	309	578	474.333
LOC_Os03g14669	Os03g0251350	NF-YC	831	1129	806	922
LOC_Os03g63530	Os03g0852300	NF-YC	104	75	95	91.3333
LOC_Os05g41450	Os05g0494100	NF-YC	343	297	316	318.667
LOC_Os06g45640	Os06g0667100	NF-YC	115	85	166	122
LOC_Os08g38780	Os08g0496500	NF-YC	298	354	347	333
LOC_Os09g30310	Os09g0480700	NF-YC	317	284	396	332.333
LOC_Os11g34200	Os11g0544700	NF-YC	534	602	555	563.667
LOC_Os01g13540	Os01g0236700	Nin-like	694	676	647	672.333
LOC_Os01g14420	Os01g0246500	Nin-like	112	85	118	105
LOC_Os02g04340	Os02g0136000	Nin-like	159	207	199	188.333
LOC_Os03g03900	Os03g0131100	Nin-like	1175	1250	1066	1163.67
LOC_Os04g41850	Os04g0495800	Nin-like	278	184	304	255.333
LOC_Os04g47640	Os04g0564000	Nin-like	38	37	47	40.6667
LOC_Os09g37710	Os09g0549450	Nin-like	104	80	129	104.333
LOC_Os11g16290	Os11g0264300	Nin-like	88	79	90	85.6667
LOC_Os01g04800	Os01g0141000	RAV	390	381	341	370.667
LOC_Os01g49830	Os01g0693400	RAV	7102	7483	7069	7218
LOC_Os05g47650	Os05g0549800	RAV	929	873	1113	971.667
LOC_Os04g33420	Os04g0408900	S1Fa-like	862	809	818	829.667
LOC_Os04g33440	Os04g0408700	S1Fa-like	735	848	821	801.333
LOC_Os01g18850	Os01g0292900	SBP	950	768	969	895.667
LOC_Os01g69830	Os01g0922600	SBP	1512	719	1576	1269
LOC_Os02g04680	Os02g0139400	SBP	259	272	265	265.333
LOC_Os02g07780	Os02g0174100	SBP	112	96	125	111
LOC_Os02g08070	Os02g0177300	SBP	64	84	60	69.3333
LOC_Os03g61760	Os03g0833300	SBP	1269	1571	1253	1364.33
LOC_Os04g56170	Os04g0656500	SBP	157	79	108	114.667
LOC_Os05g33810	Os05g0408200	SBP	1273	1740	1247	1420
LOC_Os06g44860	Os06g0659100	SBP	244	177	231	217.333
LOC_Os06g45310	Os06g0663500	SBP	131	94	130	118.333
LOC_Os06g49010	Os06g0703500	SBP	283	281	269	277.667
LOC_Os08g39890	Os08g0509600	SBP	785	501	706	664
LOC_Os08g40260	Os08g0513700	SBP	2187	2103	2091	2127
LOC_Os09g32944	Os09g0507100	SBP	57	26	45	42.6667
LOC_Os11g30370	Os11g0496600	SBP	52	33	48	44.3333
LOC_Os01g72490	Os01g0954500	SRS	2448	2144	2317	2303
LOC_Os05g32070	Os05g0386201	SRS	38	30	46	38
LOC_Os10g41770	Os10g0567300	STAT	92	80	100	90.6667
LOC_Os02g08544	Os02g0182800	TALE	1048	1061	1124	1077.67
LOC_Os02g13310	Os02g0226600	TALE	197	212	197	202
LOC_Os03g03164	Os03g0123500	TALE	651	710	704	688.333
LOC_Os03g03260	Os03g0124000	TALE	170	190	174	178
LOC_Os03g06930	Os03g0165300	TALE	110	138	143	130.333
LOC_Os03g47016	Os03g0673000	TALE	67	31	72	56.6667
LOC_Os03g47740	Os03g0680800	TALE	3281	2332	3366	2993
LOC_Os03g52239	Os03g0732100	TALE	763	682	684	709.667
LOC_Os05g03884	Os05g0129700	TALE	34	59	36	43
LOC_Os06g01934	Os06g0108900	TALE	172	204	160	178.667
LOC_Os06g36680	Os06g0562300	TALE	94	102	74	90
LOC_Os06g43860	Os06g0646600	TALE	756	672	780	736
LOC_Os08g19650	Os08g0292900	TALE	1027	788	952	922.333
LOC_Os10g39030	Os10g0534900	TALE	1278	1113	1206	1199
LOC_Os11g06020	Os11g0158832	TALE	397	362	407	388.667
LOC_Os12g43950	Os12g0636200	TALE	554	414	556	508
LOC_Os01g55750	Os01g0763200	TCP	165	153	155	157.667
LOC_Os01g69980	Os01g0924400	TCP	970	909	1126	1001.67
LOC_Os02g42380	Os02g0635800	TCP	90	131	91	104
LOC_Os02g51280	Os02g0747400	TCP	59	74	69	67.3333
LOC_Os03g57190	Os03g0785800	TCP	55	38	69	54
LOC_Os04g11830	Os04g0194600	TCP	74	39	59	57.3333
LOC_Os05g43760	Os05g0513100	TCP	107	90	100	99
LOC_Os06g12230	Os06g0226700	TCP	277	289	271	279
LOC_Os07g05720	Os07g0152000	TCP	431	199	369	333
LOC_Os11g07460	Os11g0175700	TCP	93	54	66	71
LOC_Os12g07480	Os12g0173300	TCP	141	108	156	135
LOC_Os12g42190	Os12g0616400	TCP	325	404	307	345.333
LOC_Os01g48320	Os01g0674000	Trihelix	289	160	255	234.667
LOC_Os01g52090	Os01g0718900	Trihelix	75	146	151	124
LOC_Os02g01380	Os02g0104500	Trihelix	361	327	357	348.333
LOC_Os02g07800	Os02g0174300	Trihelix	75	141	65	93.6667
LOC_Os02g31160	Os02g0516800	Trihelix	124	204	93	140.333
LOC_Os02g33610	Os02g0539600	Trihelix	1070	1009	946	1008.33
LOC_Os02g33770	Os02g0542400	Trihelix	388	492	380	420
LOC_Os02g35690	Os02g0565000	Trihelix	416	258	399	357.667
LOC_Os02g43300	Os02g0648300	Trihelix	209	149	225	194.333
LOC_Os03g02240	Os03g0113500	Trihelix	1117	771	1058	982
LOC_Os04g32590	Os04g0397500	Trihelix	262	214	284	253.333
LOC_Os04g36790	Os04g0445600	Trihelix	274	227	215	238.667
LOC_Os04g40930	Os04g0486400	Trihelix	32	44	23	33
LOC_Os04g45750	Os04g0541100	Trihelix	779	346	747	624
LOC_Os04g45940	Os04g0543500	Trihelix	742	1112	754	869.333
LOC_Os04g51320	Os04g0602300	Trihelix	280	361	281	307.333
LOC_Os05g03740	Os05g0128000	Trihelix	69	33	92	64.6667
LOC_Os05g48690	Os05g0560600	Trihelix	105	79	113	99
LOC_Os08g37810	Os08g0484700	Trihelix	381	352	401	378
LOC_Os09g38570	Os09g0558200	Trihelix	92	78	90	86.6667
LOC_Os10g37240	Os10g0516500	Trihelix	2580	1276	2602	2152.67
LOC_Os11g06410	Os11g0163500	Trihelix	117	98	137	117.333
LOC_Os12g06640	Os12g0163500	Trihelix	267	240	247	251.333
LOC_Os01g54930	Os01g0753000	VOZ	479	473	497	483
LOC_Os05g43950	Os05g0515700	VOZ	540	422	477	479.667
LOC_Os01g60270	Os01g0818400	WOX	134	168	141	147.667
LOC_Os01g09080	Os01g0185900	WRKY	235	153	223	203.667
LOC_Os01g09100	Os01g0186000	WRKY	87	97	119	101
LOC_Os01g14440	Os01g0246700	WRKY	3697	2835	3476	3336
LOC_Os01g18584	Os01g0289600	WRKY	381	219	338	312.667
LOC_Os01g40260	Os01g0584900	WRKY	83	79	47	69.6667
LOC_Os01g43550	Os01g0624700	WRKY	34	42	56	44
LOC_Os01g43650	Os01g0626400	WRKY	363	251	385	333
LOC_Os01g46800	Os01g0656400	WRKY	57	35	64	52
LOC_Os01g47560	Os01g0665750	WRKY	187	507	226	306.667
LOC_Os01g53040	Os01g0730700	WRKY	151	225	145	173.667
LOC_Os01g53260	Os01g0734000	WRKY	79	41	82	67.3333
LOC_Os01g54600	Os01g0750100	WRKY	5064	9029	4897	6330
LOC_Os01g60600	Os01g0821300	WRKY	48	24	26	32.6667
LOC_Os01g60640	Os01g0821600	WRKY	234	256	196	228.667
LOC_Os01g61080	Os01g0826400	WRKY	1548	1813	1488	1616.33
LOC_Os02g08440	Os02g0181300	WRKY	2922	3437	2869	3076
LOC_Os02g26430	Os02g0462800	WRKY	196	234	174	201.333
LOC_Os02g53100	Os02g0770500	WRKY	174	147	113	144.667
LOC_Os03g21710	Os03g0335200	WRKY	73	76	73	74
LOC_Os03g33012	Os03g0444900	WRKY	97	25	94	72
LOC_Os03g53050	Os03g0741400	WRKY	326	258	312	298.667
LOC_Os03g55080	Os03g0758050	WRKY	64	157	60	93.6667
LOC_Os04g51560	Os04g0605100	WRKY	1424	877	1552	1284.33
LOC_Os05g03900	Os05g0129800	WRKY	52	35	59	48.6667
LOC_Os05g04640	Os05g0137500	WRKY	391	282	388	353.667
LOC_Os05g09020	Os05g0183100	WRKY	886	732	940	852.667
LOC_Os05g25770	Os05g0322900	WRKY	907	716	889	837.333
LOC_Os05g27730	Os05g0343400	WRKY	8824	6999	8930	8251
LOC_Os05g39720	Os05g0474800	WRKY	1503	1388	1294	1395
LOC_Os05g46020	Os05g0537100	WRKY	579	792	566	645.667
LOC_Os05g49100	Os05g0565900	WRKY	115	119	98	110.667
LOC_Os05g49620	Os05g0571200	WRKY	146	120	104	123.333
LOC_Os05g50610	Os05g0583000	WRKY	271	255	297	274.333
LOC_Os06g05380	Os06g0146250	WRKY	165	107	154	142
LOC_Os06g06360	Os06g0158100	WRKY	226	231	211	222.667
LOC_Os06g44010	Os06g0649000	WRKY	309	328	327	321.333
LOC_Os07g39480	Os07g0583700	WRKY	924	753	939	872
LOC_Os07g40570	Os07g0596900	WRKY	229	228	255	237.333
LOC_Os07g48260	Os07g0680400	WRKY	65	65	59	63
LOC_Os08g17400	Os08g0276200	WRKY	324	303	292	306.333
LOC_Os08g29660	Os08g0386200	WRKY	735	825	711	757
LOC_Os08g38990	Os08g0499300	WRKY	346	304	302	317.333
LOC_Os09g16510	Os09g0334500	WRKY	193	210	214	205.667
LOC_Os09g25060	Os09g0417600	WRKY	948	895	790	877.667
LOC_Os09g25070	Os09g0417800	WRKY	541	464	559	521.333
LOC_Os09g30400	Os09g0481700	WRKY	837	645	828	770
LOC_Os11g02480	Os11g0116900	WRKY	216	95	223	178
LOC_Os11g02520	Os11g0117400	WRKY	274	226	285	261.667
LOC_Os11g29870	Os11g0490900	WRKY	333	69	361	254.333
LOC_Os12g01180	Os12g0102350	WRKY	93	57	76	75.3333
LOC_Os12g02420	Os12g0116400	WRKY	262	202	226	230
LOC_Os12g02440	Os12g0116600	WRKY	373	211	382	322
LOC_Os12g02450	Os12g0116700	WRKY	34	28	48	36.6667
LOC_Os12g40570	Os12g0597700	WRKY	2511	3044	2448	2667.67
LOC_Os02g06370	Os02g0158400	Whirly	282	178	280	246.667
LOC_Os06g05350	Os06g0145800	Whirly	37	38	29	34.6667
LOC_Os02g42950	Os02g0643200	YABBY	118	83	130	110.333
LOC_Os03g44710	Os03g0650000	YABBY	191	115	146	150.667
LOC_Os07g06620	Os07g0160100	YABBY	115	68	137	106.667
LOC_Os12g42610	Os12g0621100	YABBY	136	84	140	120
LOC_Os02g47770	Os02g0706600	ZF-HD	63	39	80	60.6667
LOC_Os05g50310	Os05g0579300	ZF-HD	33	26	45	34.6667
LOC_Os09g24810	Os09g0414500	ZF-HD	67	60	82	69.6667
LOC_Os09g24820	Os09g0414600	ZF-HD	129	115	107	117
LOC_Os09g29130	Os09g0466400	ZF-HD	197	114	185	165.333
LOC_Os11g03420	Os11g0128300	ZF-HD	1462	1628	1366	1485.33
LOC_Os11g13930	Os11g0243300	ZF-HD	35	38	43	38.6667
LOC_Os12g03110	Os12g0124500	ZF-HD	560	583	592	578.333
LOC_Os01g01870	Os01g0108600	bHLH	286	317	230	277.667
LOC_Os01g06640	Os01g0159800	bHLH	589	524	656	589.667
LOC_Os01g09990	Os01g0196300	bHLH	270	264	206	246.667
LOC_Os01g11910	Os01g0218100	bHLH	827	1456	831	1038
LOC_Os01g38610	Os01g0566800	bHLH	340	423	313	358.667
LOC_Os01g39330	Os01g0575200	bHLH	490	423	427	446.667
LOC_Os01g51140	Os01g0707500	bHLH	96	104	118	106
LOC_Os01g56690	Os01g0773800	bHLH	778	662	714	718
LOC_Os01g64560	Os01g0865600	bHLH	274	330	273	292.333
LOC_Os01g67480	Os01g0900800	bHLH	3341	2363	3056	2920
LOC_Os01g68700	Os01g0915600	bHLH	335	347	309	330.333
LOC_Os01g70310	Os01g0928000	bHLH	485	619	463	522.333
LOC_Os02g02480	Os02g0116600	bHLH	728	684	749	720.333
LOC_Os02g02820	Os02g0120500	bHLH	48	39	48	45
LOC_Os02g15760	Os02g0257500	bHLH	40	36	43	39.6667
LOC_Os02g23823	Os02g0433600	bHLH	282	219	298	266.333
LOC_Os02g35660	Os02g0564700	bHLH	45	58	50	51
LOC_Os02g39140	Os02g0603600	bHLH	100	161	122	127.667
LOC_Os02g47660	Os02g0705500	bHLH	373	357	326	352
LOC_Os02g49480	Os02g0726700	bHLH	49	39	41	43
LOC_Os02g56140	Os02g0805250	bHLH	282	207	315	268
LOC_Os03g03000	Os03g0122100	bHLH	92	103	88	94.3333
LOC_Os03g04310	Os03g0135700	bHLH	40	46	30	38.6667
LOC_Os03g08930	Os03g0188400	bHLH	52	31	57	46.6667
LOC_Os03g27390	Os03g0391700	bHLH	638	676	634	649.333
LOC_Os03g43810	Os03g0639300	bHLH	39	73	58	56.6667
LOC_Os03g51580	Os03g0725800	bHLH	483	435	470	462.667
LOC_Os03g51910	Os03g0728900	bHLH	34	36	42	37.3333
LOC_Os03g53020	Os03g0741100	bHLH	487	382	430	433
LOC_Os03g56950	Os03g0782500	bHLH	601	554	604	586.333
LOC_Os03g58330	Os03g0797600	bHLH	494	493	477	488
LOC_Os03g59670	Os03g0811400	bHLH	220	284	254	252.667
LOC_Os04g23440	Os04g0300600	bHLH	78	45	74	65.6667
LOC_Os04g23550	Os04g0301500	bHLH	461	536	412	469.667
LOC_Os04g41229	Os04g0489600	bHLH	117	68	124	103
LOC_Os04g53990	Os04g0631600	bHLH	310	339	313	320.667
LOC_Os05g01256	Os05g0103000	bHLH	62	48	62	57.3333
LOC_Os05g04740	Os05g0139100	bHLH	87	54	81	74
LOC_Os05g07120	Os05g0163900	bHLH	167	411	141	239.667
LOC_Os05g38140	Os05g0455400	bHLH	445	467	453	455
LOC_Os05g42180	Os05g0501200	bHLH	102	129	107	112.667
LOC_Os05g46370	Os05g0541400	bHLH	467	422	486	458.333
LOC_Os05g50900	Os05g0586300	bHLH	64	101	72	79
LOC_Os06g06900	Os06g0164400	bHLH	133	106	131	123.333
LOC_Os06g09370	Os06g0193400	bHLH	611	228	571	470
LOC_Os06g16400	Os06g0275600	bHLH	244	213	241	232.667
LOC_Os06g30090	Os06g0496400	bHLH	83	97	77	85.6667
LOC_Os06g37410	Os06g0570900	bHLH	124	156	107	129
LOC_Os06g50900	Os06g0724800	bHLH	194	188	198	193.333
LOC_Os07g05010	Os07g0143200	bHLH	423	437	429	429.667
LOC_Os08g04390	Os08g0138500	bHLH	428	459	447	444.667
LOC_Os08g33590	Os08g0432800	bHLH	105	99	106	103.333
LOC_Os08g37290	Os08g0477900	bHLH	35	46	38	39.6667
LOC_Os08g38210	Os08g0490000	bHLH	321	202	264	262.333
LOC_Os08g41320	Os08g0524800	bHLH	626	620	578	608
LOC_Os08g42470	Os08g0536800	bHLH	230	169	257	218.667
LOC_Os09g24490	Os09g0410700	bHLH	48	77	55	60
LOC_Os09g25040	Os09g0417400	bHLH	150	181	165	165.333
LOC_Os09g28210	Os09g0455300	bHLH	331	236	275	280.667
LOC_Os09g29830	Os09g0474100	bHLH	132	102	145	126.333
LOC_Os09g29930	Os09g0475400	bHLH	359	231	350	313.333
LOC_Os09g31300	Os09g0487900	bHLH	916	883	774	857.667
LOC_Os09g33580	Os09g0510500	bHLH	44	22	50	38.6667
LOC_Os09g34330	Os09g0519100	bHLH	94	146	74	104.667
LOC_Os10g23050	Os10g0376900	bHLH	243	185	238	222
LOC_Os10g39750	Os10g0544200	bHLH	98	95	91	94.6667
LOC_Os10g40740	Os10g0556200	bHLH	434	323	423	393.333
LOC_Os11g06010	Os11g0158500	bHLH	452	480	404	445.333
LOC_Os11g32100	Os11g0523700	bHLH	232	225	234	230.333
LOC_Os11g38870	Os11g0601700	bHLH	524	459	495	492.667
LOC_Os12g41650	Os12g0610200	bHLH	383	636	360	459.667
LOC_Os01g11350	Os01g0211800	bZIP	35	54	36	41.6667
LOC_Os01g17260	Os01g0279900	bZIP	177	194	167	179.333
LOC_Os01g46970	Os01g0658900	bZIP	249	207	262	239.333
LOC_Os01g55150	Os01g0756200	bZIP	74	63	68	68.3333
LOC_Os01g59350	Os01g0808100	bZIP	108	58	113	93
LOC_Os01g59760	Os01g0813100	bZIP	74	96	85	85
LOC_Os01g64020	Os01g0859500	bZIP	86	51	70	69
LOC_Os01g64730	Os01g0867300	bZIP	501	1032	489	674
LOC_Os02g03580	Os02g0128200	bZIP	622	432	625	559.667
LOC_Os02g03960	Os02g0132500	bZIP	62	62	71	65
LOC_Os02g07840	Os02g0175100	bZIP	602	542	594	579.333
LOC_Os02g08540	Os02g0182700	bZIP	268	226	272	255.333
LOC_Os02g09830	Os02g0191600	bZIP	79	52	98	76.3333
LOC_Os02g10140	Os02g0194900	bZIP	118	95	104	105.667
LOC_Os02g10860	Os02g0203000	bZIP	91	107	79	92.3333
LOC_Os02g16680	Os02g0266800	bZIP	380	396	366	380.667
LOC_Os02g52780	Os02g0766700	bZIP	2028	2191	1735	1984.67
LOC_Os02g58670	Os02g0833600	bZIP	218	166	224	202.667
LOC_Os03g03550	Os03g0127500	bZIP	29	31	31	30.3333
LOC_Os03g13614	Os03g0239400	bZIP	368	186	343	299
LOC_Os03g20310	Os03g0318600	bZIP	2024	1878	2059	1987
LOC_Os03g21800	Os03g0336200	bZIP	469	443	499	470.333
LOC_Os03g58250	Os03g0796900	bZIP	309	391	306	335.333
LOC_Os04g41820	Os04g0495500	bZIP	36	27	51	38
LOC_Os04g54474	Os04g0637000	bZIP	303	266	282	283.667
LOC_Os05g34050	Os05g0411300	bZIP	847	1154	833	944.667
LOC_Os05g36160	Os05g0437700	bZIP	99	64	70	77.6667
LOC_Os05g37170	Os05g0443900	bZIP	59	41	64	54.6667
LOC_Os05g41070	Os05g0489700	bZIP	234	256	253	247.667
LOC_Os05g41540	Os05g0495200	bZIP	163	119	200	160.667
LOC_Os05g49420	Os05g0569300	bZIP	1632	967	1701	1433.33
LOC_Os06g10880	Os06g0211200	bZIP	223	310	234	255.667
LOC_Os06g41100	Os06g0614100	bZIP	66	56	63	61.6667
LOC_Os06g41770	Os06g0622700	bZIP	681	1275	700	885.333
LOC_Os06g43870	Os06g0646700	bZIP	748	1007	692	815.667
LOC_Os06g45140	Os06g0662200	bZIP	529	728	578	611.667
LOC_Os06g50310	Os06g0716800	bZIP	624	618	589	610.333
LOC_Os07g10890	Os07g0209800	bZIP	267	207	262	245.333
LOC_Os07g44950	Os07g0644100	bZIP	374	485	344	401
LOC_Os07g48180	Os07g0679500	bZIP	76	86	87	83
LOC_Os07g48820	Os07g0687700	bZIP	2464	2220	2488	2390.67
LOC_Os08g07970	Os08g0176900	bZIP	169	159	183	170.333
LOC_Os08g36790	Os08g0472000	bZIP	52	44	35	43.6667
LOC_Os08g38020	Os08g0487100	bZIP	33	63	29	41.6667
LOC_Os08g43090	Os08g0543900	bZIP	679	610	682	657
LOC_Os09g10840	Os09g0280500	bZIP	148	110	177	145
LOC_Os09g13570	Os09g0306400	bZIP	186	227	185	199.333
LOC_Os09g28310	Os09g0456200	bZIP	693	1047	631	790.333
LOC_Os09g34060	Os09g0516200	bZIP	639	438	484	520.333
LOC_Os11g05640	Os11g0154900	bZIP	125	104	111	113.333
LOC_Os11g06170	Os11g0160500	bZIP	501	489	544	511.333
LOC_Os11g11100	Os11g0218000	bZIP	720	547	680	649
LOC_Os12g05680	Os12g0152900	bZIP	100	102	95	99
LOC_Os12g06520	Os12g0162500	bZIP	617	575	562	584.667
LOC_Os12g09250	Os12g0194600	bZIP	101	78	119	99.3333
LOC_Os12g13170	Os12g0233800	bZIP	499	369	513	460.333
LOC_Os12g40920	Os12g0601800	bZIP	459	510	486	485

## Sheet: 4X_Mock-836
TF ID	ID transformation		4X_Mock-1	4X_Mock-2	4X_Mock-3	AVERAGE
LOC_Os03g60430	Os03g0818800	AP2	232	253	270	251.667
LOC_Os04g55560	Os04g0649100	AP2	683	847	834	788
LOC_Os05g03040	Os05g0121600	AP2	7428	7858	7559	7615
LOC_Os07g13170	Os07g0235800	AP2	249	305	301	285
LOC_Os01g13520	Os01g0236300	ARF	50	62	86	66
LOC_Os01g54990	Os01g0753500	ARF	194	190	224	202.667
LOC_Os01g70270	Os01g0927600	ARF	2721	2529	2612	2620.67
LOC_Os02g04810	Os02g0141100	ARF	636	700	712	682.667
LOC_Os02g06910	Os02g0164900	ARF	974	884	951	936.333
LOC_Os02g35140	Os02g0557200	ARF	834	844	810	829.333
LOC_Os02g41800	Os02g0628600	ARF	238	293	319	283.333
LOC_Os04g36054	Os04g0442000	ARF	316	284	322	307.333
LOC_Os04g43910	Os04g0519700	ARF	211	211	215	212.333
LOC_Os04g57610	Os04g0671900	ARF	495	479	503	492.333
LOC_Os05g43920	Os05g0515400	ARF	93	132	106	110.333
LOC_Os05g48870	Os05g0563400	ARF	669	809	921	799.667
LOC_Os06g09660	Os06g0196700	ARF	154	131	170	151.667
LOC_Os06g46410	Os06g0677800	ARF	844	784	864	830.667
LOC_Os06g47150	Os06g0685700	ARF	1008	1006	942	985.333
LOC_Os06g48950	Os06g0702600	ARF	407	354	389	383.333
LOC_Os08g40900	Os08g0520550	ARF	650	628	683	653.667
LOC_Os10g33940	Os10g0479900	ARF	262	303	386	317
LOC_Os11g32110	Os11g0523800	ARF	1065	1086	1058	1069.67
LOC_Os12g29520	Os12g0479400	ARF	1170	1107	1232	1169.67
LOC_Os12g41950	Os12g0613700	ARF	686	746	747	726.333
LOC_Os01g67770	Os01g0904700	ARR-B	234	188	209	210.333
LOC_Os02g55320	Os02g0796500	ARR-B	689	665	606	653.333
LOC_Os03g12350	Os03g0224200	ARR-B	856	859	875	863.333
LOC_Os06g08440	Os06g0183100	ARR-B	262	197	200	219.667
LOC_Os01g13300	Os01g0234100	B3	65	44	49	52.6667
LOC_Os02g38470	Os02g0598200	B3	33	34	25	30.6667
LOC_Os03g02900	Os03g0120900	B3	49	61	55	55
LOC_Os05g40280	Os05g0481400	B3	131	151	159	147
LOC_Os07g17230	Os07g0273700	B3	43	27	39	36.3333
LOC_Os07g37610	Os07g0563350	B3	666	649	668	661
LOC_Os07g48200	Os07g0679700	B3	742	712	722	725.333
LOC_Os08g01090	Os08g0101000	B3	492	483	567	514
LOC_Os08g23470	Os08g0324300	B3	123	104	111	112.667
LOC_Os10g17630	Os10g0323000	B3	173	155	186	171.333
LOC_Os11g09160	Os11g0197600	B3	224	269	239	244
LOC_Os06g04010	Os06g0130600	BBR-BPC	182	195	180	185.667
LOC_Os01g10610	Os01g0203000	BES1	374	346	358	359.333
LOC_Os02g03690	Os02g0129600	BES1	192	248	244	228
LOC_Os02g13900	Os02g0233200	BES1	49	73	59	60.3333
LOC_Os06g35900	Os06g0552300	BES1	128	138	118	128
LOC_Os07g39220	Os07g0580500	BES1	328	361	396	361.667
LOC_Os01g39110	Os01g0572300	C2H2	292	376	439	369
LOC_Os01g57020	Os01g0778100	C2H2	40	46	51	45.6667
LOC_Os01g57650	Os01g0785900	C2H2	29	33	38	33.3333
LOC_Os01g62130	Os01g0838600	C2H2	44	71	89	68
LOC_Os01g63980	Os01g0859100	C2H2	36	42	48	42
LOC_Os01g65080	Os01g0871200	C2H2	2996	2877	2888	2920.33
LOC_Os01g67970	Os01g0907400	C2H2	134	150	170	151.333
LOC_Os01g68160	Os01g0909500	C2H2	552	535	505	530.667
LOC_Os02g02424	Os02g0116000	C2H2	410	405	417	410.667
LOC_Os02g34680	Os02g0551900	C2H2	494	532	512	512.667
LOC_Os02g36360	Os02g0572900	C2H2	300	299	328	309
LOC_Os02g45054	Os02g0672100	C2H2	586	737	621	648
LOC_Os02g57790	Os02g0823900	C2H2	55	31	53	46.3333
LOC_Os03g05480	Os03g0148800	C2H2	89	90	93	90.6667
LOC_Os03g05690	Os03g0151400	C2H2	276	276	262	271.333
LOC_Os03g10140	Os03g0197800	C2H2	141	172	234	182.333
LOC_Os03g13600	Os03g0239300	C2H2	374	555	917	615.333
LOC_Os03g15790	Os03g0264600	C2H2	101	104	140	115
LOC_Os03g32230	Os03g0437200	C2H2	62	78	65	68.3333
LOC_Os03g55540	Os03g0764100	C2H2	621	733	660	671.333
LOC_Os03g60560	Os03g0820300	C2H2	60	83	65	69.3333
LOC_Os03g60570	Os03g0820400	C2H2	30	38	39	35.6667
LOC_Os03g62230	Os03g0838800	C2H2	37	33	44	38
LOC_Os04g02510	Os04g0115500	C2H2	121	192	310	207.667
LOC_Os04g47860	Os04g0566400	C2H2	1516	1948	2027	1830.33
LOC_Os04g59380	Os04g0690100	C2H2	51	83	76	70
LOC_Os05g01550	Os05g0106000	C2H2	124	126	118	122.667
LOC_Os05g03020	Os05g0121400	C2H2	209	188	180	192.333
LOC_Os05g37190	Os05g0444200	C2H2	202	244	241	229
LOC_Os05g51830	Os05g0597100	C2H2	870	751	736	785.667
LOC_Os06g40960	Os06g0612300	C2H2	71	67	83	73.6667
LOC_Os07g38240	Os07g0569700	C2H2	102	104	83	96.3333
LOC_Os07g44640	Os07g0640000	C2H2	71	71	78	73.3333
LOC_Os08g37904	Os08g0485600	C2H2	390	461	442	431
LOC_Os08g37920	Os08g0485700	C2H2	534	507	567	536
LOC_Os08g44050	Os08g0554400	C2H2	963	1206	1160	1109.67
LOC_Os09g26210	Os09g0431900	C2H2	81	113	71	88.3333
LOC_Os09g27650	Os09g0449400	C2H2	139	250	256	215
LOC_Os09g31140	Os09g0485600	C2H2	73	81	69	74.3333
LOC_Os09g38340	Os09g0555700	C2H2	584	695	653	644
LOC_Os09g39660	Os09g0570200	C2H2	117	125	130	124
LOC_Os10g28330	Os10g0419200	C2H2	42	54	34	43.3333
LOC_Os11g30484	Os11g0498400	C2H2	169	155	140	154.667
LOC_Os11g47630	Os11g0702400	C2H2	49	96	86	77
LOC_Os11g48000	Os11g0707300	C2H2	60	56	69	61.6667
LOC_Os12g18150	Os12g0279100	C2H2	191	186	204	193.667
LOC_Os12g39400	Os12g0583700	C2H2	18	52	74	48
LOC_Os01g09620	Os01g0192000	C3H	62	37	48	49
LOC_Os01g14870	Os01g0252200	C3H	147	217	175	179.667
LOC_Os01g15350	Os01g0257400	C3H	195	171	184	183.333
LOC_Os01g15460	Os01g0258700	C3H	801	773	730	768
LOC_Os01g39100	Os01g0572100	C3H	108	97	92	99
LOC_Os01g42970	Os01g0616400	C3H	237	296	337	290
LOC_Os01g45730	Os01g0645000	C3H	244	323	320	295.667
LOC_Os01g68860	Os01g0917400	C3H	470	507	554	510.333
LOC_Os02g06584	Os02g0161200	C3H	394	378	391	387.667
LOC_Os02g10080	Os02g0194200	C3H	436	516	473	475
LOC_Os02g19804	Os02g0301000	C3H	237	297	271	268.333
LOC_Os02g45480	Os02g0677700	C3H	595	588	603	595.333
LOC_Os03g02160	Os03g0112700	C3H	641	618	588	615.667
LOC_Os03g49170	Os03g0698800	C3H	713	704	809	742
LOC_Os04g01480	Os04g0105000	C3H	166	173	173	170.667
LOC_Os04g02730	Os04g0117600	C3H	413	469	471	451
LOC_Os04g35800	Os04g0438700	C3H	224	222	268	238
LOC_Os04g57010	Os04g0665700	C3H	284	258	286	276
LOC_Os04g57600	Os04g0671800	C3H	753	708	713	724.667
LOC_Os05g03760	Os05g0128200	C3H	4124	5740	6968	5610.67
LOC_Os05g10670	Os05g0195200	C3H	552	733	803	696
LOC_Os05g45020	Os05g0525900	C3H	248	315	486	349.667
LOC_Os05g50080	Os05g0576300	C3H	61	77	62	66.6667
LOC_Os06g41384	Os06g0618100	C3H	199	188	180	189
LOC_Os06g46400	Os06g0677700	C3H	300	296	265	287
LOC_Os06g46890	Os06g0682800	C3H	67	66	62	65
LOC_Os06g49080	Os06g0704300	C3H	150	204	175	176.333
LOC_Os07g38090	Os07g0568300	C3H	871	907	894	890.667
LOC_Os08g06330	Os08g0159800	C3H	270	292	313	291.667
LOC_Os11g28270	Os11g0472000	C3H	770	806	829	801.667
LOC_Os12g18120	Os12g0278800	C3H	553	574	555	560.667
LOC_Os12g21700	Os12g0405100	C3H	725	771	749	748.333
LOC_Os12g33090	Os12g0515500	C3H	228	322	430	326.667
LOC_Os01g69910	Os01g0923600	CAMTA	692	630	632	651.333
LOC_Os03g09100	Os03g0191000	CAMTA	1575	1351	1505	1477
LOC_Os04g31900	Os04g0388500	CAMTA	1254	1109	1120	1161
LOC_Os07g30774	Os07g0490200	CAMTA	1254	1094	1127	1158.33
LOC_Os07g43030	Os07g0623100	CAMTA	722	687	611	673.333
LOC_Os10g22950	Os10g0375600	CAMTA	1300	1228	1284	1270.67
LOC_Os02g08150	Os02g0178100	CO-like	1506	2028	2006	1846.67
LOC_Os02g39710	Os02g0610500	CO-like	826	1274	1308	1136
LOC_Os02g49230	Os02g0724000	CO-like	197	181	201	193
LOC_Os03g50310	Os03g0711100	CO-like	568	536	459	521
LOC_Os04g42020	Os04g0497700	CO-like	1996	2617	3250	2621
LOC_Os06g19444	Os06g0298200	CO-like	271	237	236	248
LOC_Os06g44450	Os06g0654900	CO-like	3868	4419	4053	4113.33
LOC_Os08g15050	Os08g0249000	CO-like	274	364	470	369.333
LOC_Os08g42440	Os08g0536300	CO-like	1343	1507	1426	1425.33
LOC_Os09g06464	Os09g0240200	CO-like	125	163	125	137.667
LOC_Os09g33550	Os09g0509700	CO-like	667	666	672	668.333
LOC_Os01g55580	Os01g0761100	CPP	174	170	174	172.667
LOC_Os02g17460	Os02g0274600	CPP	45	44	41	43.3333
LOC_Os05g43380	Os05g0509400	CPP	182	202	224	202.667
LOC_Os06g22670	Os06g0332700	CPP	73	78	84	78.3333
LOC_Os08g28214	Os08g0369600	CPP	102	119	115	112
LOC_Os12g41210	Os12g0605300	CPP	209	177	245	210.333
LOC_Os12g41230	Os12g0605500	CPP	117	117	108	114
LOC_Os01g10580	Os01g0202500	DBB	1001	1005	1071	1025.67
LOC_Os02g39360	Os02g0606200	DBB	1049	1289	1172	1170
LOC_Os02g43170	Os02g0646200	DBB	172	207	165	181.333
LOC_Os04g41560	Os04g0493000	DBB	6660	7092	6629	6793.67
LOC_Os04g45690	Os04g0540200	DBB	186	246	247	226.333
LOC_Os05g11510	Os05g0204600	DBB	58	77	67	67.3333
LOC_Os06g05890	Os06g0152200	DBB	353	380	389	374
LOC_Os06g49880	Os06g0713000	DBB	51	84	126	87
LOC_Os09g35880	Os09g0527900	DBB	428	455	463	448.667
LOC_Os12g10660	Os12g0209200	DBB	197	236	283	238.667
LOC_Os01g17000	Os01g0277500	Dof	128	98	121	115.667
LOC_Os01g48290	Os01g0673700	Dof	36	56	91	61
LOC_Os01g55340	Os01g0758200	Dof	68	57	77	67.3333
LOC_Os02g45200	Os02g0673700	Dof	276	351	330	319
LOC_Os02g47810	Os02g0707200	Dof	103	119	108	110
LOC_Os02g49440	Os02g0726300	Dof	1611	2120	2235	1988.67
LOC_Os03g07360	Os03g0169600	Dof	86	109	92	95.6667
LOC_Os03g60630	Os03g0821200	Dof	45	57	76	59.3333
LOC_Os04g47990	Os04g0567800	Dof	213	245	283	247
LOC_Os04g58190	Os04g0678400	Dof	115	123	178	138.667
LOC_Os05g02150	Os05g0112200	Dof	27	40	49	38.6667
LOC_Os06g17410	Os06g0284500	Dof	255	349	477	360.333
LOC_Os07g13260	Os07g0236700	Dof	51	74	62	62.3333
LOC_Os07g32510	Os07g0508900	Dof	228	186	168	194
LOC_Os07g48570	Os07g0685000	Dof	767	665	711	714.333
LOC_Os08g38220	Os08g0490100	Dof	82	98	118	99.3333
LOC_Os09g29960	Os09g0475800	Dof	132	139	210	160.333
LOC_Os10g35300	Os10g0496000	Dof	28	52	73	51
LOC_Os01g48700	Os01g0678700	E2F/DP	58	38	47	47.6667
LOC_Os02g33430	Os02g0537500	E2F/DP	97	97	90	94.6667
LOC_Os03g05760	Os03g0152100	E2F/DP	52	68	56	58.6667
LOC_Os04g02140	Os04g0112200	E2F/DP	91	73	74	79.3333
LOC_Os04g33950	Os04g0416100	E2F/DP	47	38	50	45
LOC_Os12g06200	Os12g0158800	E2F/DP	105	104	113	107.333
LOC_Os03g20790	Os03g0324300	EIL	452	432	370	418
LOC_Os07g48630	Os07g0685700	EIL	3522	4337	4407	4088.67
LOC_Os09g31400	Os09g0490200	EIL	320	284	292	298.667
LOC_Os01g07120	Os01g0165000	ERF	139	117	119	125
LOC_Os01g12440	Os01g0224100	ERF	82	106	101	96.3333
LOC_Os01g21120	Os01g0313300	ERF	63	79	98	80
LOC_Os01g54890	Os01g0752500	ERF	53	87	192	110.667
LOC_Os01g58420	Os01g0797600	ERF	150	168	151	156.333
LOC_Os01g64790	Os01g0868000	ERF	85	81	167	111
LOC_Os02g10760	Os02g0202000	ERF	56	54	71	60.3333
LOC_Os02g29550	Os02g0499000	ERF	619	576	539	578
LOC_Os02g42585	Os02g0638650	ERF	197	229	210	212
LOC_Os02g43790	Os02g0654700	ERF	574	745	715	678
LOC_Os02g43940	Os02g0656600	ERF	41	50	51	47.3333
LOC_Os02g43970	Os02g0657000	ERF	20	35	55	36.6667
LOC_Os02g51670	Os02g0752800	ERF	166	166	140	157.333
LOC_Os02g54160	Os02g0782700	ERF	1808	1835	1684	1775.67
LOC_Os03g08470	Os03g0183000	ERF	594	698	638	643.333
LOC_Os03g08490	Os03g0183200	ERF	435	618	689	580.667
LOC_Os03g08500	Os03g0183300	ERF	2378	2772	2699	2616.33
LOC_Os03g60120	Os03g0815800	ERF	649	793	669	703.667
LOC_Os04g32620	Os04g0398000	ERF	273	330	328	310.333
LOC_Os04g46220	Os04g0546800	ERF	1241	1638	1554	1477.67
LOC_Os04g46400	Os04g0549700	ERF	86	127	140	117.667
LOC_Os04g46440	Os04g0550200	ERF	36	52	60	49.3333
LOC_Os04g52090	Os04g0610400	ERF	131	139	123	131
LOC_Os04g55520	Os04g0648900	ERF	1247	1348	1341	1312
LOC_Os04g57340	Os04g0669200	ERF	307	357	367	343.667
LOC_Os05g25260	Os05g0316800	ERF	834	829	890	851
LOC_Os05g27930	Os05g0346200	ERF	1028	890	885	934.333
LOC_Os05g41760	Os05g0497200	ERF	89	130	120	113
LOC_Os05g41780	Os05g0497300	ERF	656	839	804	766.333
LOC_Os05g49700	Os05g0572000	ERF	61	80	88	76.3333
LOC_Os06g09390	Os06g0194000	ERF	4867	4750	4718	4778.33
LOC_Os06g11860	Os06g0222400	ERF	195	261	282	246
LOC_Os06g40150	Os06g0604000	ERF	75	114	94	94.3333
LOC_Os06g47590	Os06g0691100	ERF	155	190	220	188.333
LOC_Os07g12510	Os07g0227600	ERF	379	529	573	493.667
LOC_Os07g42510	Os07g0617000	ERF	819	850	772	813.667
LOC_Os08g31580	Os08g0408500	ERF	639	831	880	783.333
LOC_Os08g42550	Os08g0537900	ERF	176	194	189	186.333
LOC_Os09g11460	Os09g0286600	ERF	1391	1522	1579	1497.33
LOC_Os09g13940	Os09g0309700	ERF	214	190	171	191.667
LOC_Os09g20350	Os09g0369050	ERF	1737	2151	2489	2125.67
LOC_Os09g26420	Os09g0434500	ERF	4112	4481	4286	4293
LOC_Os09g35010	Os09g0522000	ERF	25	36	44	35
LOC_Os09g35030	Os09g0522200	ERF	60	62	78	66.6667
LOC_Os10g41130	Os10g0560700	ERF	166	213	250	209.667
LOC_Os02g18370	Os02g0284500	FAR1	42	27	37	35.3333
LOC_Os02g33750	Os02g0542200	FAR1	75	53	63	63.6667
LOC_Os02g34590	Os02g0550900	FAR1	171	152	159	160.667
LOC_Os02g39520	Os02g0608100	FAR1	533	486	449	489.333
LOC_Os02g39540	Os02g0608300	FAR1	321	304	304	309.667
LOC_Os03g08370	Os03g0181600	FAR1	102	99	81	94
LOC_Os03g15010	Os03g0255000	FAR1	458	456	513	475.667
LOC_Os03g15040	Os03g0255400	FAR1	1152	1100	1113	1121.67
LOC_Os03g45300	Os03g0655600	FAR1	723	754	719	732
LOC_Os03g50900	Os03g0718200	FAR1	61	48	50	53
LOC_Os03g56630	Os03g0777700	FAR1	600	518	549	555.667
LOC_Os03g62660	Os03g0843700	FAR1	457	464	454	458.333
LOC_Os04g40060	Os04g0476500	FAR1	396	395	364	385
LOC_Os05g39790	Os05g0475600	FAR1	76	96	73	81.6667
LOC_Os06g07010	Os06g0166100	FAR1	279	269	287	278.333
LOC_Os06g39680	Os06g0597800	FAR1	65	50	54	56.3333
LOC_Os07g37630	Os07g0563600	FAR1	221	154	171	182
LOC_Os07g42400	Os07g0615900	FAR1	428	398	404	410
LOC_Os12g06380	Os12g0160900	FAR1	178	177	169	174.667
LOC_Os12g12380	Os12g0225300	FAR1	186	165	213	188
LOC_Os01g08160	Os01g0176700	G2-like	52	60	55	55.6667
LOC_Os01g13740	Os01g0239000	G2-like	2273	2521	3112	2635.33
LOC_Os01g62660	Os01g0844900	G2-like	28	42	35	35
LOC_Os01g74020	Os01g0971800	G2-like	357	412	1393	720.667
LOC_Os02g04640	Os02g0139000	G2-like	397	342	273	337.333
LOC_Os02g07770	Os02g0174000	G2-like	63	92	64	73
LOC_Os02g14490	Os02g0241200	G2-like	36	55	52	47.6667
LOC_Os02g46940	Os02g0696900	G2-like	43	29	35	35.6667
LOC_Os02g47190	Os02g0700300	G2-like	88	95	77	86.6667
LOC_Os03g20900	Os03g0325500	G2-like	374	317	342	344.333
LOC_Os03g21240	Os03g0329900	G2-like	479	444	400	441
LOC_Os03g45194	Os03g0654600	G2-like	297	286	374	319
LOC_Os03g55590	Os03g0764600	G2-like	2677	2886	2783	2782
LOC_Os04g47890	Os04g0566600	G2-like	47	45	50	47.3333
LOC_Os04g56990	Os04g0665600	G2-like	657	746	734	712.333
LOC_Os05g34110	Os05g0412000	G2-like	649	823	1010	827.333
LOC_Os05g40960	Os05g0488600	G2-like	151	135	126	137.333
LOC_Os05g41240	Os05g0491500	G2-like	588	548	575	570.333
LOC_Os06g24070	Os06g0348800	G2-like	1442	1573	1524	1513
LOC_Os06g35140	Os06g0543200	G2-like	78	61	43	60.6667
LOC_Os06g40710	Os06g0609500	G2-like	118	123	120	120.333
LOC_Os06g45890	Os06g0670300	G2-like	161	145	124	143.333
LOC_Os06g49040	Os06g0703900	G2-like	292	250	243	261.667
LOC_Os07g02800	Os07g0119300	G2-like	1295	1364	1331	1330
LOC_Os07g25710	Os07g0438800	G2-like	642	585	532	586.333
LOC_Os07g48596	Os07g0685300	G2-like	61	68	60	63
LOC_Os08g25799	Os08g0346400	G2-like	171	189	182	180.667
LOC_Os08g25820	Os08g0346500	G2-like	62	49	40	50.3333
LOC_Os08g33750	Os08g0434700	G2-like	482	688	590	586.667
LOC_Os09g12750	Os09g0299000	G2-like	432	420	381	411
LOC_Os09g12770	Os09g0299200	G2-like	729	731	717	725.667
LOC_Os09g23200	Os09g0395300	G2-like	18	32	50	33.3333
LOC_Os12g01490	Os12g0105600	G2-like	295	328	291	304.667
LOC_Os12g39640	Os12g0586300	G2-like	221	250	226	232.333
LOC_Os01g24070	Os01g0343300	GATA	87	84	75	82
LOC_Os02g05510	Os02g0148500	GATA	491	457	405	451
LOC_Os02g12790	Os02g0220400	GATA	251	255	232	246
LOC_Os03g47970	Os03g0684000	GATA	392	501	437	443.333
LOC_Os03g52450	Os03g0734900	GATA	189	220	216	208.333
LOC_Os03g61570	Os03g0831200	GATA	353	365	349	355.667
LOC_Os05g06340	Os05g0155400	GATA	383	389	330	367.333
LOC_Os06g37450	Os06g0571800	GATA	392	464	437	431
LOC_Os06g48534	Os06g0698900	GATA	161	155	182	166
LOC_Os12g07120	Os12g0168800	GATA	29	32	32	31
LOC_Os12g42970	Os12g0624900	GATA	182	160	169	170.333
LOC_Os01g45860	Os01g0646300	GRAS	103	94	90	95.6667
LOC_Os01g62460	Os01g0842200	GRAS	845	873	859	859
LOC_Os01g65900	Os01g0881500	GRAS	1623	1531	1471	1541.67
LOC_Os01g71970	Os01g0948200	GRAS	553	832	1029	804.667
LOC_Os02g44370	Os02g0663100	GRAS	191	252	235	226
LOC_Os02g45760	Os02g0681900	GRAS	131	147	174	150.667
LOC_Os03g09280	Os03g0193000	GRAS	391	311	341	347.667
LOC_Os03g31880	Os03g0433200	GRAS	23	37	38	32.6667
LOC_Os03g48450	Os03g0690600	GRAS	400	421	447	422.667
LOC_Os03g49990	Os03g0707600	GRAS	3339	4064	4132	3845
LOC_Os03g51330	Os03g0723000	GRAS	86	83	106	91.6667
LOC_Os04g49110	Os04g0580300	GRAS	287	336	328	317
LOC_Os04g50060	Os04g0590400	GRAS	135	131	131	132.333
LOC_Os05g42130	Os05g0500600	GRAS	40	52	52	48
LOC_Os06g03710	Os06g0127800	GRAS	40	65	54	53
LOC_Os07g36170	Os07g0545800	GRAS	36	30	34	33.3333
LOC_Os07g38030	Os07g0567700	GRAS	418	519	473	470
LOC_Os07g39470	Os07g0583600	GRAS	957	958	908	941
LOC_Os07g39820	Os07g0586900	GRAS	39	30	33	34
LOC_Os10g22430	Os10g0369600	GRAS	38	44	38	40
LOC_Os11g03110	Os11g0124300	GRAS	136	171	151	152.667
LOC_Os11g47870	Os11g0705200	GRAS	642	680	653	658.333
LOC_Os11g47900	Os11g0705900	GRAS	61	42	38	47
LOC_Os12g02870	Os12g0122000	GRAS	111	171	172	151.333
LOC_Os12g38490	Os12g0573200	GRAS	912	961	1008	960.333
LOC_Os04g51190	Os04g0600900	GRF	126	139	118	127.667
LOC_Os07g28430	Os07g0467500	GRF	516	562	439	505.667
LOC_Os01g14720	Os01g0249900	GeBP	280	302	295	292.333
LOC_Os02g18660	Os02g0288200	GeBP	577	495	503	525
LOC_Os02g52950	Os02g0768700	GeBP	94	102	121	105.667
LOC_Os02g53150	Os02g0771200	GeBP	301	343	331	325
LOC_Os03g25430	Os03g0370250	GeBP	87	82	119	96
LOC_Os03g50110	Os03g0708800	GeBP	50	68	94	70.6667
LOC_Os07g44200	Os07g0636100	GeBP	78	91	82	83.6667
LOC_Os08g36450	Os08g0467600	GeBP	139	154	199	164
LOC_Os09g27850	Os09g0451700	GeBP	155	165	216	178.667
LOC_Os06g12400	Os06g0229300	HB-PHD	391	376	448	405
LOC_Os01g48170	Os01g0672201	HB-other	72	98	112	94
LOC_Os01g70810	Os01g0934300	HB-other	432	497	484	471
LOC_Os02g05450	Os02g0147800	HB-other	600	628	589	605.667
LOC_Os03g55990	Os03g0769800	HB-other	573	675	623	623.667
LOC_Os05g09630	Os05g0188600	HB-other	244	210	203	219
LOC_Os05g48820	Os05g0562400	HB-other	1571	1426	1347	1448
LOC_Os06g29020	Os06g0485100	HB-other	707	658	696	687
LOC_Os06g39906	Os06g0601000	HB-other	1133	1094	1297	1174.67
LOC_Os02g05640	Os02g0149900	HD-ZIP	111	180	169	153.333
LOC_Os02g35770	Os02g0565600	HD-ZIP	72	86	100	86
LOC_Os02g45250	Os02g0674800	HD-ZIP	1095	1276	1288	1219.67
LOC_Os03g01890	Os03g0109400	HD-ZIP	53	69	62	61.3333
LOC_Os03g07450	Os03g0170600	HD-ZIP	71	77	102	83.3333
LOC_Os03g08960	Os03g0188900	HD-ZIP	422	429	417	422.667
LOC_Os03g12860	Os03g0231150	HD-ZIP	129	157	174	153.333
LOC_Os04g45810	Os04g0541700	HD-ZIP	107	114	113	111.333
LOC_Os04g46350	Os04g0548700	HD-ZIP	29	41	43	37.6667
LOC_Os04g48070	Os04g0569100	HD-ZIP	68	61	57	62
LOC_Os04g53540	Os04g0627000	HD-ZIP	1231	1496	1390	1372.33
LOC_Os06g04850	Os06g0140400	HD-ZIP	116	146	126	129.333
LOC_Os06g04870	Os06g0140700	HD-ZIP	406	496	476	459.333
LOC_Os06g10600	Os06g0208100	HD-ZIP	24	35	43	34
LOC_Os08g04190	Os08g0136100	HD-ZIP	150	232	228	203.333
LOC_Os08g08820	Os08g0187500	HD-ZIP	1695	1817	1885	1799
LOC_Os08g19590	Os08g0292000	HD-ZIP	521	512	585	539.333
LOC_Os08g32080	Os08g0416000	HD-ZIP	2247	2659	2563	2489.67
LOC_Os08g37580	Os08g0481400	HD-ZIP	869	914	976	919.667
LOC_Os09g21180	Os09g0379600	HD-ZIP	491	460	503	484.667
LOC_Os09g27450	Os09g0447000	HD-ZIP	27	38	32	32.3333
LOC_Os09g29460	Os09g0470500	HD-ZIP	90	77	71	79.3333
LOC_Os09g35760	Os09g0526300	HD-ZIP	128	209	209	182
LOC_Os09g35910	Os09g0528200	HD-ZIP	528	503	521	517.333
LOC_Os10g01470	Os10g0103700	HD-ZIP	205	153	192	183.333
LOC_Os10g23090	Os10g0377300	HD-ZIP	88	95	95	92.6667
LOC_Os10g26500	Os10g0404900	HD-ZIP	159	155	188	167.333
LOC_Os10g33960	Os10g0480200	HD-ZIP	38	69	54	53.6667
LOC_Os10g41230	Os10g0561800	HD-ZIP	947	1137	1247	1110.33
LOC_Os10g42490	Os10g0575600	HD-ZIP	41	41	34	38.6667
LOC_Os07g39800	Os07g0586700	HRT-like	139	134	136	136.333
LOC_Os01g43590	Os01g0625300	HSF	58	56	57	57
LOC_Os01g53220	Os01g0733200	HSF	742	812	786	780
LOC_Os01g54550	Os01g0749300	HSF	153	148	167	156
LOC_Os02g29340	Os02g0496100	HSF	331	305	332	322.667
LOC_Os02g32590	Os02g0527300	HSF	610	675	633	639.333
LOC_Os03g06630	Os03g0161900	HSF	431	442	382	418.333
LOC_Os03g12370	Os03g0224700	HSF	242	278	248	256
LOC_Os03g58160	Os03g0795900	HSF	545	543	524	537.333
LOC_Os03g63750	Os03g0854500	HSF	634	578	575	595.667
LOC_Os05g45410	Os05g0530400	HSF	257	261	239	252.333
LOC_Os07g08140	Os07g0178600	HSF	64	45	61	56.6667
LOC_Os08g43334	Os08g0546800	HSF	54	67	64	61.6667
LOC_Os10g28340	Os10g0419300	HSF	332	307	316	318.333
LOC_Os01g07480	Os01g0169400	LBD	34	43	39	38.6667
LOC_Os01g32770	Os01g0511000	LBD	213	295	295	267.667
LOC_Os01g39040	Os01g0571500	LBD	108	102	102	104
LOC_Os01g66590	Os01g0889400	LBD	58	73	61	64
LOC_Os03g17810	Os03g0287400	LBD	39	52	60	50.3333
LOC_Os03g41330	Os03g0609500	LBD	448	438	471	452.333
LOC_Os07g40000	Os07g0589000	LBD	382	549	532	487.667
LOC_Os01g42710	Os01g0612700	LSD	126	127	151	134.667
LOC_Os03g43840	Os03g0639600	LSD	372	383	381	378.667
LOC_Os07g28910	Os07g0472200	LSD	220	255	274	249.667
LOC_Os08g03610	Os08g0130100	LSD	47	50	42	46.3333
LOC_Os08g06280	Os08g0159500	LSD	1074	1070	965	1036.33
LOC_Os12g41700	Os12g0611000	LSD	57	75	73	68.3333
LOC_Os01g69850	Os01g0922800	M-type_MADS	382	377	331	363.333
LOC_Os02g49840	Os02g0731200	M-type_MADS	142	131	142	138.333
LOC_Os01g66030	Os01g0883100	MIKC_MADS	48	31	38	39
LOC_Os02g36924	Os02g0579600	MIKC_MADS	153	125	154	144
LOC_Os02g52340	Os02g0761000	MIKC_MADS	839	809	750	799.333
LOC_Os03g08754	Os03g0186600	MIKC_MADS	566	489	560	538.333
LOC_Os06g01890	Os06g0108500	MIKC_MADS	29	40	37	35.3333
LOC_Os06g11330	Os06g0217300	MIKC_MADS	413	410	372	398.333
LOC_Os06g45650	Os06g0667266	MIKC_MADS	65	63	58	62
LOC_Os06g49840	Os06g0712700	MIKC_MADS	139	155	161	151.667
LOC_Os07g41370	Os07g0605200	MIKC_MADS	55	54	54	54.3333
LOC_Os08g02070	Os08g0112700	MIKC_MADS	70	59	68	65.6667
LOC_Os10g39130	Os10g0536100	MIKC_MADS	3009	3029	3002	3013.33
LOC_Os01g04930	Os01g0142500	MYB	373	390	350	371
LOC_Os01g09590	Os01g0191900	MYB	599	669	619	629
LOC_Os01g18240	Os01g0285300	MYB	246	247	243	245.333
LOC_Os01g19970	Os01g0305900	MYB	92	107	96	98.3333
LOC_Os01g36460	Os01g0545100	MYB	84	81	93	86
LOC_Os01g49160	Os01g0685400	MYB	57	49	69	58.3333
LOC_Os01g50720	Os01g0702700	MYB	92	135	119	115.333
LOC_Os01g59660	Os01g0812000	MYB	90	99	103	97.3333
LOC_Os01g62410	Os01g0841500	MYB	298	304	292	298
LOC_Os01g63460	Os01g0853700	MYB	158	170	175	167.667
LOC_Os01g64360	Os01g0863300	MYB	34	32	28	31.3333
LOC_Os01g65370	Os01g0874300	MYB	165	222	279	222
LOC_Os01g74410	Os01g0975300	MYB	1661	1495	1445	1533.67
LOC_Os02g09480	Os02g0187700	MYB	99	102	157	119.333
LOC_Os02g17190	Os02g0271900	MYB	299	302	268	289.667
LOC_Os02g41510	Os02g0624300	MYB	22	54	28	34.6667
LOC_Os02g42850	Os02g0641300	MYB	97	103	106	102
LOC_Os03g20090	Os03g0315400	MYB	173	226	239	212.667
LOC_Os03g25550	Os03g0371800	MYB	44	69	71	61.3333
LOC_Os03g51110	Os03g0720800	MYB	94	92	94	93.3333
LOC_Os04g28090	Os04g0348300	MYB	681	594	608	627.667
LOC_Os04g43680	Os04g0517100	MYB	365	375	349	363
LOC_Os04g50770	Os04g0594100	MYB	92	83	81	85.3333
LOC_Os05g04820	Os05g0140100	MYB	328	334	331	331
LOC_Os05g28320	Os05g0350900	MYB	28	33	32	31
LOC_Os05g35500	Os05g0429900	MYB	721	886	911	839.333
LOC_Os05g37730	Os05g0449900	MYB	519	533	529	527
LOC_Os05g38460	Os05g0459000	MYB	34	27	43	34.6667
LOC_Os05g46610	Os05g0543600	MYB	163	132	137	144
LOC_Os05g48010	Os05g0553400	MYB	181	236	244	220.333
LOC_Os06g40330	Os06g0605750	MYB	71	85	63	73
LOC_Os06g43090	Os06g0637500	MYB	224	249	237	236.667
LOC_Os07g04700	Os07g0139500	MYB	347	283	290	306.667
LOC_Os07g31470	Os07g0497500	MYB	37	46	38	40.3333
LOC_Os07g43420	Os07g0627300	MYB	342	283	243	289.333
LOC_Os07g43580	Os07g0629000	MYB	49	60	68	59
LOC_Os07g44090	Os07g0634900	MYB	178	187	200	188.333
LOC_Os07g48870	Os07g0688200	MYB	82	65	98	81.6667
LOC_Os08g05520	Os08g0151300	MYB	37	28	38	34.3333
LOC_Os08g33660	Os08g0433400	MYB	55	59	51	55
LOC_Os08g33940	Os08g0437300	MYB	102	146	140	129.333
LOC_Os09g36250	Os09g0532900	MYB	360	376	336	357.333
LOC_Os09g36730	Os09g0538400	MYB	1079	1132	1118	1109.67
LOC_Os11g03440	Os11g0128500	MYB	37	56	36	43
LOC_Os11g10130	Os11g0207600	MYB	26	32	38	32
LOC_Os11g35390	Os11g0558200	MYB	66	74	68	69.3333
LOC_Os11g45740	Os11g0684000	MYB	46	37	34	39
LOC_Os12g03150	Os12g0125000	MYB	48	58	56	54
LOC_Os12g07640	Os12g0175400	MYB	154	142	171	155.667
LOC_Os12g13570	Os12g0238000	MYB	53	49	42	48
LOC_Os12g37690	Os12g0564100	MYB	60	75	68	67.6667
LOC_Os12g37970	Os12g0567300	MYB	349	379	359	362.333
LOC_Os12g38400	Os12g0572201	MYB	70	60	49	59.6667
LOC_Os01g09280	Os01g0187900	MYB_related	445	411	388	414.667
LOC_Os01g09640	Os01g0192300	MYB_related	553	571	528	550.667
LOC_Os01g09760	Os01g0193900	MYB_related	173	186	195	184.667
LOC_Os01g34060	Os01g0524500	MYB_related	48	115	413	192
LOC_Os01g40670	Os01g0589300	MYB_related	379	377	373	376.333
LOC_Os01g41900	Os01g0603300	MYB_related	176	171	158	168.333
LOC_Os01g43230	Os01g0619900	MYB_related	312	241	231	261.333
LOC_Os01g51154	Os01g0708000	MYB_related	649	647	602	632.667
LOC_Os02g34630	Os02g0551400	MYB_related	385	401	420	402
LOC_Os02g45670	Os02g0680700	MYB_related	312	297	269	292.667
LOC_Os02g47744	Os02g0706400	MYB_related	165	167	157	163
LOC_Os02g53670	Os02g0776700	MYB_related	787	741	732	753.333
LOC_Os03g13790	Os03g0241100	MYB_related	672	695	644	670.333
LOC_Os03g31230	Os03g0425800	MYB_related	762	704	701	722.333
LOC_Os03g53960	Os03g0750800	MYB_related	1097	1103	1108	1102.67
LOC_Os04g58020	Os04g0676700	MYB_related	807	693	686	728.667
LOC_Os05g02420	Os05g0114700	MYB_related	5178	4882	4712	4924
LOC_Os05g03550	Os05g0126400	MYB_related	2831	2974	3329	3044.67
LOC_Os05g10690	Os05g0195700	MYB_related	139	171	143	151
LOC_Os05g50340	Os05g0579600	MYB_related	170	157	156	161
LOC_Os06g01670	Os06g0105800	MYB_related	257	263	222	247.333
LOC_Os06g08290	Os06g0181300	MYB_related	42	29	39	36.6667
LOC_Os06g45840	Os06g0669700	MYB_related	309	290	344	314.333
LOC_Os07g25150	Os07g0432800	MYB_related	90	93	94	92.3333
LOC_Os07g30130	Os07g0484700	MYB_related	537	454	454	481.667
LOC_Os07g49530	Os07g0695900	MYB_related	149	132	115	132
LOC_Os08g04840	Os08g0144000	MYB_related	155	178	220	184.333
LOC_Os08g05510	Os08g0151000	MYB_related	198	228	218	214.667
LOC_Os08g06110	Os08g0157600	MYB_related	547	521	512	526.667
LOC_Os08g39980	Os08g0510700	MYB_related	325	365	318	336
LOC_Os10g41200	Os10g0561400	MYB_related	585	549	598	577.333
LOC_Os10g41260	Os10g0562100	MYB_related	998	1010	935	981
LOC_Os12g41920	Os12g0613300	MYB_related	360	386	327	357.667
LOC_Os01g09550	Os01g0191300	NAC	312	327	281	306.667
LOC_Os01g15640	Os01g0261200	NAC	520	407	446	457.667
LOC_Os01g48130	Os01g0672100	NAC	158	158	195	170.333
LOC_Os01g60020	Os01g0816100	NAC	374	359	374	369
LOC_Os01g66120	Os01g0884300	NAC	2353	2406	2173	2310.67
LOC_Os01g66490	Os01g0888300	NAC	186	225	245	218.667
LOC_Os01g70110	Os01g0925400	NAC	249	338	346	311
LOC_Os01g71790	Os01g0946200	NAC	268	292	324	294.667
LOC_Os02g36880	Os02g0579000	NAC	279	347	432	352.667
LOC_Os02g56600	Os02g0810900	NAC	71	73	68	70.6667
LOC_Os03g04070	Os03g0133000	NAC	179	214	204	199
LOC_Os03g12120	Os03g0221300	NAC	258	246	241	248.333
LOC_Os03g21030	Os03g0327100	NAC	632	681	739	684
LOC_Os03g21060	Os03g0327800	NAC	448	635	579	554
LOC_Os03g56580	Os03g0777000	NAC	216	227	225	222.667
LOC_Os03g60080	Os03g0815100	NAC	1017	1199	1205	1140.33
LOC_Os04g38720	Os04g0460600	NAC	276	306	323	301.667
LOC_Os04g40140	Os04g0477300	NAC	44	42	37	41
LOC_Os05g10620	Os05g0194500	NAC	32	21	43	32
LOC_Os05g34600	Os05g0418800	NAC	223	271	244	246
LOC_Os05g34830	Os05g0421600	NAC	114	166	248	176
LOC_Os05g35170	Os05g0426200	NAC	3421	3156	3161	3246
LOC_Os05g48850	Os05g0563000	NAC	197	203	199	199.667
LOC_Os06g01230	Os06g0101800	NAC	228	223	201	217.333
LOC_Os06g04090	Os06g0131700	NAC	120	115	132	122.333
LOC_Os06g36480	Os06g0560300	NAC	53	66	52	57
LOC_Os06g46270	Os06g0675600	NAC	144	134	133	137
LOC_Os06g51070	Os06g0726300	NAC	493	602	604	566.333
LOC_Os07g12340	Os07g0225300	NAC	453	595	533	527
LOC_Os07g48450	Os07g0683200	NAC	1162	1307	1256	1241.67
LOC_Os07g48550	Os07g0684800	NAC	981	936	937	951.333
LOC_Os08g02300	Os08g0115800	NAC	48	46	59	51
LOC_Os08g06140	Os08g0157900	NAC	1610	1511	1528	1549.67
LOC_Os08g42400	Os08g0535800	NAC	1178	1345	1305	1276
LOC_Os08g44820	Os08g0562200	NAC	1515	1520	1498	1511
LOC_Os09g32040	Os09g0493700	NAC	441	436	481	452.667
LOC_Os09g32260	Os09g0497900	NAC	93	96	85	91.3333
LOC_Os10g21560	Os10g0359500	NAC	321	301	229	283.667
LOC_Os10g33760	Os10g0477600	NAC	53	59	41	51
LOC_Os10g42130	Os10g0571600	NAC	766	849	835	816.667
LOC_Os11g05614	Os11g0154500	NAC	47	48	61	52
LOC_Os11g08210	Os11g0184900	NAC	173	217	192	194
LOC_Os12g03050	Os12g0123800	NAC	68	39	46	51
LOC_Os12g29330	Os12g0477400	NAC	330	437	540	435.667
LOC_Os12g41680	Os12g0610600	NAC	343	315	328	328.667
LOC_Os01g06550	Os01g0158900	NF-X1	1027	905	925	952.333
LOC_Os06g14190	Os06g0252300	NF-X1	298	368	345	337
LOC_Os03g07880	Os03g0174900	NF-YA	124	133	121	126
LOC_Os03g29760	Os03g0411100	NF-YA	953	908	925	928.667
LOC_Os03g44540	Os03g0647600	NF-YA	173	198	223	198
LOC_Os03g48970	Os03g0696300	NF-YA	539	548	485	524
LOC_Os07g06470	Os07g0158500	NF-YA	44	61	49	51.3333
LOC_Os07g41720	Os07g0608200	NF-YA	78	91	64	77.6667
LOC_Os08g09690	Os08g0196700	NF-YA	132	108	89	109.667
LOC_Os12g41880	Os12g0613000	NF-YA	126	136	118	126.667
LOC_Os01g61810	Os01g0834400	NF-YB	195	177	176	182.667
LOC_Os03g29970	Os03g0413000	NF-YB	399	436	456	430.333
LOC_Os05g38820	Os05g0463800	NF-YB	453	414	389	418.667
LOC_Os07g41580	Os07g0606600	NF-YB	123	161	149	144.333
LOC_Os08g07740	Os08g0174500	NF-YB	61	61	89	70.3333
LOC_Os08g29500	Os08g0383700	NF-YB	86	84	78	82.6667
LOC_Os09g39490	Os09g0568200	NF-YB	43	52	37	44
LOC_Os02g07450	Os02g0170500	NF-YC	327	303	274	301.333
LOC_Os03g14669	Os03g0251350	NF-YC	2452	4011	4952	3805
LOC_Os03g63530	Os03g0852300	NF-YC	103	92	106	100.333
LOC_Os05g41450	Os05g0494100	NF-YC	169	165	151	161.667
LOC_Os06g45640	Os06g0667100	NF-YC	134	106	106	115.333
LOC_Os08g38780	Os08g0496500	NF-YC	286	332	325	314.333
LOC_Os09g30310	Os09g0480700	NF-YC	204	265	406	291.667
LOC_Os11g34200	Os11g0544700	NF-YC	553	421	403	459
LOC_Os01g13540	Os01g0236700	Nin-like	786	739	745	756.667
LOC_Os01g14420	Os01g0246500	Nin-like	44	52	40	45.3333
LOC_Os02g04340	Os02g0136000	Nin-like	50	88	88	75.3333
LOC_Os03g03900	Os03g0131100	Nin-like	628	618	605	617
LOC_Os04g41850	Os04g0495800	Nin-like	407	374	380	387
LOC_Os09g37710	Os09g0549450	Nin-like	255	258	220	244.333
LOC_Os11g16290	Os11g0264300	Nin-like	100	77	90	89
LOC_Os01g04800	Os01g0141000	RAV	265	335	347	315.667
LOC_Os01g49830	Os01g0693400	RAV	1220	1818	2058	1698.67
LOC_Os05g47650	Os05g0549800	RAV	612	750	844	735.333
LOC_Os04g33420	Os04g0408900	S1Fa-like	665	608	594	622.333
LOC_Os04g33440	Os04g0408700	S1Fa-like	550	511	532	531
LOC_Os01g18850	Os01g0292900	SBP	1500	1370	1366	1412
LOC_Os01g69830	Os01g0922600	SBP	382	409	431	407.333
LOC_Os02g04680	Os02g0139400	SBP	466	451	450	455.667
LOC_Os02g07780	Os02g0174100	SBP	178	187	181	182
LOC_Os03g61760	Os03g0833300	SBP	1308	1309	1237	1284.67
LOC_Os04g56170	Os04g0656500	SBP	76	90	94	86.6667
LOC_Os05g33810	Os05g0408200	SBP	1400	1385	1394	1393
LOC_Os06g45310	Os06g0663500	SBP	108	105	118	110.333
LOC_Os06g49010	Os06g0703500	SBP	356	386	353	365
LOC_Os08g39890	Os08g0509600	SBP	70	69	71	70
LOC_Os08g40260	Os08g0513700	SBP	2077	1888	1864	1943
LOC_Os09g32944	Os09g0507100	SBP	17	31	51	33
LOC_Os11g30370	Os11g0496600	SBP	42	47	37	42
LOC_Os01g72490	Os01g0954500	SRS	124	134	146	134.667
LOC_Os10g41770	Os10g0567300	STAT	176	165	170	170.333
LOC_Os02g08544	Os02g0182800	TALE	1235	1245	1273	1251
LOC_Os03g03164	Os03g0123500	TALE	279	401	400	360
LOC_Os03g03260	Os03g0124000	TALE	136	295	308	246.333
LOC_Os03g06930	Os03g0165300	TALE	240	257	248	248.333
LOC_Os03g47016	Os03g0673000	TALE	93	94	80	89
LOC_Os03g47740	Os03g0680800	TALE	2544	2449	2414	2469
LOC_Os03g52239	Os03g0732100	TALE	2152	2554	2494	2400
LOC_Os06g01934	Os06g0108900	TALE	319	388	405	370.667
LOC_Os06g36680	Os06g0562300	TALE	31	40	47	39.3333
LOC_Os06g43860	Os06g0646600	TALE	1318	1227	1137	1227.33
LOC_Os08g19650	Os08g0292900	TALE	1101	1100	1100	1100.33
LOC_Os10g39030	Os10g0534900	TALE	3004	4116	4095	3738.33
LOC_Os11g06020	Os11g0158832	TALE	812	840	910	854
LOC_Os12g43950	Os12g0636200	TALE	569	553	557	559.667
LOC_Os01g55750	Os01g0763200	TCP	350	413	451	404.667
LOC_Os01g69980	Os01g0924400	TCP	1775	2040	2024	1946.33
LOC_Os02g42380	Os02g0635800	TCP	64	82	80	75.3333
LOC_Os02g51280	Os02g0747400	TCP	132	136	122	130
LOC_Os03g57190	Os03g0785800	TCP	88	91	89	89.3333
LOC_Os04g11830	Os04g0194600	TCP	129	173	154	152
LOC_Os05g43760	Os05g0513100	TCP	146	198	199	181
LOC_Os06g12230	Os06g0226700	TCP	264	368	331	321
LOC_Os07g05720	Os07g0152000	TCP	362	390	419	390.333
LOC_Os11g07460	Os11g0175700	TCP	414	457	458	443
LOC_Os12g07480	Os12g0173300	TCP	159	175	183	172.333
LOC_Os12g42190	Os12g0616400	TCP	204	229	205	212.667
LOC_Os01g48320	Os01g0674000	Trihelix	74	134	197	135
LOC_Os01g52090	Os01g0718900	Trihelix	149	152	171	157.333
LOC_Os02g01380	Os02g0104500	Trihelix	136	175	170	160.333
LOC_Os02g07800	Os02g0174300	Trihelix	87	81	79	82.3333
LOC_Os02g31160	Os02g0516800	Trihelix	96	103	93	97.3333
LOC_Os02g33610	Os02g0539600	Trihelix	1499	1387	1348	1411.33
LOC_Os02g33770	Os02g0542400	Trihelix	334	339	340	337.667
LOC_Os02g35690	Os02g0565000	Trihelix	420	508	605	511
LOC_Os02g43300	Os02g0648300	Trihelix	109	111	127	115.667
LOC_Os03g02240	Os03g0113500	Trihelix	563	651	709	641
LOC_Os04g32590	Os04g0397500	Trihelix	182	241	231	218
LOC_Os04g36790	Os04g0445600	Trihelix	185	291	274	250
LOC_Os04g45750	Os04g0541100	Trihelix	323	357	345	341.667
LOC_Os04g45940	Os04g0543500	Trihelix	265	298	262	275
LOC_Os04g51320	Os04g0602300	Trihelix	57	52	50	53
LOC_Os05g03740	Os05g0128000	Trihelix	5	21	65	30.3333
LOC_Os05g48690	Os05g0560600	Trihelix	78	83	97	86
LOC_Os08g37810	Os08g0484700	Trihelix	462	514	631	535.667
LOC_Os09g38570	Os09g0558200	Trihelix	67	65	66	66
LOC_Os10g37240	Os10g0516500	Trihelix	567	596	816	659.667
LOC_Os11g06410	Os11g0163500	Trihelix	197	157	146	166.667
LOC_Os12g06640	Os12g0163500	Trihelix	299	282	270	283.667
LOC_Os01g54930	Os01g0753000	VOZ	553	591	534	559.333
LOC_Os05g43950	Os05g0515700	VOZ	481	499	442	474
LOC_Os01g60270	Os01g0818400	WOX	95	63	60	72.6667
LOC_Os01g09080	Os01g0185900	WRKY	41	48	45	44.6667
LOC_Os01g09100	Os01g0186000	WRKY	32	42	56	43.3333
LOC_Os01g14440	Os01g0246700	WRKY	1105	1461	1689	1418.33
LOC_Os01g18584	Os01g0289600	WRKY	285	378	460	374.333
LOC_Os01g40260	Os01g0584900	WRKY	86	97	89	90.6667
LOC_Os01g43650	Os01g0626400	WRKY	89	92	105	95.3333
LOC_Os01g46800	Os01g0656400	WRKY	108	113	164	128.333
LOC_Os01g47560	Os01g0665750	WRKY	117	148	136	133.667
LOC_Os01g53040	Os01g0730700	WRKY	253	316	315	294.667
LOC_Os01g54600	Os01g0750100	WRKY	3498	3673	3666	3612.33
LOC_Os01g60640	Os01g0821600	WRKY	315	320	284	306.333
LOC_Os01g61080	Os01g0826400	WRKY	543	572	552	555.667
LOC_Os02g08440	Os02g0181300	WRKY	741	946	1009	898.667
LOC_Os02g53100	Os02g0770500	WRKY	82	96	80	86
LOC_Os03g21710	Os03g0335200	WRKY	296	363	373	344
LOC_Os03g33012	Os03g0444900	WRKY	106	98	84	96
LOC_Os03g45450	Os03g0657400	WRKY	55	67	55	59
LOC_Os03g53050	Os03g0741400	WRKY	581	603	579	587.667
LOC_Os03g55080	Os03g0758050	WRKY	33	40	47	40
LOC_Os04g51560	Os04g0605100	WRKY	1103	1182	1296	1193.67
LOC_Os05g03900	Os05g0129800	WRKY	76	69	69	71.3333
LOC_Os05g04640	Os05g0137500	WRKY	437	511	519	489
LOC_Os05g09020	Os05g0183100	WRKY	766	879	1050	898.333
LOC_Os05g25770	Os05g0322900	WRKY	3146	3552	3478	3392
LOC_Os05g27730	Os05g0343400	WRKY	4782	6334	6429	5848.33
LOC_Os05g39720	Os05g0474800	WRKY	300	344	358	334
LOC_Os05g46020	Os05g0537100	WRKY	486	481	542	503
LOC_Os05g49100	Os05g0565900	WRKY	43	50	66	53
LOC_Os05g49620	Os05g0571200	WRKY	209	230	226	221.667
LOC_Os05g50610	Os05g0583000	WRKY	101	93	103	99
LOC_Os06g05380	Os06g0146250	WRKY	95	96	91	94
LOC_Os06g06360	Os06g0158100	WRKY	76	90	114	93.3333
LOC_Os06g44010	Os06g0649000	WRKY	277	386	353	338.667
LOC_Os07g02060	Os07g0111400	WRKY	44	32	38	38
LOC_Os07g39480	Os07g0583700	WRKY	464	536	496	498.667
LOC_Os07g40570	Os07g0596900	WRKY	213	205	187	201.667
LOC_Os07g48260	Os07g0680400	WRKY	416	416	431	421
LOC_Os08g09900	Os08g0198900	WRKY	133	106	124	121
LOC_Os08g17400	Os08g0276200	WRKY	339	296	312	315.667
LOC_Os08g29660	Os08g0386200	WRKY	733	963	968	888
LOC_Os08g38990	Os08g0499300	WRKY	394	411	405	403.333
LOC_Os09g16510	Os09g0334500	WRKY	270	308	475	351
LOC_Os09g25060	Os09g0417600	WRKY	1221	1418	1270	1303
LOC_Os09g25070	Os09g0417800	WRKY	179	299	352	276.667
LOC_Os09g30400	Os09g0481700	WRKY	831	808	785	808
LOC_Os11g02480	Os11g0116900	WRKY	36	48	49	44.3333
LOC_Os11g02520	Os11g0117400	WRKY	71	73	68	70.6667
LOC_Os11g02540	Os11g0117600	WRKY	89	72	71	77.3333
LOC_Os11g29870	Os11g0490900	WRKY	89	102	119	103.333
LOC_Os12g01180	Os12g0102350	WRKY	97	101	124	107.333
LOC_Os12g02420	Os12g0116400	WRKY	57	46	40	47.6667
LOC_Os12g02440	Os12g0116600	WRKY	281	221	233	245
LOC_Os12g02450	Os12g0116700	WRKY	105	114	98	105.667
LOC_Os12g40570	Os12g0597700	WRKY	968	992	963	974.333
LOC_Os02g06370	Os02g0158400	Whirly	352	274	270	298.667
LOC_Os06g05350	Os06g0145800	Whirly	63	94	69	75.3333
LOC_Os03g44710	Os03g0650000	YABBY	225	193	215	211
LOC_Os07g06620	Os07g0160100	YABBY	66	65	69	66.6667
LOC_Os12g42610	Os12g0621100	YABBY	210	224	210	214.667
LOC_Os02g47770	Os02g0706600	ZF-HD	34	73	166	91
LOC_Os05g50310	Os05g0579300	ZF-HD	32	59	48	46.3333
LOC_Os09g24820	Os09g0414600	ZF-HD	186	180	146	170.667
LOC_Os09g29130	Os09g0466400	ZF-HD	27	48	35	36.6667
LOC_Os11g03420	Os11g0128300	ZF-HD	291	365	366	340.667
LOC_Os11g13930	Os11g0243300	ZF-HD	36	38	40	38
LOC_Os12g03110	Os12g0124500	ZF-HD	232	288	285	268.333
LOC_Os01g01870	Os01g0108600	bHLH	234	223	207	221.333
LOC_Os01g06640	Os01g0159800	bHLH	196	154	170	173.333
LOC_Os01g09990	Os01g0196300	bHLH	241	292	272	268.333
LOC_Os01g11910	Os01g0218100	bHLH	464	529	531	508
LOC_Os01g38610	Os01g0566800	bHLH	98	162	196	152
LOC_Os01g39330	Os01g0575200	bHLH	416	496	526	479.333
LOC_Os01g51140	Os01g0707500	bHLH	87	142	111	113.333
LOC_Os01g57580	Os01g0784900	bHLH	90	71	73	78
LOC_Os01g64560	Os01g0865600	bHLH	363	346	350	353
LOC_Os01g67480	Os01g0900800	bHLH	1497	1719	1676	1630.67
LOC_Os01g68700	Os01g0915600	bHLH	491	498	455	481.333
LOC_Os01g70310	Os01g0928000	bHLH	142	174	140	152
LOC_Os01g72370	Os01g0952800	bHLH	55	57	29	47
LOC_Os02g02480	Os02g0116600	bHLH	742	685	653	693.333
LOC_Os02g02820	Os02g0120500	bHLH	29	39	40	36
LOC_Os02g12820	Os02g0221100	bHLH	36	44	39	39.6667
LOC_Os02g23823	Os02g0433600	bHLH	394	332	334	353.333
LOC_Os02g35660	Os02g0564700	bHLH	48	51	44	47.6667
LOC_Os02g39140	Os02g0603600	bHLH	159	152	143	151.333
LOC_Os02g47660	Os02g0705500	bHLH	173	215	205	197.667
LOC_Os02g49480	Os02g0726700	bHLH	107	107	107	107
LOC_Os02g56140	Os02g0805250	bHLH	35	44	49	42.6667
LOC_Os03g03000	Os03g0122100	bHLH	65	84	105	84.6667
LOC_Os03g04310	Os03g0135700	bHLH	55	71	57	61
LOC_Os03g27390	Os03g0391700	bHLH	642	620	579	613.667
LOC_Os03g43810	Os03g0639300	bHLH	51	44	32	42.3333
LOC_Os03g51580	Os03g0725800	bHLH	161	211	297	223
LOC_Os03g51910	Os03g0728900	bHLH	82	74	68	74.6667
LOC_Os03g53020	Os03g0741100	bHLH	343	373	381	365.667
LOC_Os03g56950	Os03g0782500	bHLH	1161	1309	1404	1291.33
LOC_Os03g58330	Os03g0797600	bHLH	620	735	784	713
LOC_Os03g59670	Os03g0811400	bHLH	100	155	257	170.667
LOC_Os04g23440	Os04g0300600	bHLH	91	91	74	85.3333
LOC_Os04g23550	Os04g0301500	bHLH	233	312	284	276.333
LOC_Os04g28280	Os04g0350700	bHLH	48	68	61	59
LOC_Os04g41229	Os04g0489600	bHLH	68	72	79	73
LOC_Os04g53990	Os04g0631600	bHLH	270	278	230	259.333
LOC_Os05g01256	Os05g0103000	bHLH	66	65	73	68
LOC_Os05g04740	Os05g0139100	bHLH	53	84	85	74
LOC_Os05g38140	Os05g0455400	bHLH	813	955	968	912
LOC_Os05g42180	Os05g0501200	bHLH	116	148	131	131.667
LOC_Os05g46370	Os05g0541400	bHLH	17	48	30	31.6667
LOC_Os06g06900	Os06g0164400	bHLH	109	96	118	107.667
LOC_Os06g09370	Os06g0193400	bHLH	348	330	338	338.667
LOC_Os06g16400	Os06g0275600	bHLH	244	210	199	217.667
LOC_Os06g30090	Os06g0496400	bHLH	118	180	177	158.333
LOC_Os06g37410	Os06g0570900	bHLH	160	193	206	186.333
LOC_Os06g50900	Os06g0724800	bHLH	57	60	51	56
LOC_Os07g05010	Os07g0143200	bHLH	635	656	689	660
LOC_Os08g04390	Os08g0138500	bHLH	193	240	251	228
LOC_Os08g08160	Os08g0179400	bHLH	38	43	45	42
LOC_Os08g33590	Os08g0432800	bHLH	61	59	77	65.6667
LOC_Os08g38210	Os08g0490000	bHLH	202	198	204	201.333
LOC_Os08g41320	Os08g0524800	bHLH	481	601	581	554.333
LOC_Os08g42470	Os08g0536800	bHLH	58	57	44	53
LOC_Os09g24490	Os09g0410700	bHLH	78	69	82	76.3333
LOC_Os09g25040	Os09g0417400	bHLH	111	121	195	142.333
LOC_Os09g28210	Os09g0455300	bHLH	55	88	63	68.6667
LOC_Os09g29830	Os09g0474100	bHLH	94	98	92	94.6667
LOC_Os09g29930	Os09g0475400	bHLH	288	274	282	281.333
LOC_Os09g31300	Os09g0487900	bHLH	925	1420	1548	1297.67
LOC_Os10g23050	Os10g0376900	bHLH	60	63	57	60
LOC_Os10g39750	Os10g0544200	bHLH	67	83	84	78
LOC_Os10g40740	Os10g0556200	bHLH	1334	1499	1603	1478.67
LOC_Os11g06010	Os11g0158500	bHLH	315	265	276	285.333
LOC_Os11g32100	Os11g0523700	bHLH	114	164	165	147.667
LOC_Os11g38870	Os11g0601700	bHLH	191	200	189	193.333
LOC_Os12g41650	Os12g0610200	bHLH	111	121	156	129.333
LOC_Os01g11350	Os01g0211800	bZIP	53	64	62	59.6667
LOC_Os01g17260	Os01g0279900	bZIP	283	263	281	275.667
LOC_Os01g36220	Os01g0542700	bZIP	42	40	45	42.3333
LOC_Os01g46970	Os01g0658900	bZIP	150	117	141	136
LOC_Os01g55150	Os01g0756200	bZIP	53	67	110	76.6667
LOC_Os01g58760	Os01g0801901	bZIP	47	43	36	42
LOC_Os01g59350	Os01g0808100	bZIP	128	113	123	121.333
LOC_Os01g59760	Os01g0813100	bZIP	96	99	101	98.6667
LOC_Os01g64020	Os01g0859500	bZIP	141	156	152	149.667
LOC_Os01g64730	Os01g0867300	bZIP	215	244	243	234
LOC_Os02g03580	Os02g0128200	bZIP	452	533	541	508.667
LOC_Os02g03960	Os02g0132500	bZIP	1029	1039	983	1017
LOC_Os02g07840	Os02g0175100	bZIP	272	267	256	265
LOC_Os02g08540	Os02g0182700	bZIP	84	93	80	85.6667
LOC_Os02g10140	Os02g0194900	bZIP	91	102	100	97.6667
LOC_Os02g10860	Os02g0203000	bZIP	37	33	34	34.6667
LOC_Os02g16680	Os02g0266800	bZIP	229	251	207	229
LOC_Os02g52780	Os02g0766700	bZIP	226	255	266	249
LOC_Os02g58670	Os02g0833600	bZIP	139	125	146	136.667
LOC_Os03g13614	Os03g0239400	bZIP	449	395	398	414
LOC_Os03g19370	Os03g0306700	bZIP	34	42	48	41.3333
LOC_Os03g20310	Os03g0318600	bZIP	1078	1037	990	1035
LOC_Os03g21800	Os03g0336200	bZIP	86	92	103	93.6667
LOC_Os03g58250	Os03g0796900	bZIP	125	157	141	141
LOC_Os04g54474	Os04g0637000	bZIP	380	439	331	383.333
LOC_Os05g34050	Os05g0411300	bZIP	761	720	791	757.333
LOC_Os05g36160	Os05g0437700	bZIP	88	66	78	77.3333
LOC_Os05g37170	Os05g0443900	bZIP	79	93	77	83
LOC_Os05g41070	Os05g0489700	bZIP	265	302	308	291.667
LOC_Os05g41540	Os05g0495200	bZIP	232	210	220	220.667
LOC_Os05g49420	Os05g0569300	bZIP	305	245	262	270.667
LOC_Os06g10880	Os06g0211200	bZIP	98	90	105	97.6667
LOC_Os06g41100	Os06g0614100	bZIP	205	194	232	210.333
LOC_Os06g41770	Os06g0622700	bZIP	915	885	895	898.333
LOC_Os06g43870	Os06g0646700	bZIP	292	346	291	309.667
LOC_Os06g45140	Os06g0662200	bZIP	98	96	94	96
LOC_Os06g50310	Os06g0716800	bZIP	715	645	667	675.667
LOC_Os07g10890	Os07g0209800	bZIP	322	356	289	322.333
LOC_Os07g44950	Os07g0644100	bZIP	199	242	218	219.667
LOC_Os07g48660	Os07g0686100	bZIP	21	36	35	30.6667
LOC_Os07g48820	Os07g0687700	bZIP	1503	1522	1552	1525.67
LOC_Os08g07970	Os08g0176900	bZIP	137	145	167	149.667
LOC_Os08g43090	Os08g0543900	bZIP	223	234	319	258.667
LOC_Os09g10840	Os09g0280500	bZIP	70	96	82	82.6667
LOC_Os09g13570	Os09g0306400	bZIP	460	481	471	470.667
LOC_Os09g28310	Os09g0456200	bZIP	503	505	527	511.667
LOC_Os09g34060	Os09g0516200	bZIP	150	192	167	169.667
LOC_Os09g36910	Os09g0540800	bZIP	65	47	74	62
LOC_Os11g05480	Os11g0152700	bZIP	35	31	37	34.3333
LOC_Os11g06170	Os11g0160500	bZIP	479	452	501	477.333
LOC_Os11g11100	Os11g0218000	bZIP	545	525	642	570.667
LOC_Os12g05680	Os12g0152900	bZIP	66	67	85	72.6667
LOC_Os12g06520	Os12g0162500	bZIP	416	497	508	473.667
LOC_Os12g09250	Os12g0194600	bZIP	37	40	54	43.6667
LOC_Os12g13170	Os12g0233800	bZIP	462	438	522	474
LOC_Os12g40920	Os12g0601800	bZIP	1491	1384	1422	1432.33

## Sheet: 4X_NaCl-895
TF ID	ID transformation		4X_NaCl-1	4X_NaCl-2	4X_NaCl-3	AVERAGE
LOC_Os03g60430	Os03g0818800	AP2	367	336	332	345
LOC_Os04g55560	Os04g0649100	AP2	1127	910	759	932
LOC_Os05g03040	Os05g0121600	AP2	8200	6882	6939	7340.33
LOC_Os07g13170	Os07g0235800	AP2	267	230	249	248.667
LOC_Os12g03290	Os12g0126300	AP2	57	42	38	45.6667
LOC_Os01g13520	Os01g0236300	ARF	81	80	77	79.3333
LOC_Os01g54990	Os01g0753500	ARF	190	171	224	195
LOC_Os01g70270	Os01g0927600	ARF	2540	1888	2543	2323.67
LOC_Os02g04810	Os02g0141100	ARF	732	418	852	667.333
LOC_Os02g06910	Os02g0164900	ARF	970	647	1103	906.667
LOC_Os02g35140	Os02g0557200	ARF	958	716	1060	911.333
LOC_Os02g41800	Os02g0628600	ARF	372	252	268	297.333
LOC_Os04g36054	Os04g0442000	ARF	406	283	405	364.667
LOC_Os04g43910	Os04g0519700	ARF	396	364	280	346.667
LOC_Os04g56850	Os04g0664400	ARF	68	51	72	63.6667
LOC_Os04g57610	Os04g0671900	ARF	859	605	959	807.667
LOC_Os05g43920	Os05g0515400	ARF	130	119	127	125.333
LOC_Os05g48870	Os05g0563400	ARF	1189	1118	1275	1194
LOC_Os06g09660	Os06g0196700	ARF	280	162	343	261.667
LOC_Os06g46410	Os06g0677800	ARF	1590	907	1690	1395.67
LOC_Os06g47150	Os06g0685700	ARF	1209	965	887	1020.33
LOC_Os06g48950	Os06g0702600	ARF	388	208	404	333.333
LOC_Os08g40900	Os08g0520550	ARF	617	229	790	545.333
LOC_Os10g33940	Os10g0479900	ARF	414	410	385	403
LOC_Os11g32110	Os11g0523800	ARF	1522	1286	1605	1471
LOC_Os12g29520	Os12g0479400	ARF	1032	890	1009	977
LOC_Os12g41950	Os12g0613700	ARF	1139	653	1263	1018.33
LOC_Os01g67770	Os01g0904700	ARR-B	212	197	252	220.333
LOC_Os02g55320	Os02g0796500	ARR-B	566	462	609	545.667
LOC_Os03g12350	Os03g0224200	ARR-B	1343	1025	1523	1297
LOC_Os06g08440	Os06g0183100	ARR-B	197	180	261	212.667
LOC_Os01g13300	Os01g0234100	B3	38	23	33	31.3333
LOC_Os01g52514	Os01g0723500	B3	42	62	34	46
LOC_Os03g02900	Os03g0120900	B3	79	76	47	67.3333
LOC_Os05g40280	Os05g0481400	B3	168	119	136	141
LOC_Os07g17230	Os07g0273700	B3	36	15	40	30.3333
LOC_Os07g37610	Os07g0563350	B3	813	818	934	855
LOC_Os07g48200	Os07g0679700	B3	845	809	857	837
LOC_Os08g01090	Os08g0101000	B3	629	504	612	581.667
LOC_Os08g23470	Os08g0324300	B3	70	57	94	73.6667
LOC_Os10g17630	Os10g0323000	B3	128	79	123	110
LOC_Os11g09160	Os11g0197600	B3	282	249	240	257
LOC_Os06g04010	Os06g0130600	BBR-BPC	176	165	164	168.333
LOC_Os01g10610	Os01g0203000	BES1	375	299	313	329
LOC_Os02g03690	Os02g0129600	BES1	242	275	255	257.333
LOC_Os02g13900	Os02g0233200	BES1	139	188	89	138.667
LOC_Os06g35900	Os06g0552300	BES1	165	121	158	148
LOC_Os07g39220	Os07g0580500	BES1	580	592	296	489.333
LOC_Os01g39110	Os01g0572300	C2H2	602	519	354	491.667
LOC_Os01g57020	Os01g0778100	C2H2	51	70	40	53.6667
LOC_Os01g57650	Os01g0785900	C2H2	84	111	70	88.3333
LOC_Os01g62130	Os01g0838600	C2H2	75	99	81	85
LOC_Os01g62190	Os01g0839100	C2H2	66	85	60	70.3333
LOC_Os01g63980	Os01g0859100	C2H2	104	133	98	111.667
LOC_Os01g65080	Os01g0871200	C2H2	2046	2087	2282	2138.33
LOC_Os01g67970	Os01g0907400	C2H2	151	89	178	139.333
LOC_Os01g68160	Os01g0909500	C2H2	483	513	603	533
LOC_Os02g02424	Os02g0116000	C2H2	275	288	260	274.333
LOC_Os02g34680	Os02g0551900	C2H2	493	472	606	523.667
LOC_Os02g36360	Os02g0572900	C2H2	375	385	280	346.667
LOC_Os02g45054	Os02g0672100	C2H2	1013	1060	762	945
LOC_Os02g57790	Os02g0823900	C2H2	64	84	63	70.3333
LOC_Os03g05480	Os03g0148800	C2H2	90	83	108	93.6667
LOC_Os03g05690	Os03g0151400	C2H2	190	175	289	218
LOC_Os03g10140	Os03g0197800	C2H2	284	243	219	248.667
LOC_Os03g13400	Os03g0237250	C2H2	34	44	23	33.6667
LOC_Os03g13600	Os03g0239300	C2H2	757	1037	568	787.333
LOC_Os03g15790	Os03g0264600	C2H2	196	133	109	146
LOC_Os03g32230	Os03g0437200	C2H2	68	89	64	73.6667
LOC_Os03g55540	Os03g0764100	C2H2	480	437	300	405.667
LOC_Os03g60560	Os03g0820300	C2H2	531	548	421	500
LOC_Os03g60570	Os03g0820400	C2H2	118	97	102	105.667
LOC_Os03g62230	Os03g0838800	C2H2	44	50	46	46.6667
LOC_Os04g02510	Os04g0115500	C2H2	238	370	210	272.667
LOC_Os04g39050	Os04g0464600	C2H2	29	54	15	32.6667
LOC_Os04g47860	Os04g0566400	C2H2	1928	1858	1547	1777.67
LOC_Os04g59380	Os04g0690100	C2H2	198	204	158	186.667
LOC_Os05g01550	Os05g0106000	C2H2	125	138	149	137.333
LOC_Os05g03020	Os05g0121400	C2H2	184	200	205	196.333
LOC_Os05g37190	Os05g0444200	C2H2	414	325	301	346.667
LOC_Os05g51830	Os05g0597100	C2H2	582	694	567	614.333
LOC_Os06g07020	Os06g0166200	C2H2	33	59	48	46.6667
LOC_Os06g40960	Os06g0612300	C2H2	77	64	65	68.6667
LOC_Os07g38240	Os07g0569700	C2H2	65	72	94	77
LOC_Os07g44640	Os07g0640000	C2H2	51	48	46	48.3333
LOC_Os08g36390	Os08g0467100	C2H2	39	42	22	34.3333
LOC_Os08g37904	Os08g0485600	C2H2	460	372	409	413.667
LOC_Os08g37920	Os08g0485700	C2H2	653	526	640	606.333
LOC_Os08g44050	Os08g0554400	C2H2	810	847	640	765.667
LOC_Os09g26210	Os09g0431900	C2H2	112	112	72	98.6667
LOC_Os09g27650	Os09g0449400	C2H2	574	535	357	488.667
LOC_Os09g31140	Os09g0485600	C2H2	96	101	74	90.3333
LOC_Os09g38340	Os09g0555700	C2H2	810	603	578	663.667
LOC_Os09g39660	Os09g0570200	C2H2	123	108	131	120.667
LOC_Os11g30484	Os11g0498400	C2H2	148	167	163	159.333
LOC_Os11g48000	Os11g0707300	C2H2	60	65	55	60
LOC_Os12g18150	Os12g0279100	C2H2	155	108	177	146.667
LOC_Os12g39400	Os12g0583700	C2H2	131	195	116	147.333
LOC_Os01g09620	Os01g0192000	C3H	37	37	41	38.3333
LOC_Os01g14870	Os01g0252200	C3H	209	197	192	199.333
LOC_Os01g15350	Os01g0257400	C3H	228	189	259	225.333
LOC_Os01g15460	Os01g0258700	C3H	1005	885	1021	970.333
LOC_Os01g39100	Os01g0572100	C3H	74	72	82	76
LOC_Os01g42970	Os01g0616400	C3H	316	378	368	354
LOC_Os01g45730	Os01g0645000	C3H	282	248	209	246.333
LOC_Os01g68860	Os01g0917400	C3H	466	437	413	438.667
LOC_Os02g06584	Os02g0161200	C3H	347	251	321	306.333
LOC_Os02g10080	Os02g0194200	C3H	482	550	475	502.333
LOC_Os02g19804	Os02g0301000	C3H	312	284	223	273
LOC_Os02g45480	Os02g0677700	C3H	589	534	566	563
LOC_Os03g02160	Os03g0112700	C3H	588	604	717	636.333
LOC_Os03g49170	Os03g0698800	C3H	695	565	814	691.333
LOC_Os04g01480	Os04g0105000	C3H	120	112	112	114.667
LOC_Os04g02730	Os04g0117600	C3H	392	354	414	386.667
LOC_Os04g35800	Os04g0438700	C3H	209	187	243	213
LOC_Os04g57010	Os04g0665700	C3H	285	250	293	276
LOC_Os04g57600	Os04g0671800	C3H	784	694	865	781
LOC_Os05g03760	Os05g0128200	C3H	4198	4928	3499	4208.33
LOC_Os05g10670	Os05g0195200	C3H	1083	857	497	812.333
LOC_Os05g45020	Os05g0525900	C3H	858	1841	1065	1254.67
LOC_Os05g50080	Os05g0576300	C3H	68	68	51	62.3333
LOC_Os06g41384	Os06g0618100	C3H	170	181	152	167.667
LOC_Os06g46400	Os06g0677700	C3H	257	270	260	262.333
LOC_Os06g46890	Os06g0682800	C3H	55	50	53	52.6667
LOC_Os06g49080	Os06g0704300	C3H	190	169	215	191.333
LOC_Os07g38090	Os07g0568300	C3H	1299	759	941	999.667
LOC_Os08g06330	Os08g0159800	C3H	367	358	253	326
LOC_Os11g28270	Os11g0472000	C3H	932	847	983	920.667
LOC_Os12g18120	Os12g0278800	C3H	501	358	549	469.333
LOC_Os12g21700	Os12g0405100	C3H	843	750	928	840.333
LOC_Os12g33090	Os12g0515500	C3H	267	286	220	257.667
LOC_Os01g69910	Os01g0923600	CAMTA	549	521	643	571
LOC_Os03g09100	Os03g0191000	CAMTA	1434	1297	1572	1434.33
LOC_Os04g31900	Os04g0388500	CAMTA	897	715	982	864.667
LOC_Os07g30774	Os07g0490200	CAMTA	1166	982	1241	1129.67
LOC_Os07g43030	Os07g0623100	CAMTA	517	613	540	556.667
LOC_Os10g22950	Os10g0375600	CAMTA	954	990	1123	1022.33
LOC_Os02g08150	Os02g0178100	CO-like	1002	1261	818	1027
LOC_Os02g39710	Os02g0610500	CO-like	1013	1586	973	1190.67
LOC_Os02g49230	Os02g0724000	CO-like	238	187	225	216.667
LOC_Os03g50310	Os03g0711100	CO-like	278	413	282	324.333
LOC_Os04g42020	Os04g0497700	CO-like	1706	2581	1727	2004.67
LOC_Os06g19444	Os06g0298200	CO-like	205	199	226	210
LOC_Os06g44450	Os06g0654900	CO-like	2494	2838	1900	2410.67
LOC_Os08g15050	Os08g0249000	CO-like	406	648	429	494.333
LOC_Os08g42440	Os08g0536300	CO-like	902	1040	860	934
LOC_Os09g06464	Os09g0240200	CO-like	131	134	135	133.333
LOC_Os09g33550	Os09g0509700	CO-like	555	654	446	551.667
LOC_Os01g55580	Os01g0761100	CPP	152	138	176	155.333
LOC_Os02g17460	Os02g0274600	CPP	22	33	40	31.6667
LOC_Os05g43380	Os05g0509400	CPP	225	228	266	239.667
LOC_Os06g22670	Os06g0332700	CPP	81	46	66	64.3333
LOC_Os08g28214	Os08g0369600	CPP	101	68	107	92
LOC_Os12g41210	Os12g0605300	CPP	238	245	253	245.333
LOC_Os12g41230	Os12g0605500	CPP	106	99	136	113.667
LOC_Os01g10580	Os01g0202500	DBB	1081	1190	862	1044.33
LOC_Os02g39360	Os02g0606200	DBB	974	869	624	822.333
LOC_Os02g43170	Os02g0646200	DBB	161	180	82	141
LOC_Os04g41560	Os04g0493000	DBB	5014	5556	3828	4799.33
LOC_Os04g45690	Os04g0540200	DBB	145	176	119	146.667
LOC_Os05g11510	Os05g0204600	DBB	101	103	45	83
LOC_Os06g05890	Os06g0152200	DBB	398	431	384	404.333
LOC_Os06g49880	Os06g0713000	DBB	94	119	84	99
LOC_Os09g35880	Os09g0527900	DBB	282	322	258	287.333
LOC_Os12g10660	Os12g0209200	DBB	68	95	70	77.6667
LOC_Os01g17000	Os01g0277500	Dof	64	79	86	76.3333
LOC_Os01g48290	Os01g0673700	Dof	71	102	39	70.6667
LOC_Os01g55340	Os01g0758200	Dof	181	275	181	212.333
LOC_Os02g45200	Os02g0673700	Dof	367	415	287	356.333
LOC_Os02g47810	Os02g0707200	Dof	120	172	105	132.333
LOC_Os02g49440	Os02g0726300	Dof	2373	2159	1664	2065.33
LOC_Os03g07360	Os03g0169600	Dof	33	40	44	39
LOC_Os03g60630	Os03g0821200	Dof	73	82	70	75
LOC_Os04g47990	Os04g0567800	Dof	242	278	211	243.667
LOC_Os04g58190	Os04g0678400	Dof	218	242	178	212.667
LOC_Os05g02150	Os05g0112200	Dof	61	66	50	59
LOC_Os06g17410	Os06g0284500	Dof	261	426	267	318
LOC_Os07g13260	Os07g0236700	Dof	79	52	61	64
LOC_Os07g32510	Os07g0508900	Dof	275	231	259	255
LOC_Os07g48570	Os07g0685000	Dof	541	486	553	526.667
LOC_Os08g38220	Os08g0490100	Dof	194	207	135	178.667
LOC_Os09g29960	Os09g0475800	Dof	211	164	162	179
LOC_Os10g35300	Os10g0496000	Dof	64	117	98	93
LOC_Os01g48700	Os01g0678700	E2F/DP	55	48	40	47.6667
LOC_Os02g33430	Os02g0537500	E2F/DP	89	106	108	101
LOC_Os02g50630	Os02g0739700	E2F/DP	42	39	34	38.3333
LOC_Os03g05760	Os03g0152100	E2F/DP	74	116	80	90
LOC_Os04g02140	Os04g0112200	E2F/DP	76	80	92	82.6667
LOC_Os04g33950	Os04g0416100	E2F/DP	46	57	57	53.3333
LOC_Os12g06200	Os12g0158800	E2F/DP	112	94	111	105.667
LOC_Os03g20790	Os03g0324300	EIL	437	611	436	494.667
LOC_Os07g48630	Os07g0685700	EIL	7743	5709	5130	6194
LOC_Os09g31400	Os09g0490200	EIL	322	245	355	307.333
LOC_Os01g07120	Os01g0165000	ERF	282	288	290	286.667
LOC_Os01g12440	Os01g0224100	ERF	114	157	85	118.667
LOC_Os01g21120	Os01g0313300	ERF	88	179	138	135
LOC_Os01g54890	Os01g0752500	ERF	250	717	416	461
LOC_Os01g58420	Os01g0797600	ERF	394	433	318	381.667
LOC_Os01g64790	Os01g0868000	ERF	150	228	140	172.667
LOC_Os02g10760	Os02g0202000	ERF	96	71	82	83
LOC_Os02g29550	Os02g0499000	ERF	432	405	501	446
LOC_Os02g32140	Os02g0521100	ERF	15	64	43	40.6667
LOC_Os02g42585	Os02g0638650	ERF	758	498	543	599.667
LOC_Os02g43790	Os02g0654700	ERF	371	387	245	334.333
LOC_Os02g43820	Os02g0655200	ERF	63	53	44	53.3333
LOC_Os02g43940	Os02g0656600	ERF	161	202	70	144.333
LOC_Os02g43970	Os02g0657000	ERF	110	189	112	137
LOC_Os02g51670	Os02g0752800	ERF	89	112	65	88.6667
LOC_Os02g52670	Os02g0764700	ERF	73	60	36	56.3333
LOC_Os02g54160	Os02g0782700	ERF	2620	2430	2592	2547.33
LOC_Os03g08470	Os03g0183000	ERF	796	890	577	754.333
LOC_Os03g08490	Os03g0183200	ERF	919	1666	914	1166.33
LOC_Os03g08500	Os03g0183300	ERF	2346	2630	1475	2150.33
LOC_Os03g60120	Os03g0815800	ERF	712	829	572	704.333
LOC_Os03g64260	Os03g0860100	ERF	48	55	43	48.6667
LOC_Os04g32620	Os04g0398000	ERF	612	420	369	467
LOC_Os04g46220	Os04g0546800	ERF	2184	2752	1564	2166.67
LOC_Os04g46400	Os04g0549700	ERF	296	315	154	255
LOC_Os04g46440	Os04g0550200	ERF	92	111	53	85.3333
LOC_Os04g52090	Os04g0610400	ERF	142	140	130	137.333
LOC_Os04g55520	Os04g0648900	ERF	1409	1499	910	1272.67
LOC_Os04g57340	Os04g0669200	ERF	507	787	427	573.667
LOC_Os05g25260	Os05g0316800	ERF	540	682	398	540
LOC_Os05g27930	Os05g0346200	ERF	804	916	896	872
LOC_Os05g36100	Os05g0437100	ERF	55	78	69	67.3333
LOC_Os05g41760	Os05g0497200	ERF	289	365	196	283.333
LOC_Os05g41780	Os05g0497300	ERF	891	907	667	821.667
LOC_Os05g49700	Os05g0572000	ERF	123	173	114	136.667
LOC_Os06g03670	Os06g0127100	ERF	38	151	44	77.6667
LOC_Os06g07030	Os06g0166400	ERF	38	62	40	46.6667
LOC_Os06g09390	Os06g0194000	ERF	4754	5093	4974	4940.33
LOC_Os06g11860	Os06g0222400	ERF	215	207	126	182.667
LOC_Os06g40150	Os06g0604000	ERF	260	299	201	253.333
LOC_Os06g47590	Os06g0691100	ERF	275	369	180	274.667
LOC_Os07g12510	Os07g0227600	ERF	1291	1475	486	1084
LOC_Os07g42510	Os07g0617000	ERF	1008	1198	814	1006.67
LOC_Os08g31580	Os08g0408500	ERF	999	1192	701	964
LOC_Os08g36920	Os08g0474000	ERF	37	37	22	32
LOC_Os08g42550	Os08g0537900	ERF	233	144	227	201.333
LOC_Os09g11460	Os09g0286600	ERF	1539	1363	889	1263.67
LOC_Os09g13940	Os09g0309700	ERF	198	193	225	205.333
LOC_Os09g20350	Os09g0369050	ERF	2609	2395	1106	2036.67
LOC_Os09g26420	Os09g0434500	ERF	3980	4630	4239	4283
LOC_Os10g41130	Os10g0560700	ERF	922	912	449	761
LOC_Os11g06770	Os11g0168500	ERF	66	116	67	83
LOC_Os02g33750	Os02g0542200	FAR1	41	28	46	38.3333
LOC_Os02g34590	Os02g0550900	FAR1	155	142	164	153.667
LOC_Os02g39520	Os02g0608100	FAR1	401	275	476	384
LOC_Os02g39540	Os02g0608300	FAR1	265	244	297	268.667
LOC_Os03g08370	Os03g0181600	FAR1	104	83	135	107.333
LOC_Os03g15010	Os03g0255000	FAR1	435	302	488	408.333
LOC_Os03g15040	Os03g0255400	FAR1	682	610	776	689.333
LOC_Os03g45300	Os03g0655600	FAR1	514	360	518	464
LOC_Os03g50900	Os03g0718200	FAR1	44	60	44	49.3333
LOC_Os03g56630	Os03g0777700	FAR1	521	418	585	508
LOC_Os03g62660	Os03g0843700	FAR1	397	265	374	345.333
LOC_Os04g40060	Os04g0476500	FAR1	345	332	380	352.333
LOC_Os05g39790	Os05g0475600	FAR1	77	90	85	84
LOC_Os06g07010	Os06g0166100	FAR1	292	219	302	271
LOC_Os06g39680	Os06g0597800	FAR1	51	59	61	57
LOC_Os07g37630	Os07g0563600	FAR1	163	107	197	155.667
LOC_Os07g42400	Os07g0615900	FAR1	347	299	375	340.333
LOC_Os12g06380	Os12g0160900	FAR1	152	114	162	142.667
LOC_Os12g12380	Os12g0225300	FAR1	158	102	180	146.667
LOC_Os01g08160	Os01g0176700	G2-like	48	83	33	54.6667
LOC_Os01g13740	Os01g0239000	G2-like	2362	2834	1857	2351
LOC_Os01g74020	Os01g0971800	G2-like	368	986	914	756
LOC_Os02g04640	Os02g0139000	G2-like	355	343	374	357.333
LOC_Os02g07770	Os02g0174000	G2-like	80	80	83	81
LOC_Os02g14490	Os02g0241200	G2-like	101	53	87	80.3333
LOC_Os02g46940	Os02g0696900	G2-like	66	41	61	56
LOC_Os02g47190	Os02g0700300	G2-like	57	60	48	55
LOC_Os03g20900	Os03g0325500	G2-like	240	293	299	277.333
LOC_Os03g21240	Os03g0329900	G2-like	437	372	490	433
LOC_Os03g45194	Os03g0654600	G2-like	491	639	639	589.667
LOC_Os03g55590	Os03g0764600	G2-like	2410	2573	1963	2315.33
LOC_Os04g47890	Os04g0566600	G2-like	62	73	62	65.6667
LOC_Os04g56990	Os04g0665600	G2-like	225	288	245	252.667
LOC_Os05g34110	Os05g0412000	G2-like	1206	1221	757	1061.33
LOC_Os05g40960	Os05g0488600	G2-like	56	61	77	64.6667
LOC_Os05g41240	Os05g0491500	G2-like	505	534	552	530.333
LOC_Os06g24070	Os06g0348800	G2-like	1015	982	833	943.333
LOC_Os06g35140	Os06g0543200	G2-like	112	82	76	90
LOC_Os06g40710	Os06g0609500	G2-like	144	161	142	149
LOC_Os06g45890	Os06g0670300	G2-like	134	152	137	141
LOC_Os06g49040	Os06g0703900	G2-like	274	297	314	295
LOC_Os07g02800	Os07g0119300	G2-like	1106	1257	1029	1130.67
LOC_Os07g25710	Os07g0438800	G2-like	512	471	590	524.333
LOC_Os07g48596	Os07g0685300	G2-like	69	81	75	75
LOC_Os08g25799	Os08g0346400	G2-like	150	107	164	140.333
LOC_Os08g25820	Os08g0346500	G2-like	42	46	42	43.3333
LOC_Os08g33750	Os08g0434700	G2-like	526	532	448	502
LOC_Os09g12750	Os09g0299000	G2-like	349	418	383	383.333
LOC_Os09g12770	Os09g0299200	G2-like	700	848	782	776.667
LOC_Os09g23200	Os09g0395300	G2-like	38	50	28	38.6667
LOC_Os12g01490	Os12g0105600	G2-like	211	171	170	184
LOC_Os12g39640	Os12g0586300	G2-like	192	177	134	167.667
LOC_Os01g24070	Os01g0343300	GATA	81	102	89	90.6667
LOC_Os01g54210	Os01g0745700	GATA	36	37	30	34.3333
LOC_Os02g05510	Os02g0148500	GATA	433	409	388	410
LOC_Os02g12790	Os02g0220400	GATA	255	198	221	224.667
LOC_Os03g47970	Os03g0684000	GATA	359	434	428	407
LOC_Os03g52450	Os03g0734900	GATA	155	193	167	171.667
LOC_Os03g61570	Os03g0831200	GATA	536	639	434	536.333
LOC_Os05g06340	Os05g0155400	GATA	207	198	263	222.667
LOC_Os06g37450	Os06g0571800	GATA	301	317	274	297.333
LOC_Os06g48534	Os06g0698900	GATA	171	191	185	182.333
LOC_Os12g07120	Os12g0168800	GATA	52	43	25	40
LOC_Os12g42970	Os12g0624900	GATA	139	139	144	140.667
LOC_Os01g45860	Os01g0646300	GRAS	147	128	86	120.333
LOC_Os01g62460	Os01g0842200	GRAS	1277	972	1166	1138.33
LOC_Os01g65900	Os01g0881500	GRAS	924	912	1033	956.333
LOC_Os01g71970	Os01g0948200	GRAS	1788	2582	1269	1879.67
LOC_Os02g44370	Os02g0663100	GRAS	221	117	131	156.333
LOC_Os02g45760	Os02g0681900	GRAS	196	185	159	180
LOC_Os03g09280	Os03g0193000	GRAS	382	418	455	418.333
LOC_Os03g31880	Os03g0433200	GRAS	52	56	49	52.3333
LOC_Os03g48450	Os03g0690600	GRAS	396	251	395	347.333
LOC_Os03g49990	Os03g0707600	GRAS	4195	3165	2820	3393.33
LOC_Os03g51330	Os03g0723000	GRAS	137	136	86	119.667
LOC_Os04g49110	Os04g0580300	GRAS	322	369	268	319.667
LOC_Os04g50060	Os04g0590400	GRAS	194	171	205	190
LOC_Os06g03710	Os06g0127800	GRAS	106	100	67	91
LOC_Os06g10900	Os06g0211500	GRAS	31	33	31	31.6667
LOC_Os07g36170	Os07g0545800	GRAS	37	20	43	33.3333
LOC_Os07g38030	Os07g0567700	GRAS	635	681	402	572.667
LOC_Os07g39470	Os07g0583600	GRAS	518	529	495	514
LOC_Os07g39820	Os07g0586900	GRAS	72	63	58	64.3333
LOC_Os10g22430	Os10g0369600	GRAS	44	53	56	51
LOC_Os11g03110	Os11g0124300	GRAS	249	201	167	205.667
LOC_Os11g47870	Os11g0705200	GRAS	606	377	482	488.333
LOC_Os11g47900	Os11g0705900	GRAS	39	45	31	38.3333
LOC_Os12g02870	Os12g0122000	GRAS	276	190	177	214.333
LOC_Os12g38490	Os12g0573200	GRAS	1004	715	736	818.333
LOC_Os02g45570	Os02g0678800	GRF	84	83	49	72
LOC_Os02g47280	Os02g0701300	GRF	55	46	52	51
LOC_Os02g53690	Os02g0776900	GRF	35	45	29	36.3333
LOC_Os03g51970	Os03g0729500	GRF	86	77	84	82.3333
LOC_Os04g51190	Os04g0600900	GRF	187	201	152	180
LOC_Os07g28430	Os07g0467500	GRF	513	652	548	571
LOC_Os11g35030	Os11g0551900	GRF	53	39	40	44
LOC_Os01g14720	Os01g0249900	GeBP	315	341	209	288.333
LOC_Os02g18660	Os02g0288200	GeBP	435	426	399	420
LOC_Os02g52950	Os02g0768700	GeBP	104	179	121	134.667
LOC_Os02g53150	Os02g0771200	GeBP	296	324	244	288
LOC_Os03g25430	Os03g0370250	GeBP	164	223	110	165.667
LOC_Os03g50110	Os03g0708800	GeBP	129	117	60	102
LOC_Os07g44200	Os07g0636100	GeBP	79	75	68	74
LOC_Os08g36450	Os08g0467600	GeBP	177	246	191	204.667
LOC_Os09g27850	Os09g0451700	GeBP	130	214	159	167.667
LOC_Os06g12400	Os06g0229300	HB-PHD	385	363	444	397.333
LOC_Os01g48170	Os01g0672201	HB-other	97	44	98	79.6667
LOC_Os01g70810	Os01g0934300	HB-other	429	248	489	388.667
LOC_Os02g05450	Os02g0147800	HB-other	642	561	638	613.667
LOC_Os03g55990	Os03g0769800	HB-other	1339	1263	1024	1208.67
LOC_Os05g09630	Os05g0188600	HB-other	202	154	250	202
LOC_Os05g48820	Os05g0562400	HB-other	1198	1032	1376	1202
LOC_Os06g29020	Os06g0485100	HB-other	748	721	672	713.667
LOC_Os06g39906	Os06g0601000	HB-other	899	1238	1083	1073.33
LOC_Os02g35770	Os02g0565600	HD-ZIP	132	147	96	125
LOC_Os02g43330	Os02g0649300	HD-ZIP	1451	1748	1130	1443
LOC_Os02g45250	Os02g0674800	HD-ZIP	1388	1209	1123	1240
LOC_Os03g01890	Os03g0109400	HD-ZIP	93	73	101	89
LOC_Os03g07450	Os03g0170600	HD-ZIP	113	188	150	150.333
LOC_Os03g08960	Os03g0188900	HD-ZIP	604	633	496	577.667
LOC_Os03g10210	Os03g0198600	HD-ZIP	390	422	313	375
LOC_Os03g12860	Os03g0231150	HD-ZIP	233	231	168	210.667
LOC_Os04g45810	Os04g0541700	HD-ZIP	591	852	565	669.333
LOC_Os04g46350	Os04g0548700	HD-ZIP	71	65	45	60.3333
LOC_Os04g48070	Os04g0569100	HD-ZIP	150	127	125	134
LOC_Os04g53540	Os04g0627000	HD-ZIP	1382	1153	990	1175
LOC_Os06g04850	Os06g0140400	HD-ZIP	82	110	76	89.3333
LOC_Os06g04870	Os06g0140700	HD-ZIP	521	424	261	402
LOC_Os06g10600	Os06g0208100	HD-ZIP	77	39	47	54.3333
LOC_Os08g04190	Os08g0136100	HD-ZIP	287	187	221	231.667
LOC_Os08g08820	Os08g0187500	HD-ZIP	1850	1536	1428	1604.67
LOC_Os08g19590	Os08g0292000	HD-ZIP	430	291	413	378
LOC_Os08g32080	Os08g0416000	HD-ZIP	3511	3719	1876	3035.33
LOC_Os08g37580	Os08g0481400	HD-ZIP	851	1055	662	856
LOC_Os09g21180	Os09g0379600	HD-ZIP	1485	1587	1145	1405.67
LOC_Os09g27450	Os09g0447000	HD-ZIP	35	50	32	39
LOC_Os09g29460	Os09g0470500	HD-ZIP	104	108	89	100.333
LOC_Os09g35760	Os09g0526300	HD-ZIP	394	288	245	309
LOC_Os09g35910	Os09g0528200	HD-ZIP	719	841	619	726.333
LOC_Os10g01470	Os10g0103700	HD-ZIP	228	199	223	216.667
LOC_Os10g23090	Os10g0377300	HD-ZIP	119	145	58	107.333
LOC_Os10g26500	Os10g0404900	HD-ZIP	197	191	137	175
LOC_Os10g33960	Os10g0480200	HD-ZIP	81	66	76	74.3333
LOC_Os10g41230	Os10g0561800	HD-ZIP	647	591	474	570.667
LOC_Os10g42490	Os10g0575600	HD-ZIP	82	72	74	76
LOC_Os07g39800	Os07g0586700	HRT-like	127	123	128	126
LOC_Os01g39020	Os01g0571300	HSF	70	70	60	66.6667
LOC_Os01g43590	Os01g0625300	HSF	42	48	30	40
LOC_Os01g53220	Os01g0733200	HSF	800	918	663	793.667
LOC_Os01g54550	Os01g0749300	HSF	145	125	140	136.667
LOC_Os02g29340	Os02g0496100	HSF	240	211	259	236.667
LOC_Os02g32590	Os02g0527300	HSF	443	376	426	415
LOC_Os03g06630	Os03g0161900	HSF	241	270	211	240.667
LOC_Os03g12370	Os03g0224700	HSF	240	262	296	266
LOC_Os03g53340	Os03g0745000	HSF	150	132	104	128.667
LOC_Os03g58160	Os03g0795900	HSF	550	559	570	559.667
LOC_Os03g63750	Os03g0854500	HSF	517	501	625	547.667
LOC_Os05g45410	Os05g0530400	HSF	226	196	237	219.667
LOC_Os06g35960	Os06g0553100	HSF	64	64	73	67
LOC_Os07g08140	Os07g0178600	HSF	111	93	78	94
LOC_Os07g44690	Os07g0640900	HSF	36	51	24	37
LOC_Os08g43334	Os08g0546800	HSF	116	117	89	107.333
LOC_Os09g35790	Os09g0526600	HSF	54	53	35	47.3333
LOC_Os10g28340	Os10g0419300	HSF	367	402	380	383
LOC_Os01g32770	Os01g0511000	LBD	338	331	194	287.667
LOC_Os01g39040	Os01g0571500	LBD	83	74	46	67.6667
LOC_Os01g66590	Os01g0889400	LBD	231	278	168	225.667
LOC_Os03g14270	Os03g0246900	LBD	40	34	34	36
LOC_Os03g17810	Os03g0287400	LBD	61	75	44	60
LOC_Os03g33090	Os03g0445700	LBD	45	40	28	37.6667
LOC_Os03g41330	Os03g0609500	LBD	297	305	201	267.667
LOC_Os03g45750	Os03g0659700	LBD	48	35	38	40.3333
LOC_Os07g40000	Os07g0589000	LBD	570	657	338	521.667
LOC_Os11g01550	Os11g0106900	LBD	40	72	50	54
LOC_Os01g42710	Os01g0612700	LSD	146	94	133	124.333
LOC_Os03g43840	Os03g0639600	LSD	348	327	355	343.333
LOC_Os07g28910	Os07g0472200	LSD	264	202	216	227.333
LOC_Os08g03610	Os08g0130100	LSD	36	51	47	44.6667
LOC_Os08g06280	Os08g0159500	LSD	549	548	518	538.333
LOC_Os12g41700	Os12g0611000	LSD	55	94	74	74.3333
LOC_Os01g69850	Os01g0922800	M-type_MADS	376	490	383	416.333
LOC_Os02g49840	Os02g0731200	M-type_MADS	114	116	110	113.333
LOC_Os02g36924	Os02g0579600	MIKC_MADS	121	139	137	132.333
LOC_Os02g52340	Os02g0761000	MIKC_MADS	871	974	849	898
LOC_Os03g08754	Os03g0186600	MIKC_MADS	650	674	494	606
LOC_Os06g01890	Os06g0108500	MIKC_MADS	54	42	34	43.3333
LOC_Os06g11330	Os06g0217300	MIKC_MADS	407	436	404	415.667
LOC_Os06g45650	Os06g0667266	MIKC_MADS	40	47	41	42.6667
LOC_Os06g49840	Os06g0712700	MIKC_MADS	158	209	126	164.333
LOC_Os07g41370	Os07g0605200	MIKC_MADS	91	81	65	79
LOC_Os08g02070	Os08g0112700	MIKC_MADS	103	138	117	119.333
LOC_Os10g39130	Os10g0536100	MIKC_MADS	2441	2452	2274	2389
LOC_Os01g04930	Os01g0142500	MYB	540	598	478	538.667
LOC_Os01g09590	Os01g0191900	MYB	608	613	323	514.667
LOC_Os01g16810	Os01g0274800	MYB	67	66	61	64.6667
LOC_Os01g18240	Os01g0285300	MYB	573	488	579	546.667
LOC_Os01g19330	Os01g0298400	MYB	59	52	30	47
LOC_Os01g19970	Os01g0305900	MYB	164	202	123	163
LOC_Os01g36460	Os01g0545100	MYB	57	68	48	57.6667
LOC_Os01g49160	Os01g0685400	MYB	95	101	73	89.6667
LOC_Os01g50720	Os01g0702700	MYB	223	247	158	209.333
LOC_Os01g59660	Os01g0812000	MYB	128	76	113	105.667
LOC_Os01g62410	Os01g0841500	MYB	479	391	498	456
LOC_Os01g63460	Os01g0853700	MYB	388	373	236	332.333
LOC_Os01g64360	Os01g0863300	MYB	196	199	136	177
LOC_Os01g65370	Os01g0874300	MYB	322	343	199	288
LOC_Os01g74410	Os01g0975300	MYB	366	314	286	322
LOC_Os02g09480	Os02g0187700	MYB	428	473	264	388.333
LOC_Os02g17190	Os02g0271900	MYB	288	284	306	292.667
LOC_Os02g36890	Os02g0579300	MYB	65	66	42	57.6667
LOC_Os02g42850	Os02g0641300	MYB	328	320	233	293.667
LOC_Os02g49986	Os02g0732600	MYB	60	56	49	55
LOC_Os03g20090	Os03g0315400	MYB	146	205	128	159.667
LOC_Os03g25550	Os03g0371800	MYB	146	110	116	124
LOC_Os03g51110	Os03g0720800	MYB	96	109	83	96
LOC_Os04g28090	Os04g0348300	MYB	580	568	566	571.333
LOC_Os04g43680	Os04g0517100	MYB	467	564	427	486
LOC_Os04g50770	Os04g0594100	MYB	60	47	37	48
LOC_Os05g04210	Os05g0132700	MYB	35	30	28	31
LOC_Os05g04820	Os05g0140100	MYB	435	336	524	431.667
LOC_Os05g35500	Os05g0429900	MYB	971	761	581	771
LOC_Os05g37730	Os05g0449900	MYB	681	581	530	597.333
LOC_Os05g38460	Os05g0459000	MYB	46	34	45	41.6667
LOC_Os05g46610	Os05g0543600	MYB	249	259	146	218
LOC_Os05g48010	Os05g0553400	MYB	328	328	262	306
LOC_Os06g10350	Os06g0205100	MYB	44	53	40	45.6667
LOC_Os06g40330	Os06g0605750	MYB	76	44	43	54.3333
LOC_Os06g43090	Os06g0637500	MYB	776	852	547	725
LOC_Os07g04700	Os07g0139500	MYB	294	218	365	292.333
LOC_Os07g31470	Os07g0497500	MYB	35	39	25	33
LOC_Os07g43420	Os07g0627300	MYB	211	145	219	191.667
LOC_Os07g43580	Os07g0629000	MYB	89	126	77	97.3333
LOC_Os07g44090	Os07g0634900	MYB	395	316	275	328.667
LOC_Os07g48870	Os07g0688200	MYB	161	137	97	131.667
LOC_Os08g05520	Os08g0151300	MYB	62	29	38	43
LOC_Os08g33660	Os08g0433400	MYB	135	94	107	112
LOC_Os08g33940	Os08g0437300	MYB	428	473	313	404.667
LOC_Os09g01960	Os09g0106700	MYB	48	23	27	32.6667
LOC_Os09g36250	Os09g0532900	MYB	298	305	260	287.667
LOC_Os09g36730	Os09g0538400	MYB	936	968	763	889
LOC_Os11g03440	Os11g0128500	MYB	186	167	132	161.667
LOC_Os11g10130	Os11g0207600	MYB	49	48	28	41.6667
LOC_Os11g35390	Os11g0558200	MYB	130	92	106	109.333
LOC_Os11g45740	Os11g0684000	MYB	119	135	126	126.667
LOC_Os12g03150	Os12g0125000	MYB	247	193	159	199.667
LOC_Os12g07640	Os12g0175400	MYB	236	187	145	189.333
LOC_Os12g13570	Os12g0238000	MYB	46	53	65	54.6667
LOC_Os12g37690	Os12g0564100	MYB	134	133	98	121.667
LOC_Os12g37970	Os12g0567300	MYB	357	371	338	355.333
LOC_Os12g38400	Os12g0572201	MYB	145	97	157	133
LOC_Os01g09280	Os01g0187900	MYB_related	373	294	371	346
LOC_Os01g09640	Os01g0192300	MYB_related	1392	1599	1398	1463
LOC_Os01g09760	Os01g0193900	MYB_related	185	179	212	192
LOC_Os01g34060	Os01g0524500	MYB_related	94	294	203	197
LOC_Os01g40670	Os01g0589300	MYB_related	352	358	407	372.333
LOC_Os01g41900	Os01g0603300	MYB_related	157	188	123	156
LOC_Os01g43230	Os01g0619900	MYB_related	113	151	141	135
LOC_Os01g51154	Os01g0708000	MYB_related	515	581	531	542.333
LOC_Os02g34630	Os02g0551400	MYB_related	494	362	476	444
LOC_Os02g45670	Os02g0680700	MYB_related	190	183	200	191
LOC_Os02g47744	Os02g0706400	MYB_related	83	95	122	100
LOC_Os02g53670	Os02g0776700	MYB_related	648	747	687	694
LOC_Os03g13790	Os03g0241100	MYB_related	552	453	628	544.333
LOC_Os03g31230	Os03g0425800	MYB_related	692	801	850	781
LOC_Os03g53960	Os03g0750800	MYB_related	1142	1202	1272	1205.33
LOC_Os04g49450	Os04g0583900	MYB_related	48	64	51	54.3333
LOC_Os04g58020	Os04g0676700	MYB_related	756	748	631	711.667
LOC_Os05g02420	Os05g0114700	MYB_related	1924	1979	2025	1976
LOC_Os05g03550	Os05g0126400	MYB_related	2753	1085	2682	2173.33
LOC_Os05g10690	Os05g0195700	MYB_related	127	111	122	120
LOC_Os06g01670	Os06g0105800	MYB_related	223	230	278	243.667
LOC_Os06g08290	Os06g0181300	MYB_related	48	50	45	47.6667
LOC_Os06g45840	Os06g0669700	MYB_related	320	466	360	382
LOC_Os07g25150	Os07g0432800	MYB_related	93	69	85	82.3333
LOC_Os07g30130	Os07g0484700	MYB_related	430	381	434	415
LOC_Os07g49530	Os07g0695900	MYB_related	135	105	127	122.333
LOC_Os08g04840	Os08g0144000	MYB_related	287	330	353	323.333
LOC_Os08g05510	Os08g0151000	MYB_related	326	299	318	314.333
LOC_Os08g06110	Os08g0157600	MYB_related	543	383	645	523.667
LOC_Os08g39980	Os08g0510700	MYB_related	358	496	275	376.333
LOC_Os10g41200	Os10g0561400	MYB_related	554	499	647	566.667
LOC_Os10g41260	Os10g0562100	MYB_related	737	717	628	694
LOC_Os12g41920	Os12g0613300	MYB_related	366	402	359	375.667
LOC_Os01g09550	Os01g0191300	NAC	315	246	254	271.667
LOC_Os01g15640	Os01g0261200	NAC	290	310	348	316
LOC_Os01g48130	Os01g0672100	NAC	304	235	259	266
LOC_Os01g48446	Os01g0675800	NAC	54	33	25	37.3333
LOC_Os01g60020	Os01g0816100	NAC	371	397	279	349
LOC_Os01g66120	Os01g0884300	NAC	6263	6408	3873	5514.67
LOC_Os01g66490	Os01g0888300	NAC	238	198	192	209.333
LOC_Os01g70110	Os01g0925400	NAC	584	735	376	565
LOC_Os01g71790	Os01g0946200	NAC	285	457	178	306.667
LOC_Os02g36880	Os02g0579000	NAC	338	461	256	351.667
LOC_Os02g56600	Os02g0810900	NAC	256	181	161	199.333
LOC_Os03g04070	Os03g0133000	NAC	106	114	81	100.333
LOC_Os03g12120	Os03g0221300	NAC	207	191	218	205.333
LOC_Os03g21030	Os03g0327100	NAC	1992	1937	1281	1736.67
LOC_Os03g21060	Os03g0327800	NAC	675	482	460	539
LOC_Os03g56580	Os03g0777000	NAC	119	145	107	123.667
LOC_Os03g60080	Os03g0815100	NAC	3846	4602	2765	3737.67
LOC_Os04g38720	Os04g0460600	NAC	346	438	280	354.667
LOC_Os05g10620	Os05g0194500	NAC	61	77	51	63
LOC_Os05g34600	Os05g0418800	NAC	286	220	220	242
LOC_Os05g34830	Os05g0421600	NAC	764	1173	531	822.667
LOC_Os05g35170	Os05g0426200	NAC	2367	2225	2806	2466
LOC_Os05g48850	Os05g0563000	NAC	270	316	212	266
LOC_Os06g01230	Os06g0101800	NAC	209	154	177	180
LOC_Os06g04090	Os06g0131700	NAC	120	112	98	110
LOC_Os06g36480	Os06g0560300	NAC	32	24	41	32.3333
LOC_Os06g46270	Os06g0675600	NAC	134	114	85	111
LOC_Os06g51070	Os06g0726300	NAC	397	426	285	369.333
LOC_Os07g12340	Os07g0225300	NAC	1189	1289	861	1113
LOC_Os07g48450	Os07g0683200	NAC	2671	2359	1718	2249.33
LOC_Os07g48550	Os07g0684800	NAC	2837	2711	1877	2475
LOC_Os08g02300	Os08g0115800	NAC	89	101	94	94.6667
LOC_Os08g06140	Os08g0157900	NAC	1557	1560	1455	1524
LOC_Os08g42400	Os08g0535800	NAC	943	898	913	918
LOC_Os08g44820	Os08g0562200	NAC	1798	1383	1587	1589.33
LOC_Os09g32040	Os09g0493700	NAC	384	272	379	345
LOC_Os09g32260	Os09g0497900	NAC	49	51	57	52.3333
LOC_Os10g21560	Os10g0359500	NAC	329	315	368	337.333
LOC_Os10g33760	Os10g0477600	NAC	237	264	195	232
LOC_Os10g42130	Os10g0571600	NAC	551	580	441	524
LOC_Os11g03300	Os11g0126900	NAC	552	440	599	530.333
LOC_Os11g05614	Os11g0154500	NAC	72	72	55	66.3333
LOC_Os11g08210	Os11g0184900	NAC	719	570	533	607.333
LOC_Os12g03040	Os12g0123700	NAC	304	228	335	289
LOC_Os12g03050	Os12g0123800	NAC	77	57	87	73.6667
LOC_Os12g29330	Os12g0477400	NAC	613	993	585	730.333
LOC_Os12g41680	Os12g0610600	NAC	338	325	253	305.333
LOC_Os01g06550	Os01g0158900	NF-X1	854	649	767	756.667
LOC_Os06g14190	Os06g0252300	NF-X1	425	331	380	378.667
LOC_Os03g07880	Os03g0174900	NF-YA	121	170	145	145.333
LOC_Os03g29760	Os03g0411100	NF-YA	675	576	771	674
LOC_Os03g44540	Os03g0647600	NF-YA	179	204	160	181
LOC_Os03g48970	Os03g0696300	NF-YA	812	729	794	778.333
LOC_Os07g06470	Os07g0158500	NF-YA	55	47	37	46.3333
LOC_Os07g41720	Os07g0608200	NF-YA	132	121	106	119.667
LOC_Os08g09690	Os08g0196700	NF-YA	119	126	132	125.667
LOC_Os12g41880	Os12g0613000	NF-YA	101	72	107	93.3333
LOC_Os01g61810	Os01g0834400	NF-YB	143	134	167	148
LOC_Os03g29970	Os03g0413000	NF-YB	309	264	219	264
LOC_Os05g38820	Os05g0463800	NF-YB	420	501	431	450.667
LOC_Os05g49780	Os05g0573500	NF-YB	42	29	32	34.3333
LOC_Os07g41580	Os07g0606600	NF-YB	152	222	128	167.333
LOC_Os08g07740	Os08g0174500	NF-YB	29	72	22	41
LOC_Os08g29500	Os08g0383700	NF-YB	64	82	92	79.3333
LOC_Os02g07450	Os02g0170500	NF-YC	331	342	316	329.667
LOC_Os03g14669	Os03g0251350	NF-YC	2029	2924	2005	2319.33
LOC_Os03g63530	Os03g0852300	NF-YC	95	97	82	91.3333
LOC_Os05g41450	Os05g0494100	NF-YC	136	154	162	150.667
LOC_Os06g45640	Os06g0667100	NF-YC	87	86	84	85.6667
LOC_Os08g38780	Os08g0496500	NF-YC	458	619	353	476.667
LOC_Os09g30310	Os09g0480700	NF-YC	315	710	350	458.333
LOC_Os11g34200	Os11g0544700	NF-YC	551	579	487	539
LOC_Os01g13540	Os01g0236700	Nin-like	529	383	591	501
LOC_Os01g14420	Os01g0246500	Nin-like	52	61	68	60.3333
LOC_Os02g04340	Os02g0136000	Nin-like	101	92	93	95.3333
LOC_Os03g03900	Os03g0131100	Nin-like	686	435	660	593.667
LOC_Os04g41850	Os04g0495800	Nin-like	269	178	302	249.667
LOC_Os09g37710	Os09g0549450	Nin-like	306	209	315	276.667
LOC_Os11g16290	Os11g0264300	Nin-like	134	128	124	128.667
LOC_Os01g04800	Os01g0141000	RAV	247	262	173	227.333
LOC_Os01g49830	Os01g0693400	RAV	3882	4408	1991	3427
LOC_Os05g47650	Os05g0549800	RAV	1046	1133	651	943.333
LOC_Os04g33420	Os04g0408900	S1Fa-like	611	796	610	672.333
LOC_Os04g33440	Os04g0408700	S1Fa-like	488	537	536	520.333
LOC_Os01g18850	Os01g0292900	SBP	1392	1017	1459	1289.33
LOC_Os01g69830	Os01g0922600	SBP	1548	1157	1232	1312.33
LOC_Os02g04680	Os02g0139400	SBP	549	482	521	517.333
LOC_Os02g07780	Os02g0174100	SBP	164	141	161	155.333
LOC_Os03g61760	Os03g0833300	SBP	1329	1108	1428	1288.33
LOC_Os04g56170	Os04g0656500	SBP	125	100	124	116.333
LOC_Os05g33810	Os05g0408200	SBP	1030	748	859	879
LOC_Os06g44860	Os06g0659100	SBP	51	40	39	43.3333
LOC_Os06g45310	Os06g0663500	SBP	104	94	144	114
LOC_Os06g49010	Os06g0703500	SBP	425	323	385	377.667
LOC_Os08g39890	Os08g0509600	SBP	101	83	67	83.6667
LOC_Os08g40260	Os08g0513700	SBP	2107	2018	2338	2154.33
LOC_Os09g31438	Os09g0491532	SBP	46	37	36	39.6667
LOC_Os09g32944	Os09g0507100	SBP	74	79	72	75
LOC_Os11g30370	Os11g0496600	SBP	37	36	35	36
LOC_Os01g72490	Os01g0954500	SRS	642	533	413	529.333
LOC_Os05g32070	Os05g0386201	SRS	38	33	25	32
LOC_Os08g43410	Os08g0547600	SRS	55	71	36	54
LOC_Os09g36160	Os09g0531600	SRS	38	42	18	32.6667
LOC_Os10g41770	Os10g0567300	STAT	103	115	121	113
LOC_Os02g08544	Os02g0182800	TALE	1138	1178	1117	1144.33
LOC_Os02g13310	Os02g0226600	TALE	55	53	49	52.3333
LOC_Os03g03164	Os03g0123500	TALE	768	763	644	725
LOC_Os03g03260	Os03g0124000	TALE	232	211	198	213.667
LOC_Os03g06930	Os03g0165300	TALE	181	138	219	179.333
LOC_Os03g47016	Os03g0673000	TALE	89	59	63	70.3333
LOC_Os03g47740	Os03g0680800	TALE	2048	1792	2339	2059.67
LOC_Os03g52239	Os03g0732100	TALE	2022	1149	1385	1518.67
LOC_Os06g01934	Os06g0108900	TALE	430	346	355	377
LOC_Os06g36680	Os06g0562300	TALE	69	66	41	58.6667
LOC_Os06g43860	Os06g0646600	TALE	726	916	855	832.333
LOC_Os08g19650	Os08g0292900	TALE	1173	1154	1137	1154.67
LOC_Os10g39030	Os10g0534900	TALE	2679	2622	1811	2370.67
LOC_Os11g06020	Os11g0158832	TALE	700	561	603	621.333
LOC_Os12g43950	Os12g0636200	TALE	587	466	693	582
LOC_Os01g55750	Os01g0763200	TCP	602	534	432	522.667
LOC_Os01g69980	Os01g0924400	TCP	1248	1156	1064	1156
LOC_Os02g42380	Os02g0635800	TCP	191	191	90	157.333
LOC_Os02g51280	Os02g0747400	TCP	206	163	107	158.667
LOC_Os03g57190	Os03g0785800	TCP	158	83	107	116
LOC_Os04g11830	Os04g0194600	TCP	165	129	96	130
LOC_Os05g43760	Os05g0513100	TCP	357	304	270	310.333
LOC_Os06g12230	Os06g0226700	TCP	457	429	259	381.667
LOC_Os07g05720	Os07g0152000	TCP	606	451	433	496.667
LOC_Os11g07460	Os11g0175700	TCP	263	246	143	217.333
LOC_Os12g07480	Os12g0173300	TCP	159	138	74	123.667
LOC_Os12g42190	Os12g0616400	TCP	405	477	206	362.667
LOC_Os01g48320	Os01g0674000	Trihelix	231	228	186	215
LOC_Os01g52090	Os01g0718900	Trihelix	163	252	157	190.667
LOC_Os02g01380	Os02g0104500	Trihelix	307	285	226	272.667
LOC_Os02g07800	Os02g0174300	Trihelix	88	106	85	93
LOC_Os02g31160	Os02g0516800	Trihelix	57	70	67	64.6667
LOC_Os02g33610	Os02g0539600	Trihelix	1118	1056	1162	1112
LOC_Os02g33770	Os02g0542400	Trihelix	303	373	298	324.667
LOC_Os02g35690	Os02g0565000	Trihelix	618	704	530	617.333
LOC_Os02g43300	Os02g0648300	Trihelix	273	300	220	264.333
LOC_Os03g02240	Os03g0113500	Trihelix	1399	873	1012	1094.67
LOC_Os04g32590	Os04g0397500	Trihelix	232	236	163	210.333
LOC_Os04g36790	Os04g0445600	Trihelix	294	295	239	276
LOC_Os04g45750	Os04g0541100	Trihelix	757	465	605	609
LOC_Os04g45940	Os04g0543500	Trihelix	406	493	347	415.333
LOC_Os04g51320	Os04g0602300	Trihelix	84	88	96	89.3333
LOC_Os05g03740	Os05g0128000	Trihelix	22	70	47	46.3333
LOC_Os05g48690	Os05g0560600	Trihelix	101	64	84	83
LOC_Os08g37810	Os08g0484700	Trihelix	720	765	386	623.667
LOC_Os09g38570	Os09g0558200	Trihelix	71	39	70	60
LOC_Os10g37240	Os10g0516500	Trihelix	1001	932	1097	1010
LOC_Os11g06410	Os11g0163500	Trihelix	160	152	180	164
LOC_Os12g06640	Os12g0163500	Trihelix	212	254	258	241.333
LOC_Os01g54930	Os01g0753000	VOZ	488	335	448	423.667
LOC_Os05g43950	Os05g0515700	VOZ	406	316	425	382.333
LOC_Os01g60270	Os01g0818400	WOX	124	117	141	127.333
LOC_Os07g48560	Os07g0684900	WOX	45	35	41	40.3333
LOC_Os01g08710	Os01g0182700	WRKY	30	33	29	30.6667
LOC_Os01g09080	Os01g0185900	WRKY	48	39	32	39.6667
LOC_Os01g09100	Os01g0186000	WRKY	78	122	64	88
LOC_Os01g14440	Os01g0246700	WRKY	1729	1755	1557	1680.33
LOC_Os01g18584	Os01g0289600	WRKY	220	198	240	219.333
LOC_Os01g40260	Os01g0584900	WRKY	73	92	67	77.3333
LOC_Os01g43650	Os01g0626400	WRKY	134	148	112	131.333
LOC_Os01g46800	Os01g0656400	WRKY	46	62	60	56
LOC_Os01g47560	Os01g0665750	WRKY	108	104	128	113.333
LOC_Os01g53040	Os01g0730700	WRKY	135	158	109	134
LOC_Os01g54600	Os01g0750100	WRKY	2946	3627	2240	2937.67
LOC_Os01g60600	Os01g0821300	WRKY	32	50	45	42.3333
LOC_Os01g60640	Os01g0821600	WRKY	421	451	309	393.667
LOC_Os01g61080	Os01g0826400	WRKY	507	577	421	501.667
LOC_Os02g08440	Os02g0181300	WRKY	991	1179	841	1003.67
LOC_Os02g26430	Os02g0462800	WRKY	64	72	49	61.6667
LOC_Os02g53100	Os02g0770500	WRKY	79	66	52	65.6667
LOC_Os03g21710	Os03g0335200	WRKY	81	61	36	59.3333
LOC_Os03g33012	Os03g0444900	WRKY	66	59	79	68
LOC_Os03g53050	Os03g0741400	WRKY	425	393	465	427.667
LOC_Os03g55080	Os03g0758050	WRKY	47	42	36	41.6667
LOC_Os04g39570	Os04g0471700	WRKY	35	75	30	46.6667
LOC_Os04g46060	Os04g0545000	WRKY	46	50	28	41.3333
LOC_Os04g51560	Os04g0605100	WRKY	1753	1515	1023	1430.33
LOC_Os05g03900	Os05g0129800	WRKY	46	46	48	46.6667
LOC_Os05g04640	Os05g0137500	WRKY	390	328	190	302.667
LOC_Os05g09020	Os05g0183100	WRKY	529	652	439	540
LOC_Os05g25770	Os05g0322900	WRKY	836	1009	672	839
LOC_Os05g27730	Os05g0343400	WRKY	5270	5332	4139	4913.67
LOC_Os05g39720	Os05g0474800	WRKY	295	358	224	292.333
LOC_Os05g46020	Os05g0537100	WRKY	350	388	277	338.333
LOC_Os05g49100	Os05g0565900	WRKY	60	51	40	50.3333
LOC_Os05g49620	Os05g0571200	WRKY	164	174	99	145.667
LOC_Os05g50610	Os05g0583000	WRKY	203	169	124	165.333
LOC_Os06g05380	Os06g0146250	WRKY	78	84	77	79.6667
LOC_Os06g06360	Os06g0158100	WRKY	169	171	170	170
LOC_Os06g44010	Os06g0649000	WRKY	161	147	135	147.667
LOC_Os07g39480	Os07g0583700	WRKY	620	529	621	590
LOC_Os07g40570	Os07g0596900	WRKY	262	279	294	278.333
LOC_Os07g48260	Os07g0680400	WRKY	82	99	83	88
LOC_Os08g09900	Os08g0198900	WRKY	42	31	57	43.3333
LOC_Os08g17400	Os08g0276200	WRKY	274	231	300	268.333
LOC_Os08g29660	Os08g0386200	WRKY	541	591	401	511
LOC_Os08g38990	Os08g0499300	WRKY	278	275	291	281.333
LOC_Os09g16510	Os09g0334500	WRKY	156	207	173	178.667
LOC_Os09g25060	Os09g0417600	WRKY	686	637	461	594.667
LOC_Os09g25070	Os09g0417800	WRKY	183	196	146	175
LOC_Os09g30400	Os09g0481700	WRKY	754	603	791	716
LOC_Os11g02480	Os11g0116900	WRKY	82	72	71	75
LOC_Os11g02520	Os11g0117400	WRKY	156	200	211	189
LOC_Os11g02540	Os11g0117600	WRKY	182	161	197	180
LOC_Os11g29870	Os11g0490900	WRKY	121	115	88	108
LOC_Os12g01180	Os12g0102350	WRKY	133	122	80	111.667
LOC_Os12g02420	Os12g0116400	WRKY	91	83	102	92
LOC_Os12g02440	Os12g0116600	WRKY	220	218	213	217
LOC_Os12g02450	Os12g0116700	WRKY	140	149	160	149.667
LOC_Os12g40570	Os12g0597700	WRKY	1396	1390	1292	1359.33
LOC_Os02g06370	Os02g0158400	Whirly	258	218	269	248.333
LOC_Os06g05350	Os06g0145800	Whirly	66	55	57	59.3333
LOC_Os02g42950	Os02g0643200	YABBY	110	76	48	78
LOC_Os03g44710	Os03g0650000	YABBY	264	282	240	262
LOC_Os04g45330	Os04g0536300	YABBY	49	39	43	43.6667
LOC_Os07g06620	Os07g0160100	YABBY	97	121	125	114.333
LOC_Os12g42610	Os12g0621100	YABBY	160	171	198	176.333
LOC_Os02g47770	Os02g0706600	ZF-HD	78	166	92	112
LOC_Os05g50310	Os05g0579300	ZF-HD	90	68	71	76.3333
LOC_Os09g24810	Os09g0414500	ZF-HD	44	105	47	65.3333
LOC_Os09g24820	Os09g0414600	ZF-HD	103	116	89	102.667
LOC_Os09g29130	Os09g0466400	ZF-HD	41	38	33	37.3333
LOC_Os11g03420	Os11g0128300	ZF-HD	484	585	347	472
LOC_Os11g13930	Os11g0243300	ZF-HD	44	42	27	37.6667
LOC_Os12g03110	Os12g0124500	ZF-HD	249	272	182	234.333
LOC_Os01g01870	Os01g0108600	bHLH	207	229	170	202
LOC_Os01g06640	Os01g0159800	bHLH	169	217	179	188.333
LOC_Os01g09990	Os01g0196300	bHLH	124	121	99	114.667
LOC_Os01g11910	Os01g0218100	bHLH	531	641	480	550.667
LOC_Os01g38610	Os01g0566800	bHLH	203	158	130	163.667
LOC_Os01g39330	Os01g0575200	bHLH	258	290	188	245.333
LOC_Os01g51140	Os01g0707500	bHLH	157	144	97	132.667
LOC_Os01g56690	Os01g0773800	bHLH	66	67	58	63.6667
LOC_Os01g57580	Os01g0784900	bHLH	56	81	73	70
LOC_Os01g64560	Os01g0865600	bHLH	301	246	335	294
LOC_Os01g67480	Os01g0900800	bHLH	3641	3057	2075	2924.33
LOC_Os01g68700	Os01g0915600	bHLH	416	401	345	387.333
LOC_Os01g70310	Os01g0928000	bHLH	210	242	162	204.667
LOC_Os01g72370	Os01g0952800	bHLH	126	108	128	120.667
LOC_Os02g02480	Os02g0116600	bHLH	589	571	607	589
LOC_Os02g02820	Os02g0120500	bHLH	47	47	28	40.6667
LOC_Os02g23823	Os02g0433600	bHLH	236	304	321	287
LOC_Os02g39140	Os02g0603600	bHLH	139	134	73	115.333
LOC_Os02g46560	Os02g0691500	bHLH	60	67	46	57.6667
LOC_Os02g47660	Os02g0705500	bHLH	364	329	258	317
LOC_Os02g49480	Os02g0726700	bHLH	80	48	76	68
LOC_Os02g51320	Os02g0747900	bHLH	50	52	60	54
LOC_Os02g56140	Os02g0805250	bHLH	84	84	94	87.3333
LOC_Os03g03000	Os03g0122100	bHLH	242	295	164	233.667
LOC_Os03g04310	Os03g0135700	bHLH	83	70	60	71
LOC_Os03g07540	Os03g0171700	bHLH	24	40	31	31.6667
LOC_Os03g27390	Os03g0391700	bHLH	591	574	695	620
LOC_Os03g43810	Os03g0639300	bHLH	38	44	31	37.6667
LOC_Os03g46860	Os03g0671800	bHLH	34	41	33	36
LOC_Os03g51580	Os03g0725800	bHLH	397	393	341	377
LOC_Os03g51910	Os03g0728900	bHLH	83	84	58	75
LOC_Os03g53020	Os03g0741100	bHLH	240	263	241	248
LOC_Os03g55220	Os03g0759700	bHLH	108	114	83	101.667
LOC_Os03g56950	Os03g0782500	bHLH	428	438	443	436.333
LOC_Os03g58330	Os03g0797600	bHLH	532	607	510	549.667
LOC_Os03g58830	Os03g0802900	bHLH	35	28	32	31.6667
LOC_Os03g59670	Os03g0811400	bHLH	139	236	195	190
LOC_Os04g23440	Os04g0300600	bHLH	69	85	68	74
LOC_Os04g23550	Os04g0301500	bHLH	95	155	95	115
LOC_Os04g28280	Os04g0350700	bHLH	113	74	72	86.3333
LOC_Os04g41229	Os04g0489600	bHLH	110	84	74	89.3333
LOC_Os04g53990	Os04g0631600	bHLH	437	441	449	442.333
LOC_Os05g01256	Os05g0103000	bHLH	74	62	63	66.3333
LOC_Os05g04740	Os05g0139100	bHLH	132	95	88	105
LOC_Os05g07120	Os05g0163900	bHLH	28	50	24	34
LOC_Os05g38140	Os05g0455400	bHLH	567	635	430	544
LOC_Os05g42180	Os05g0501200	bHLH	121	125	129	125
LOC_Os05g46370	Os05g0541400	bHLH	64	88	70	74
LOC_Os05g50900	Os05g0586300	bHLH	70	46	38	51.3333
LOC_Os06g06900	Os06g0164400	bHLH	123	119	151	131
LOC_Os06g09370	Os06g0193400	bHLH	407	297	443	382.333
LOC_Os06g16400	Os06g0275600	bHLH	247	225	235	235.667
LOC_Os06g30090	Os06g0496400	bHLH	192	242	161	198.333
LOC_Os06g37410	Os06g0570900	bHLH	53	70	51	58
LOC_Os06g50900	Os06g0724800	bHLH	227	254	185	222
LOC_Os07g05010	Os07g0143200	bHLH	551	510	595	552
LOC_Os08g04390	Os08g0138500	bHLH	316	239	299	284.667
LOC_Os08g33590	Os08g0432800	bHLH	87	201	107	131.667
LOC_Os08g37290	Os08g0477900	bHLH	35	52	18	35
LOC_Os08g37730	Os08g0483900	bHLH	64	39	34	45.6667
LOC_Os08g38210	Os08g0490000	bHLH	328	273	284	295
LOC_Os08g41320	Os08g0524800	bHLH	535	446	390	457
LOC_Os08g42470	Os08g0536800	bHLH	190	164	167	173.667
LOC_Os09g24490	Os09g0410700	bHLH	61	71	46	59.3333
LOC_Os09g25040	Os09g0417400	bHLH	104	228	123	151.667
LOC_Os09g28210	Os09g0455300	bHLH	108	93	88	96.3333
LOC_Os09g29360	Os09g0468700	bHLH	39	42	35	38.6667
LOC_Os09g29830	Os09g0474100	bHLH	77	63	84	74.6667
LOC_Os09g29930	Os09g0475400	bHLH	367	255	328	316.667
LOC_Os09g31300	Os09g0487900	bHLH	1187	992	654	944.333
LOC_Os09g33580	Os09g0510500	bHLH	37	46	35	39.3333
LOC_Os09g34330	Os09g0519100	bHLH	55	86	44	61.6667
LOC_Os10g23050	Os10g0376900	bHLH	159	179	144	160.667
LOC_Os10g39750	Os10g0544200	bHLH	80	100	68	82.6667
LOC_Os10g40740	Os10g0556200	bHLH	529	611	463	534.333
LOC_Os11g06010	Os11g0158500	bHLH	358	476	425	419.667
LOC_Os11g32100	Os11g0523700	bHLH	527	405	379	437
LOC_Os11g38870	Os11g0601700	bHLH	295	352	321	322.667
LOC_Os12g41650	Os12g0610200	bHLH	126	133	158	139
LOC_Os01g11350	Os01g0211800	bZIP	113	94	86	97.6667
LOC_Os01g17260	Os01g0279900	bZIP	262	283	279	274.667
LOC_Os01g36220	Os01g0542700	bZIP	29	52	38	39.6667
LOC_Os01g46970	Os01g0658900	bZIP	341	371	340	350.667
LOC_Os01g55150	Os01g0756200	bZIP	107	138	104	116.333
LOC_Os01g59350	Os01g0808100	bZIP	36	35	35	35.3333
LOC_Os01g59760	Os01g0813100	bZIP	113	77	86	92
LOC_Os01g64020	Os01g0859500	bZIP	102	101	71	91.3333
LOC_Os01g64730	Os01g0867300	bZIP	521	576	467	521.333
LOC_Os02g03580	Os02g0128200	bZIP	571	459	500	510
LOC_Os02g03960	Os02g0132500	bZIP	492	581	480	517.667
LOC_Os02g07840	Os02g0175100	bZIP	278	323	240	280.333
LOC_Os02g08540	Os02g0182700	bZIP	150	136	140	142
LOC_Os02g09830	Os02g0191600	bZIP	23	37	32	30.6667
LOC_Os02g10140	Os02g0194900	bZIP	91	110	71	90.6667
LOC_Os02g10860	Os02g0203000	bZIP	64	141	48	84.3333
LOC_Os02g16680	Os02g0266800	bZIP	313	389	259	320.333
LOC_Os02g52780	Os02g0766700	bZIP	1039	1282	835	1052
LOC_Os02g58670	Os02g0833600	bZIP	152	150	126	142.667
LOC_Os03g03550	Os03g0127500	bZIP	26	55	24	35
LOC_Os03g13614	Os03g0239400	bZIP	347	301	371	339.667
LOC_Os03g20310	Os03g0318600	bZIP	1164	1112	1157	1144.33
LOC_Os03g21800	Os03g0336200	bZIP	234	217	211	220.667
LOC_Os03g58250	Os03g0796900	bZIP	126	172	124	140.667
LOC_Os04g41820	Os04g0495500	bZIP	37	28	32	32.3333
LOC_Os04g54474	Os04g0637000	bZIP	440	438	411	429.667
LOC_Os05g34050	Os05g0411300	bZIP	646	649	631	642
LOC_Os05g36160	Os05g0437700	bZIP	68	95	88	83.6667
LOC_Os05g37170	Os05g0443900	bZIP	60	64	64	62.6667
LOC_Os05g41070	Os05g0489700	bZIP	273	270	227	256.667
LOC_Os05g41540	Os05g0495200	bZIP	170	173	187	176.667
LOC_Os05g49420	Os05g0569300	bZIP	585	554	649	596
LOC_Os06g10880	Os06g0211200	bZIP	240	313	237	263.333
LOC_Os06g41100	Os06g0614100	bZIP	97	114	82	97.6667
LOC_Os06g41770	Os06g0622700	bZIP	484	573	413	490
LOC_Os06g43870	Os06g0646700	bZIP	476	525	416	472.333
LOC_Os06g45140	Os06g0662200	bZIP	53	46	46	48.3333
LOC_Os06g50310	Os06g0716800	bZIP	600	551	459	536.667
LOC_Os07g10890	Os07g0209800	bZIP	315	319	279	304.333
LOC_Os07g44950	Os07g0644100	bZIP	259	255	222	245.333
LOC_Os07g48180	Os07g0679500	bZIP	48	48	43	46.3333
LOC_Os07g48660	Os07g0686100	bZIP	40	47	23	36.6667
LOC_Os07g48820	Os07g0687700	bZIP	1712	1750	1826	1762.67
LOC_Os08g07970	Os08g0176900	bZIP	209	158	167	178
LOC_Os08g36790	Os08g0472000	bZIP	33	40	46	39.6667
LOC_Os08g43090	Os08g0543900	bZIP	362	295	344	333.667
LOC_Os09g10840	Os09g0280500	bZIP	90	69	75	78
LOC_Os09g13570	Os09g0306400	bZIP	366	526	469	453.667
LOC_Os09g28310	Os09g0456200	bZIP	806	895	680	793.667
LOC_Os09g34060	Os09g0516200	bZIP	179	261	215	218.333
LOC_Os09g36910	Os09g0540800	bZIP	68	51	41	53.3333
LOC_Os11g05640	Os11g0154900	bZIP	28	55	33	38.6667
LOC_Os11g06170	Os11g0160500	bZIP	615	542	545	567.333
LOC_Os11g11100	Os11g0218000	bZIP	689	770	758	739
LOC_Os12g05680	Os12g0152900	bZIP	53	31	47	43.6667
LOC_Os12g06520	Os12g0162500	bZIP	529	576	440	515
LOC_Os12g09250	Os12g0194600	bZIP	53	47	58	52.6667
LOC_Os12g13170	Os12g0233800	bZIP	525	464	547	512
LOC_Os12g40920	Os12g0601800	bZIP	466	578	534	526

## Sheet: 4X_NaOH-897
TF ID	ID transformation		4X_NaOH-1	4X_NaOH-2	4X_NaOH-3	AVERAGE
LOC_Os03g60430	Os03g0818800	AP2	235	201	350	262
LOC_Os04g55560	Os04g0649100	AP2	985	869	872	908.667
LOC_Os05g03040	Os05g0121600	AP2	7376	6727	7745	7282.67
LOC_Os06g43220	Os06g0639200	AP2	62	73	10	48.3333
LOC_Os07g13170	Os07g0235800	AP2	330	273	286	296.333
LOC_Os01g13520	Os01g0236300	ARF	118	120	96	111.333
LOC_Os01g54990	Os01g0753500	ARF	268	284	237	263
LOC_Os01g70270	Os01g0927600	ARF	2781	2530	2547	2619.33
LOC_Os02g04810	Os02g0141100	ARF	430	384	666	493.333
LOC_Os02g06910	Os02g0164900	ARF	1243	1181	1006	1143.33
LOC_Os02g35140	Os02g0557200	ARF	1531	1432	1026	1329.67
LOC_Os02g41800	Os02g0628600	ARF	684	617	396	565.667
LOC_Os04g36054	Os04g0442000	ARF	727	638	310	558.333
LOC_Os04g43910	Os04g0519700	ARF	528	449	461	479.333
LOC_Os04g56850	Os04g0664400	ARF	159	144	9	104
LOC_Os04g57610	Os04g0671900	ARF	1240	1172	654	1022
LOC_Os05g43920	Os05g0515400	ARF	101	108	107	105.333
LOC_Os05g48870	Os05g0563400	ARF	1412	1417	1143	1324
LOC_Os06g09660	Os06g0196700	ARF	326	287	212	275
LOC_Os06g46410	Os06g0677800	ARF	2602	2255	1346	2067.67
LOC_Os06g47150	Os06g0685700	ARF	988	820	990	932.667
LOC_Os06g48950	Os06g0702600	ARF	303	289	344	312
LOC_Os08g40900	Os08g0520550	ARF	365	352	648	455
LOC_Os10g33940	Os10g0479900	ARF	394	399	414	402.333
LOC_Os11g32110	Os11g0523800	ARF	1575	1589	1100	1421.33
LOC_Os12g29520	Os12g0479400	ARF	1364	1338	1090	1264
LOC_Os12g41950	Os12g0613700	ARF	1939	1795	923	1552.33
LOC_Os01g67770	Os01g0904700	ARR-B	178	153	204	178.333
LOC_Os02g55320	Os02g0796500	ARR-B	409	411	452	424
LOC_Os03g12350	Os03g0224200	ARR-B	619	624	750	664.333
LOC_Os06g08440	Os06g0183100	ARR-B	175	153	213	180.333
LOC_Os02g38470	Os02g0598200	B3	40	46	26	37.3333
LOC_Os03g02900	Os03g0120900	B3	52	63	40	51.6667
LOC_Os05g40280	Os05g0481400	B3	113	94	109	105.333
LOC_Os07g17230	Os07g0273700	B3	27	23	41	30.3333
LOC_Os07g37610	Os07g0563350	B3	759	704	724	729
LOC_Os07g48200	Os07g0679700	B3	667	685	857	736.333
LOC_Os08g01090	Os08g0101000	B3	640	589	540	589.667
LOC_Os08g23470	Os08g0324300	B3	35	39	64	46
LOC_Os10g17630	Os10g0323000	B3	166	172	176	171.333
LOC_Os11g05740	Os11g0156000	B3	54	33	23	36.6667
LOC_Os11g09160	Os11g0197600	B3	193	192	241	208.667
LOC_Os06g04010	Os06g0130600	BBR-BPC	156	175	165	165.333
LOC_Os01g10610	Os01g0203000	BES1	467	349	335	383.667
LOC_Os02g03690	Os02g0129600	BES1	223	247	223	231
LOC_Os02g13900	Os02g0233200	BES1	227	212	83	174
LOC_Os06g35900	Os06g0552300	BES1	213	168	182	187.667
LOC_Os07g39220	Os07g0580500	BES1	889	799	440	709.333
LOC_Os01g39110	Os01g0572300	C2H2	713	627	542	627.333
LOC_Os01g57020	Os01g0778100	C2H2	37	31	42	36.6667
LOC_Os01g57650	Os01g0785900	C2H2	294	388	65	249
LOC_Os01g62130	Os01g0838600	C2H2	38	32	41	37
LOC_Os01g63980	Os01g0859100	C2H2	98	79	70	82.3333
LOC_Os01g65080	Os01g0871200	C2H2	1906	1869	2715	2163.33
LOC_Os01g67970	Os01g0907400	C2H2	188	160	184	177.333
LOC_Os01g68160	Os01g0909500	C2H2	406	397	441	414.667
LOC_Os02g02424	Os02g0116000	C2H2	283	313	371	322.333
LOC_Os02g34680	Os02g0551900	C2H2	493	488	520	500.333
LOC_Os02g36360	Os02g0572900	C2H2	417	360	268	348.333
LOC_Os02g45054	Os02g0672100	C2H2	893	891	673	819
LOC_Os02g57790	Os02g0823900	C2H2	68	43	61	57.3333
LOC_Os03g05480	Os03g0148800	C2H2	103	113	91	102.333
LOC_Os03g05690	Os03g0151400	C2H2	243	233	288	254.667
LOC_Os03g10140	Os03g0197800	C2H2	328	284	271	294.333
LOC_Os03g13400	Os03g0237250	C2H2	34	29	30	31
LOC_Os03g13600	Os03g0239300	C2H2	770	691	581	680.667
LOC_Os03g15790	Os03g0264600	C2H2	436	386	173	331.667
LOC_Os03g32230	Os03g0437200	C2H2	35	21	56	37.3333
LOC_Os03g55540	Os03g0764100	C2H2	348	308	494	383.333
LOC_Os03g62230	Os03g0838800	C2H2	39	53	45	45.6667
LOC_Os04g02510	Os04g0115500	C2H2	488	400	423	437
LOC_Os04g47860	Os04g0566400	C2H2	2068	1996	1526	1863.33
LOC_Os04g59380	Os04g0690100	C2H2	538	419	136	364.333
LOC_Os05g01550	Os05g0106000	C2H2	172	162	121	151.667
LOC_Os05g03020	Os05g0121400	C2H2	151	158	174	161
LOC_Os05g37190	Os05g0444200	C2H2	319	231	315	288.333
LOC_Os05g51830	Os05g0597100	C2H2	807	851	817	825
LOC_Os06g07020	Os06g0166200	C2H2	72	51	51	58
LOC_Os06g40960	Os06g0612300	C2H2	71	89	75	78.3333
LOC_Os07g38240	Os07g0569700	C2H2	68	64	86	72.6667
LOC_Os07g44640	Os07g0640000	C2H2	55	80	82	72.3333
LOC_Os08g36390	Os08g0467100	C2H2	45	40	22	35.6667
LOC_Os08g37904	Os08g0485600	C2H2	494	456	435	461.667
LOC_Os08g37920	Os08g0485700	C2H2	555	567	490	537.333
LOC_Os08g39390	Os08g0504000	C2H2	80	45	16	47
LOC_Os08g44050	Os08g0554400	C2H2	1015	900	895	936.667
LOC_Os09g26210	Os09g0431900	C2H2	178	167	113	152.667
LOC_Os09g27650	Os09g0449400	C2H2	1525	1466	455	1148.67
LOC_Os09g31140	Os09g0485600	C2H2	103	87	100	96.6667
LOC_Os09g38340	Os09g0555700	C2H2	1193	942	780	971.667
LOC_Os09g39660	Os09g0570200	C2H2	106	133	122	120.333
LOC_Os11g30484	Os11g0498400	C2H2	109	108	131	116
LOC_Os11g48000	Os11g0707300	C2H2	44	44	81	56.3333
LOC_Os12g18150	Os12g0279100	C2H2	237	181	199	205.667
LOC_Os12g39400	Os12g0583700	C2H2	37	28	33	32.6667
LOC_Os01g09620	Os01g0192000	C3H	61	59	30	50
LOC_Os01g14870	Os01g0252200	C3H	247	190	200	212.333
LOC_Os01g15350	Os01g0257400	C3H	303	258	212	257.667
LOC_Os01g15460	Os01g0258700	C3H	958	884	817	886.333
LOC_Os01g39100	Os01g0572100	C3H	70	88	94	84
LOC_Os01g42970	Os01g0616400	C3H	382	386	319	362.333
LOC_Os01g45730	Os01g0645000	C3H	661	589	554	601.333
LOC_Os01g68860	Os01g0917400	C3H	424	403	478	435
LOC_Os02g06584	Os02g0161200	C3H	390	389	320	366.333
LOC_Os02g10080	Os02g0194200	C3H	600	573	455	542.667
LOC_Os02g19804	Os02g0301000	C3H	294	284	238	272
LOC_Os02g45480	Os02g0677700	C3H	607	658	597	620.667
LOC_Os03g02160	Os03g0112700	C3H	504	458	628	530
LOC_Os03g49170	Os03g0698800	C3H	813	815	840	822.667
LOC_Os04g01480	Os04g0105000	C3H	169	176	184	176.333
LOC_Os04g02730	Os04g0117600	C3H	403	437	412	417.333
LOC_Os04g35800	Os04g0438700	C3H	274	247	267	262.667
LOC_Os04g57010	Os04g0665700	C3H	358	302	266	308.667
LOC_Os04g57600	Os04g0671800	C3H	525	533	548	535.333
LOC_Os05g03760	Os05g0128200	C3H	4922	4539	5281	4914
LOC_Os05g10670	Os05g0195200	C3H	1125	967	486	859.333
LOC_Os05g45020	Os05g0525900	C3H	571	574	487	544
LOC_Os05g50080	Os05g0576300	C3H	108	112	138	119.333
LOC_Os06g41384	Os06g0618100	C3H	190	196	188	191.333
LOC_Os06g46400	Os06g0677700	C3H	283	249	271	267.667
LOC_Os06g46890	Os06g0682800	C3H	35	57	67	53
LOC_Os06g49080	Os06g0704300	C3H	194	181	143	172.667
LOC_Os07g38090	Os07g0568300	C3H	978	850	926	918
LOC_Os08g06330	Os08g0159800	C3H	387	377	285	349.667
LOC_Os11g28270	Os11g0472000	C3H	1026	972	996	998
LOC_Os12g18120	Os12g0278800	C3H	652	591	558	600.333
LOC_Os12g21700	Os12g0405100	C3H	667	716	783	722
LOC_Os12g33090	Os12g0515500	C3H	347	301	283	310.333
LOC_Os01g69910	Os01g0923600	CAMTA	491	488	695	558
LOC_Os03g09100	Os03g0191000	CAMTA	994	1010	1450	1151.33
LOC_Os04g31900	Os04g0388500	CAMTA	651	712	1058	807
LOC_Os07g30774	Os07g0490200	CAMTA	960	1048	1154	1054
LOC_Os07g43030	Os07g0623100	CAMTA	433	417	611	487
LOC_Os10g22950	Os10g0375600	CAMTA	1006	1046	1057	1036.33
LOC_Os02g08150	Os02g0178100	CO-like	933	838	1203	991.333
LOC_Os02g39710	Os02g0610500	CO-like	1459	1578	1098	1378.33
LOC_Os02g49230	Os02g0724000	CO-like	112	140	162	138
LOC_Os03g50310	Os03g0711100	CO-like	173	209	305	229
LOC_Os04g42020	Os04g0497700	CO-like	1967	1830	2737	2178
LOC_Os06g19444	Os06g0298200	CO-like	108	122	148	126
LOC_Os06g44450	Os06g0654900	CO-like	1938	1647	2394	1993
LOC_Os08g15050	Os08g0249000	CO-like	314	290	554	386
LOC_Os08g42440	Os08g0536300	CO-like	805	789	991	861.667
LOC_Os09g06464	Os09g0240200	CO-like	92	95	110	99
LOC_Os09g33550	Os09g0509700	CO-like	594	528	643	588.333
LOC_Os01g55580	Os01g0761100	CPP	148	139	158	148.333
LOC_Os02g17460	Os02g0274600	CPP	53	70	48	57
LOC_Os05g43380	Os05g0509400	CPP	264	222	216	234
LOC_Os06g22670	Os06g0332700	CPP	61	54	65	60
LOC_Os08g28214	Os08g0369600	CPP	94	90	103	95.6667
LOC_Os12g41210	Os12g0605300	CPP	159	168	200	175.667
LOC_Os12g41230	Os12g0605500	CPP	298	339	84	240.333
LOC_Os01g10580	Os01g0202500	DBB	875	760	856	830.333
LOC_Os02g39360	Os02g0606200	DBB	779	657	777	737.667
LOC_Os02g43170	Os02g0646200	DBB	152	125	154	143.667
LOC_Os04g41560	Os04g0493000	DBB	4498	4050	5241	4596.33
LOC_Os04g45690	Os04g0540200	DBB	192	178	158	176
LOC_Os05g11510	Os05g0204600	DBB	110	107	55	90.6667
LOC_Os06g05890	Os06g0152200	DBB	356	346	392	364.667
LOC_Os06g49880	Os06g0713000	DBB	79	54	103	78.6667
LOC_Os09g35880	Os09g0527900	DBB	292	364	335	330.333
LOC_Os12g10660	Os12g0209200	DBB	83	61	127	90.3333
LOC_Os01g17000	Os01g0277500	Dof	84	88	107	93
LOC_Os01g48290	Os01g0673700	Dof	62	71	77	70
LOC_Os01g55340	Os01g0758200	Dof	115	112	124	117
LOC_Os02g45200	Os02g0673700	Dof	494	440	324	419.333
LOC_Os02g47810	Os02g0707200	Dof	150	167	184	167
LOC_Os02g49440	Os02g0726300	Dof	1484	1318	1717	1506.33
LOC_Os03g07360	Os03g0169600	Dof	77	84	89	83.3333
LOC_Os03g42200	Os03g0619151	Dof	123	155	1	93
LOC_Os03g60630	Os03g0821200	Dof	106	92	60	86
LOC_Os04g47990	Os04g0567800	Dof	320	309	221	283.333
LOC_Os04g58190	Os04g0678400	Dof	200	202	186	196
LOC_Os05g02150	Os05g0112200	Dof	155	153	45	117.667
LOC_Os05g36900	Os05g0440000	Dof	54	61	73	62.6667
LOC_Os06g17410	Os06g0284500	Dof	335	263	405	334.333
LOC_Os07g13260	Os07g0236700	Dof	76	66	32	58
LOC_Os07g32510	Os07g0508900	Dof	267	235	216	239.333
LOC_Os07g48570	Os07g0685000	Dof	408	363	601	457.333
LOC_Os08g38220	Os08g0490100	Dof	200	157	173	176.667
LOC_Os09g29960	Os09g0475800	Dof	158	126	149	144.333
LOC_Os10g35300	Os10g0496000	Dof	136	108	117	120.333
LOC_Os01g48700	Os01g0678700	E2F/DP	72	85	39	65.3333
LOC_Os02g33430	Os02g0537500	E2F/DP	111	126	86	107.667
LOC_Os02g50630	Os02g0739700	E2F/DP	89	81	24	64.6667
LOC_Os03g05760	Os03g0152100	E2F/DP	77	55	68	66.6667
LOC_Os04g02140	Os04g0112200	E2F/DP	67	84	70	73.6667
LOC_Os04g33950	Os04g0416100	E2F/DP	40	48	41	43
LOC_Os06g13670	Os06g0245900	E2F/DP	81	86	26	64.3333
LOC_Os12g06200	Os12g0158800	E2F/DP	130	139	132	133.667
LOC_Os03g20790	Os03g0324300	EIL	310	345	356	337
LOC_Os07g48630	Os07g0685700	EIL	8160	6917	4580	6552.33
LOC_Os09g31400	Os09g0490200	EIL	202	206	291	233
LOC_Os01g07120	Os01g0165000	ERF	146	129	145	140
LOC_Os01g12440	Os01g0224100	ERF	187	167	72	142
LOC_Os01g21120	Os01g0313300	ERF	247	247	92	195.333
LOC_Os01g54890	Os01g0752500	ERF	521	586	260	455.667
LOC_Os01g58420	Os01g0797600	ERF	706	686	297	563
LOC_Os01g64790	Os01g0868000	ERF	148	123	167	146
LOC_Os02g10760	Os02g0202000	ERF	175	175	103	151
LOC_Os02g29550	Os02g0499000	ERF	338	322	454	371.333
LOC_Os02g42585	Os02g0638650	ERF	103	123	150	125.333
LOC_Os02g43790	Os02g0654700	ERF	432	383	549	454.667
LOC_Os02g43940	Os02g0656600	ERF	241	249	97	195.667
LOC_Os02g43970	Os02g0657000	ERF	249	250	152	217
LOC_Os02g45420	Os02g0676800	ERF	35	37	20	30.6667
LOC_Os02g51670	Os02g0752800	ERF	85	63	132	93.3333
LOC_Os02g54160	Os02g0782700	ERF	2813	2882	2236	2643.67
LOC_Os03g08470	Os03g0183000	ERF	344	355	584	427.667
LOC_Os03g08490	Os03g0183200	ERF	400	449	669	506
LOC_Os03g08500	Os03g0183300	ERF	1800	1492	1905	1732.33
LOC_Os03g60120	Os03g0815800	ERF	709	663	622	664.667
LOC_Os04g32620	Os04g0398000	ERF	210	168	295	224.333
LOC_Os04g46220	Os04g0546800	ERF	1857	1825	1433	1705
LOC_Os04g46400	Os04g0549700	ERF	425	412	320	385.667
LOC_Os04g46440	Os04g0550200	ERF	163	153	93	136.333
LOC_Os04g52090	Os04g0610400	ERF	72	100	122	98
LOC_Os04g55520	Os04g0648900	ERF	968	963	1026	985.667
LOC_Os04g57340	Os04g0669200	ERF	406	381	349	378.667
LOC_Os05g25260	Os05g0316800	ERF	606	589	649	614.667
LOC_Os05g27930	Os05g0346200	ERF	773	762	878	804.333
LOC_Os05g36100	Os05g0437100	ERF	51	47	69	55.6667
LOC_Os05g41760	Os05g0497200	ERF	404	409	124	312.333
LOC_Os05g41780	Os05g0497300	ERF	1285	1343	775	1134.33
LOC_Os05g49700	Os05g0572000	ERF	81	51	88	73.3333
LOC_Os06g09390	Os06g0194000	ERF	4641	4295	5807	4914.33
LOC_Os06g11860	Os06g0222400	ERF	220	189	186	198.333
LOC_Os06g40150	Os06g0604000	ERF	872	731	227	610
LOC_Os06g47590	Os06g0691100	ERF	225	210	220	218.333
LOC_Os07g12510	Os07g0227600	ERF	779	828	495	700.667
LOC_Os07g42510	Os07g0617000	ERF	781	713	930	808
LOC_Os08g31580	Os08g0408500	ERF	1034	886	802	907.333
LOC_Os08g42550	Os08g0537900	ERF	388	385	263	345.333
LOC_Os09g11460	Os09g0286600	ERF	994	1013	1311	1106
LOC_Os09g13940	Os09g0309700	ERF	165	139	201	168.333
LOC_Os09g20350	Os09g0369050	ERF	3723	2897	2391	3003.67
LOC_Os09g26420	Os09g0434500	ERF	3822	4127	5707	4552
LOC_Os10g41130	Os10g0560700	ERF	1074	1205	579	952.667
LOC_Os02g18370	Os02g0284500	FAR1	46	23	43	37.3333
LOC_Os02g33750	Os02g0542200	FAR1	31	45	41	39
LOC_Os02g34590	Os02g0550900	FAR1	137	146	117	133.333
LOC_Os02g39520	Os02g0608100	FAR1	425	401	404	410
LOC_Os02g39540	Os02g0608300	FAR1	249	262	239	250
LOC_Os03g08370	Os03g0181600	FAR1	99	100	87	95.3333
LOC_Os03g15010	Os03g0255000	FAR1	382	405	409	398.667
LOC_Os03g15040	Os03g0255400	FAR1	429	440	637	502
LOC_Os03g45300	Os03g0655600	FAR1	441	448	624	504.333
LOC_Os03g50900	Os03g0718200	FAR1	44	45	60	49.6667
LOC_Os03g56630	Os03g0777700	FAR1	493	438	519	483.333
LOC_Os03g62660	Os03g0843700	FAR1	390	352	373	371.667
LOC_Os04g40060	Os04g0476500	FAR1	348	341	324	337.667
LOC_Os05g39790	Os05g0475600	FAR1	66	74	71	70.3333
LOC_Os06g07010	Os06g0166100	FAR1	212	230	271	237.667
LOC_Os06g39680	Os06g0597800	FAR1	48	68	46	54
LOC_Os07g37630	Os07g0563600	FAR1	160	172	176	169.333
LOC_Os07g42400	Os07g0615900	FAR1	363	354	348	355
LOC_Os12g06380	Os12g0160900	FAR1	134	144	142	140
LOC_Os12g12380	Os12g0225300	FAR1	146	155	174	158.333
LOC_Os01g08160	Os01g0176700	G2-like	66	70	47	61
LOC_Os01g13740	Os01g0239000	G2-like	2778	2581	2715	2691.33
LOC_Os01g74020	Os01g0971800	G2-like	565	652	909	708.667
LOC_Os02g04640	Os02g0139000	G2-like	148	149	244	180.333
LOC_Os02g07770	Os02g0174000	G2-like	98	127	72	99
LOC_Os02g14490	Os02g0241200	G2-like	79	62	47	62.6667
LOC_Os02g46940	Os02g0696900	G2-like	71	57	40	56
LOC_Os02g47190	Os02g0700300	G2-like	71	53	66	63.3333
LOC_Os03g20900	Os03g0325500	G2-like	172	145	242	186.333
LOC_Os03g21240	Os03g0329900	G2-like	321	298	379	332.667
LOC_Os03g45194	Os03g0654600	G2-like	297	286	322	301.667
LOC_Os03g55590	Os03g0764600	G2-like	1033	963	1238	1078
LOC_Os03g55760	Os03g0766500	G2-like	40	40	17	32.3333
LOC_Os04g47890	Os04g0566600	G2-like	43	40	45	42.6667
LOC_Os04g56990	Os04g0665600	G2-like	238	217	307	254
LOC_Os05g34110	Os05g0412000	G2-like	1148	999	913	1020
LOC_Os05g40960	Os05g0488600	G2-like	97	72	120	96.3333
LOC_Os05g41240	Os05g0491500	G2-like	369	344	464	392.333
LOC_Os06g24070	Os06g0348800	G2-like	1375	1165	1329	1289.67
LOC_Os06g35140	Os06g0543200	G2-like	43	47	48	46
LOC_Os06g40710	Os06g0609500	G2-like	244	200	142	195.333
LOC_Os06g45890	Os06g0670300	G2-like	56	49	107	70.6667
LOC_Os06g49040	Os06g0703900	G2-like	382	323	413	372.667
LOC_Os07g02800	Os07g0119300	G2-like	879	733	818	810
LOC_Os07g25710	Os07g0438800	G2-like	390	400	468	419.333
LOC_Os07g48596	Os07g0685300	G2-like	86	61	62	69.6667
LOC_Os08g25799	Os08g0346400	G2-like	143	144	171	152.667
LOC_Os08g25820	Os08g0346500	G2-like	43	52	34	43
LOC_Os08g33750	Os08g0434700	G2-like	731	690	582	667.667
LOC_Os09g12750	Os09g0299000	G2-like	437	489	461	462.333
LOC_Os09g12770	Os09g0299200	G2-like	506	463	618	529
LOC_Os09g23200	Os09g0395300	G2-like	100	85	82	89
LOC_Os12g01490	Os12g0105600	G2-like	146	115	261	174
LOC_Os12g39640	Os12g0586300	G2-like	183	148	182	171
LOC_Os01g24070	Os01g0343300	GATA	48	44	70	54
LOC_Os01g54210	Os01g0745700	GATA	114	105	22	80.3333
LOC_Os02g05510	Os02g0148500	GATA	363	353	404	373.333
LOC_Os02g12790	Os02g0220400	GATA	476	424	250	383.333
LOC_Os03g47970	Os03g0684000	GATA	380	378	445	401
LOC_Os03g52450	Os03g0734900	GATA	119	125	189	144.333
LOC_Os03g61570	Os03g0831200	GATA	1031	1074	462	855.667
LOC_Os05g06340	Os05g0155400	GATA	117	124	166	135.667
LOC_Os06g37450	Os06g0571800	GATA	427	350	279	352
LOC_Os06g48534	Os06g0698900	GATA	194	218	166	192.667
LOC_Os12g07120	Os12g0168800	GATA	41	21	34	32
LOC_Os12g42970	Os12g0624900	GATA	179	173	137	163
LOC_Os01g45860	Os01g0646300	GRAS	288	264	115	222.333
LOC_Os01g62460	Os01g0842200	GRAS	1005	1012	925	980.667
LOC_Os01g65900	Os01g0881500	GRAS	687	577	1061	775
LOC_Os01g71970	Os01g0948200	GRAS	1389	1428	1331	1382.67
LOC_Os02g44370	Os02g0663100	GRAS	255	209	227	230.333
LOC_Os02g45760	Os02g0681900	GRAS	175	191	153	173
LOC_Os03g09280	Os03g0193000	GRAS	349	359	395	367.667
LOC_Os03g31880	Os03g0433200	GRAS	110	104	62	92
LOC_Os03g48450	Os03g0690600	GRAS	328	336	346	336.667
LOC_Os03g49990	Os03g0707600	GRAS	5470	4353	4523	4782
LOC_Os03g51330	Os03g0723000	GRAS	178	160	135	157.667
LOC_Os04g49110	Os04g0580300	GRAS	299	230	263	264
LOC_Os04g50060	Os04g0590400	GRAS	178	181	153	170.667
LOC_Os06g03710	Os06g0127800	GRAS	264	239	72	191.667
LOC_Os06g10900	Os06g0211500	GRAS	51	39	24	38
LOC_Os07g36170	Os07g0545800	GRAS	28	32	38	32.6667
LOC_Os07g38030	Os07g0567700	GRAS	774	692	588	684.667
LOC_Os07g39470	Os07g0583600	GRAS	537	458	588	527.667
LOC_Os07g39820	Os07g0586900	GRAS	239	196	37	157.333
LOC_Os07g40020	Os07g0589200	GRAS	88	89	7	61.3333
LOC_Os10g22430	Os10g0369600	GRAS	34	34	37	35
LOC_Os11g03110	Os11g0124300	GRAS	604	482	139	408.333
LOC_Os11g47870	Os11g0705200	GRAS	410	266	639	438.333
LOC_Os11g47900	Os11g0705900	GRAS	44	27	49	40
LOC_Os12g02870	Os12g0122000	GRAS	759	678	192	543
LOC_Os12g38490	Os12g0573200	GRAS	886	654	979	839.667
LOC_Os02g45570	Os02g0678800	GRF	261	252	27	180
LOC_Os02g47280	Os02g0701300	GRF	113	100	20	77.6667
LOC_Os02g53690	Os02g0776900	GRF	229	189	15	144.333
LOC_Os03g51970	Os03g0729500	GRF	303	344	21	222.667
LOC_Os04g51190	Os04g0600900	GRF	452	380	169	333.667
LOC_Os07g28430	Os07g0467500	GRF	570	551	426	515.667
LOC_Os11g35030	Os11g0551900	GRF	60	54	27	47
LOC_Os12g29980	Os12g0484900	GRF	44	46	8	32.6667
LOC_Os01g14720	Os01g0249900	GeBP	335	277	246	286
LOC_Os02g18660	Os02g0288200	GeBP	517	518	496	510.333
LOC_Os02g52950	Os02g0768700	GeBP	197	190	125	170.667
LOC_Os02g53150	Os02g0771200	GeBP	373	345	275	331
LOC_Os03g25430	Os03g0370250	GeBP	219	207	134	186.667
LOC_Os03g50110	Os03g0708800	GeBP	99	93	68	86.6667
LOC_Os07g44200	Os07g0636100	GeBP	102	82	88	90.6667
LOC_Os08g36450	Os08g0467600	GeBP	269	234	201	234.667
LOC_Os09g27850	Os09g0451700	GeBP	187	164	205	185.333
LOC_Os06g12400	Os06g0229300	HB-PHD	410	427	358	398.333
LOC_Os01g48170	Os01g0672201	HB-other	201	156	105	154
LOC_Os01g70810	Os01g0934300	HB-other	475	337	459	423.667
LOC_Os02g05450	Os02g0147800	HB-other	622	618	575	605
LOC_Os03g55990	Os03g0769800	HB-other	1073	988	620	893.667
LOC_Os05g09630	Os05g0188600	HB-other	219	206	203	209.333
LOC_Os05g48820	Os05g0562400	HB-other	1132	1161	1375	1222.67
LOC_Os06g29020	Os06g0485100	HB-other	785	667	569	673.667
LOC_Os06g39906	Os06g0601000	HB-other	911	962	1196	1023
LOC_Os02g05640	Os02g0149900	HD-ZIP	60	47	93	66.6667
LOC_Os02g35770	Os02g0565600	HD-ZIP	94	70	85	83
LOC_Os02g43330	Os02g0649300	HD-ZIP	45	52	32	43
LOC_Os02g45250	Os02g0674800	HD-ZIP	2313	2384	1362	2019.67
LOC_Os03g01890	Os03g0109400	HD-ZIP	157	165	75	132.333
LOC_Os03g07450	Os03g0170600	HD-ZIP	408	348	139	298.333
LOC_Os03g08960	Os03g0188900	HD-ZIP	510	551	704	588.333
LOC_Os03g10210	Os03g0198600	HD-ZIP	183	189	23	131.667
LOC_Os03g12860	Os03g0231150	HD-ZIP	92	76	116	94.6667
LOC_Os04g45810	Os04g0541700	HD-ZIP	77	71	102	83.3333
LOC_Os04g46350	Os04g0548700	HD-ZIP	122	139	51	104
LOC_Os04g48070	Os04g0569100	HD-ZIP	66	60	81	69
LOC_Os04g53540	Os04g0627000	HD-ZIP	1821	1752	1176	1583
LOC_Os06g04850	Os06g0140400	HD-ZIP	470	440	207	372.333
LOC_Os06g04870	Os06g0140700	HD-ZIP	2038	1994	794	1608.67
LOC_Os06g10600	Os06g0208100	HD-ZIP	182	181	54	139
LOC_Os08g04190	Os08g0136100	HD-ZIP	880	772	261	637.667
LOC_Os08g08820	Os08g0187500	HD-ZIP	1933	1820	1562	1771.67
LOC_Os08g19590	Os08g0292000	HD-ZIP	577	516	537	543.333
LOC_Os08g32080	Os08g0416000	HD-ZIP	2777	2399	2419	2531.67
LOC_Os08g37580	Os08g0481400	HD-ZIP	1399	1282	1300	1327
LOC_Os09g21180	Os09g0379600	HD-ZIP	174	173	289	212
LOC_Os09g27450	Os09g0447000	HD-ZIP	96	70	44	70
LOC_Os09g29460	Os09g0470500	HD-ZIP	105	129	107	113.667
LOC_Os09g35760	Os09g0526300	HD-ZIP	552	574	248	458
LOC_Os09g35910	Os09g0528200	HD-ZIP	420	395	678	497.667
LOC_Os10g01470	Os10g0103700	HD-ZIP	117	120	167	134.667
LOC_Os10g23090	Os10g0377300	HD-ZIP	113	112	73	99.3333
LOC_Os10g26500	Os10g0404900	HD-ZIP	500	463	201	388
LOC_Os10g33960	Os10g0480200	HD-ZIP	131	163	66	120
LOC_Os10g41230	Os10g0561800	HD-ZIP	642	545	714	633.667
LOC_Os10g42490	Os10g0575600	HD-ZIP	410	326	39	258.333
LOC_Os07g39800	Os07g0586700	HRT-like	215	225	160	200
LOC_Os01g43590	Os01g0625300	HSF	53	43	67	54.3333
LOC_Os01g53220	Os01g0733200	HSF	444	481	524	483
LOC_Os01g54550	Os01g0749300	HSF	114	104	151	123
LOC_Os02g29340	Os02g0496100	HSF	185	190	277	217.333
LOC_Os02g32590	Os02g0527300	HSF	426	343	477	415.333
LOC_Os03g06630	Os03g0161900	HSF	232	226	303	253.667
LOC_Os03g12370	Os03g0224700	HSF	174	150	188	170.667
LOC_Os03g58160	Os03g0795900	HSF	432	419	456	435.667
LOC_Os03g63750	Os03g0854500	HSF	481	503	567	517
LOC_Os05g45410	Os05g0530400	HSF	213	149	165	175.667
LOC_Os07g08140	Os07g0178600	HSF	133	158	87	126
LOC_Os07g44690	Os07g0640900	HSF	113	103	15	77
LOC_Os08g43334	Os08g0546800	HSF	23	34	36	31
LOC_Os10g28340	Os10g0419300	HSF	215	216	241	224
LOC_Os01g32770	Os01g0511000	LBD	298	259	263	273.333
LOC_Os01g39040	Os01g0571500	LBD	36	35	60	43.6667
LOC_Os01g66590	Os01g0889400	LBD	318	264	105	229
LOC_Os03g17810	Os03g0287400	LBD	24	17	56	32.3333
LOC_Os03g33090	Os03g0445700	LBD	54	36	9	33
LOC_Os03g41330	Os03g0609500	LBD	187	161	267	205
LOC_Os03g45750	Os03g0659700	LBD	84	95	23	67.3333
LOC_Os05g03160	Os05g0123000	LBD	24	44	24	30.6667
LOC_Os07g40000	Os07g0589000	LBD	234	229	383	282
LOC_Os01g42710	Os01g0612700	LSD	163	198	134	165
LOC_Os03g43840	Os03g0639600	LSD	251	239	369	286.333
LOC_Os07g28910	Os07g0472200	LSD	281	250	240	257
LOC_Os08g03610	Os08g0130100	LSD	44	35	58	45.6667
LOC_Os08g06280	Os08g0159500	LSD	667	622	776	688.333
LOC_Os12g41700	Os12g0611000	LSD	70	66	64	66.6667
LOC_Os01g69850	Os01g0922800	M-type_MADS	370	360	322	350.667
LOC_Os02g49840	Os02g0731200	M-type_MADS	73	52	86	70.3333
LOC_Os01g66030	Os01g0883100	MIKC_MADS	39	25	38	34
LOC_Os02g36924	Os02g0579600	MIKC_MADS	141	116	164	140.333
LOC_Os02g52340	Os02g0761000	MIKC_MADS	878	906	758	847.333
LOC_Os03g08754	Os03g0186600	MIKC_MADS	610	575	598	594.333
LOC_Os06g01890	Os06g0108500	MIKC_MADS	36	41	31	36
LOC_Os06g11330	Os06g0217300	MIKC_MADS	424	391	477	430.667
LOC_Os06g45650	Os06g0667266	MIKC_MADS	44	43	52	46.3333
LOC_Os06g49840	Os06g0712700	MIKC_MADS	108	88	140	112
LOC_Os07g41370	Os07g0605200	MIKC_MADS	89	100	54	81
LOC_Os08g02070	Os08g0112700	MIKC_MADS	67	63	75	68.3333
LOC_Os10g39130	Os10g0536100	MIKC_MADS	1874	1685	2160	1906.33
LOC_Os01g04930	Os01g0142500	MYB	535	512	434	493.667
LOC_Os01g09590	Os01g0191900	MYB	486	371	571	476
LOC_Os01g16810	Os01g0274800	MYB	204	171	29	134.667
LOC_Os01g18240	Os01g0285300	MYB	502	450	671	541
LOC_Os01g19970	Os01g0305900	MYB	196	219	96	170.333
LOC_Os01g36460	Os01g0545100	MYB	191	185	89	155
LOC_Os01g49160	Os01g0685400	MYB	197	144	94	145
LOC_Os01g50720	Os01g0702700	MYB	317	319	282	306
LOC_Os01g59660	Os01g0812000	MYB	125	99	89	104.333
LOC_Os01g62410	Os01g0841500	MYB	288	279	282	283
LOC_Os01g63160	Os01g0850400	MYB	42	35	25	34
LOC_Os01g63460	Os01g0853700	MYB	249	266	219	244.667
LOC_Os01g65370	Os01g0874300	MYB	325	258	397	326.667
LOC_Os01g74410	Os01g0975300	MYB	350	327	576	417.667
LOC_Os02g09480	Os02g0187700	MYB	562	567	218	449
LOC_Os02g17190	Os02g0271900	MYB	319	272	305	298.667
LOC_Os02g36890	Os02g0579300	MYB	148	161	32	113.667
LOC_Os02g42850	Os02g0641300	MYB	235	231	182	216
LOC_Os02g49986	Os02g0732600	MYB	35	34	37	35.3333
LOC_Os03g20090	Os03g0315400	MYB	137	128	141	135.333
LOC_Os03g25550	Os03g0371800	MYB	308	285	145	246
LOC_Os03g51110	Os03g0720800	MYB	71	59	103	77.6667
LOC_Os04g28090	Os04g0348300	MYB	747	756	642	715
LOC_Os04g38740	Os04g0461000	MYB	50	63	8	40.3333
LOC_Os04g43680	Os04g0517100	MYB	426	380	526	444
LOC_Os04g50770	Os04g0594100	MYB	35	52	84	57
LOC_Os05g04820	Os05g0140100	MYB	644	621	632	632.333
LOC_Os05g28320	Os05g0350900	MYB	74	50	39	54.3333
LOC_Os05g35500	Os05g0429900	MYB	825	742	792	786.333
LOC_Os05g37730	Os05g0449900	MYB	780	752	580	704
LOC_Os05g38460	Os05g0459000	MYB	46	58	26	43.3333
LOC_Os05g46610	Os05g0543600	MYB	388	326	312	342
LOC_Os05g48010	Os05g0553400	MYB	316	260	297	291
LOC_Os06g02250	Os06g0112700	MYB	65	59	15	46.3333
LOC_Os06g10350	Os06g0205100	MYB	19	23	70	37.3333
LOC_Os06g40330	Os06g0605750	MYB	57	71	51	59.6667
LOC_Os06g43090	Os06g0637500	MYB	771	737	432	646.667
LOC_Os07g04700	Os07g0139500	MYB	229	246	278	251
LOC_Os07g31470	Os07g0497500	MYB	24	13	77	38
LOC_Os07g43420	Os07g0627300	MYB	205	199	269	224.333
LOC_Os07g43580	Os07g0629000	MYB	205	186	73	154.667
LOC_Os07g44090	Os07g0634900	MYB	547	527	502	525.333
LOC_Os07g48870	Os07g0688200	MYB	71	78	127	92
LOC_Os08g05520	Os08g0151300	MYB	61	57	74	64
LOC_Os08g33660	Os08g0433400	MYB	267	261	90	206
LOC_Os08g33940	Os08g0437300	MYB	244	196	134	191.333
LOC_Os09g36250	Os09g0532900	MYB	263	254	286	267.667
LOC_Os09g36730	Os09g0538400	MYB	964	842	1221	1009
LOC_Os11g03440	Os11g0128500	MYB	56	49	67	57.3333
LOC_Os11g10130	Os11g0207600	MYB	33	34	57	41.3333
LOC_Os11g35390	Os11g0558200	MYB	61	66	54	60.3333
LOC_Os11g45740	Os11g0684000	MYB	27	32	55	38
LOC_Os12g03150	Os12g0125000	MYB	58	45	114	72.3333
LOC_Os12g07640	Os12g0175400	MYB	187	161	220	189.333
LOC_Os12g13570	Os12g0238000	MYB	89	94	44	75.6667
LOC_Os12g37690	Os12g0564100	MYB	26	23	67	38.6667
LOC_Os12g37970	Os12g0567300	MYB	341	307	562	403.333
LOC_Os12g38400	Os12g0572201	MYB	152	146	88	128.667
LOC_Os01g09280	Os01g0187900	MYB_related	210	201	336	249
LOC_Os01g09640	Os01g0192300	MYB_related	531	507	682	573.333
LOC_Os01g09760	Os01g0193900	MYB_related	187	181	170	179.333
LOC_Os01g34060	Os01g0524500	MYB_related	235	241	237	237.667
LOC_Os01g40670	Os01g0589300	MYB_related	299	321	358	326
LOC_Os01g41900	Os01g0603300	MYB_related	177	195	145	172.333
LOC_Os01g43230	Os01g0619900	MYB_related	112	134	167	137.667
LOC_Os01g51154	Os01g0708000	MYB_related	550	587	563	566.667
LOC_Os02g34630	Os02g0551400	MYB_related	452	445	404	433.667
LOC_Os02g45670	Os02g0680700	MYB_related	147	171	213	177
LOC_Os02g47744	Os02g0706400	MYB_related	125	136	145	135.333
LOC_Os02g53670	Os02g0776700	MYB_related	599	627	707	644.333
LOC_Os03g13790	Os03g0241100	MYB_related	546	571	624	580.333
LOC_Os03g31230	Os03g0425800	MYB_related	716	738	714	722.667
LOC_Os03g53960	Os03g0750800	MYB_related	1051	1094	1059	1068
LOC_Os04g58020	Os04g0676700	MYB_related	474	448	551	491
LOC_Os05g02420	Os05g0114700	MYB_related	2298	2117	3922	2779
LOC_Os05g03550	Os05g0126400	MYB_related	2601	2444	2781	2608.67
LOC_Os05g10690	Os05g0195700	MYB_related	65	62	105	77.3333
LOC_Os05g50340	Os05g0579600	MYB_related	73	50	71	64.6667
LOC_Os06g01670	Os06g0105800	MYB_related	140	145	194	159.667
LOC_Os06g08290	Os06g0181300	MYB_related	83	62	30	58.3333
LOC_Os06g45840	Os06g0669700	MYB_related	249	299	273	273.667
LOC_Os07g25150	Os07g0432800	MYB_related	118	88	76	94
LOC_Os07g30130	Os07g0484700	MYB_related	467	441	423	443.667
LOC_Os07g49530	Os07g0695900	MYB_related	129	125	137	130.333
LOC_Os08g04840	Os08g0144000	MYB_related	215	244	247	235.333
LOC_Os08g05510	Os08g0151000	MYB_related	261	263	225	249.667
LOC_Os08g06110	Os08g0157600	MYB_related	349	303	337	329.667
LOC_Os08g39980	Os08g0510700	MYB_related	489	507	357	451
LOC_Os10g41200	Os10g0561400	MYB_related	347	340	421	369.333
LOC_Os10g41260	Os10g0562100	MYB_related	830	870	672	790.667
LOC_Os12g41920	Os12g0613300	MYB_related	387	360	359	368.667
LOC_Os01g09550	Os01g0191300	NAC	192	171	256	206.333
LOC_Os01g15640	Os01g0261200	NAC	164	166	329	219.667
LOC_Os01g48130	Os01g0672100	NAC	210	192	249	217
LOC_Os01g60020	Os01g0816100	NAC	452	426	273	383.667
LOC_Os01g66120	Os01g0884300	NAC	1405	1419	1589	1471
LOC_Os01g66490	Os01g0888300	NAC	335	296	218	283
LOC_Os01g70110	Os01g0925400	NAC	494	505	400	466.333
LOC_Os01g71790	Os01g0946200	NAC	429	449	296	391.333
LOC_Os02g36880	Os02g0579000	NAC	216	216	291	241
LOC_Os02g56600	Os02g0810900	NAC	74	52	77	67.6667
LOC_Os03g02800	Os03g0119966	NAC	53	57	17	42.3333
LOC_Os03g04070	Os03g0133000	NAC	139	121	194	151.333
LOC_Os03g12120	Os03g0221300	NAC	212	226	212	216.667
LOC_Os03g21030	Os03g0327100	NAC	466	451	529	482
LOC_Os03g21060	Os03g0327800	NAC	226	171	424	273.667
LOC_Os03g56580	Os03g0777000	NAC	97	99	144	113.333
LOC_Os03g60080	Os03g0815100	NAC	1407	1393	1088	1296
LOC_Os04g38720	Os04g0460600	NAC	281	303	449	344.333
LOC_Os05g10620	Os05g0194500	NAC	32	29	36	32.3333
LOC_Os05g34600	Os05g0418800	NAC	249	207	212	222.667
LOC_Os05g34830	Os05g0421600	NAC	246	241	229	238.667
LOC_Os05g35170	Os05g0426200	NAC	2094	2040	2923	2352.33
LOC_Os05g48850	Os05g0563000	NAC	268	248	311	275.667
LOC_Os06g01230	Os06g0101800	NAC	117	123	192	144
LOC_Os06g04090	Os06g0131700	NAC	175	144	149	156
LOC_Os06g36480	Os06g0560300	NAC	72	62	67	67
LOC_Os06g46270	Os06g0675600	NAC	61	63	81	68.3333
LOC_Os06g51070	Os06g0726300	NAC	375	346	593	438
LOC_Os07g12340	Os07g0225300	NAC	1479	1249	838	1188.67
LOC_Os07g48450	Os07g0683200	NAC	319	293	667	426.333
LOC_Os07g48550	Os07g0684800	NAC	775	655	1133	854.333
LOC_Os08g01330	Os08g0103900	NAC	37	36	20	31
LOC_Os08g02300	Os08g0115800	NAC	204	174	119	165.667
LOC_Os08g06140	Os08g0157900	NAC	1382	1342	1346	1356.67
LOC_Os08g42400	Os08g0535800	NAC	484	532	760	592
LOC_Os08g44820	Os08g0562200	NAC	1330	1236	1426	1330.67
LOC_Os09g32040	Os09g0493700	NAC	274	286	340	300
LOC_Os09g32260	Os09g0497900	NAC	52	28	80	53.3333
LOC_Os10g21560	Os10g0359500	NAC	186	175	253	204.667
LOC_Os10g33760	Os10g0477600	NAC	51	51	70	57.3333
LOC_Os10g42130	Os10g0571600	NAC	351	325	688	454.667
LOC_Os11g03300	Os11g0126900	NAC	71	70	47	62.6667
LOC_Os11g05614	Os11g0154500	NAC	34	17	52	34.3333
LOC_Os11g08210	Os11g0184900	NAC	245	246	288	259.667
LOC_Os12g03040	Os12g0123700	NAC	61	40	24	41.6667
LOC_Os12g29330	Os12g0477400	NAC	416	395	543	451.333
LOC_Os12g41680	Os12g0610600	NAC	137	112	219	156
LOC_Os01g06550	Os01g0158900	NF-X1	826	812	878	838.667
LOC_Os06g14190	Os06g0252300	NF-X1	311	283	308	300.667
LOC_Os03g07880	Os03g0174900	NF-YA	69	86	113	89.3333
LOC_Os03g29760	Os03g0411100	NF-YA	584	461	844	629.667
LOC_Os03g44540	Os03g0647600	NF-YA	200	181	154	178.333
LOC_Os03g48970	Os03g0696300	NF-YA	496	492	547	511.667
LOC_Os07g06470	Os07g0158500	NF-YA	42	36	47	41.6667
LOC_Os07g41720	Os07g0608200	NF-YA	70	57	68	65
LOC_Os08g09690	Os08g0196700	NF-YA	82	82	100	88
LOC_Os12g41880	Os12g0613000	NF-YA	82	71	97	83.3333
LOC_Os12g42400	Os12g0618600	NF-YA	49	46	28	41
LOC_Os01g61810	Os01g0834400	NF-YB	171	172	201	181.333
LOC_Os01g70890	Os01g0935200	NF-YB	40	51	14	35
LOC_Os03g29970	Os03g0413000	NF-YB	267	221	261	249.667
LOC_Os05g38820	Os05g0463800	NF-YB	384	395	387	388.667
LOC_Os05g49780	Os05g0573500	NF-YB	93	71	26	63.3333
LOC_Os07g41580	Os07g0606600	NF-YB	114	96	155	121.667
LOC_Os08g07740	Os08g0174500	NF-YB	39	43	39	40.3333
LOC_Os08g29500	Os08g0383700	NF-YB	66	77	63	68.6667
LOC_Os09g39490	Os09g0568200	NF-YB	46	26	39	37
LOC_Os02g07450	Os02g0170500	NF-YC	382	408	282	357.333
LOC_Os03g14669	Os03g0251350	NF-YC	2765	2716	3240	2907
LOC_Os03g63530	Os03g0852300	NF-YC	86	87	81	84.6667
LOC_Os05g41450	Os05g0494100	NF-YC	108	129	115	117.333
LOC_Os06g45640	Os06g0667100	NF-YC	114	103	110	109
LOC_Os08g38780	Os08g0496500	NF-YC	482	462	409	451
LOC_Os09g30310	Os09g0480700	NF-YC	504	512	468	494.667
LOC_Os11g34200	Os11g0544700	NF-YC	457	487	435	459.667
LOC_Os01g13540	Os01g0236700	Nin-like	444	467	630	513.667
LOC_Os01g14420	Os01g0246500	Nin-like	56	61	44	53.6667
LOC_Os02g04340	Os02g0136000	Nin-like	96	85	81	87.3333
LOC_Os03g03900	Os03g0131100	Nin-like	516	487	545	516
LOC_Os04g41850	Os04g0495800	Nin-like	225	214	317	252
LOC_Os04g47640	Os04g0564000	Nin-like	72	68	12	50.6667
LOC_Os09g37710	Os09g0549450	Nin-like	348	343	550	413.667
LOC_Os11g16290	Os11g0264300	Nin-like	82	84	92	86
LOC_Os01g04800	Os01g0141000	RAV	230	198	248	225.333
LOC_Os01g49830	Os01g0693400	RAV	4757	4510	1960	3742.33
LOC_Os05g47650	Os05g0549800	RAV	587	504	771	620.667
LOC_Os04g33420	Os04g0408900	S1Fa-like	748	814	590	717.333
LOC_Os04g33440	Os04g0408700	S1Fa-like	432	376	499	435.667
LOC_Os01g18850	Os01g0292900	SBP	805	815	1192	937.333
LOC_Os01g69830	Os01g0922600	SBP	921	765	784	823.333
LOC_Os02g04680	Os02g0139400	SBP	585	603	447	545
LOC_Os02g07780	Os02g0174100	SBP	170	153	162	161.667
LOC_Os02g08070	Os02g0177300	SBP	143	112	8	87.6667
LOC_Os03g61760	Os03g0833300	SBP	1238	1305	1346	1296.33
LOC_Os04g56170	Os04g0656500	SBP	184	152	80	138.667
LOC_Os05g33810	Os05g0408200	SBP	1159	1151	1306	1205.33
LOC_Os06g44860	Os06g0659100	SBP	261	255	28	181.333
LOC_Os06g45310	Os06g0663500	SBP	156	172	115	147.667
LOC_Os06g49010	Os06g0703500	SBP	770	744	408	640.667
LOC_Os08g39890	Os08g0509600	SBP	325	328	50	234.333
LOC_Os08g40260	Os08g0513700	SBP	1797	1874	2003	1891.33
LOC_Os08g41940	Os08g0531600	SBP	71	90	32	64.3333
LOC_Os09g31438	Os09g0491532	SBP	138	119	32	96.3333
LOC_Os09g32944	Os09g0507100	SBP	204	217	90	170.333
LOC_Os11g30370	Os11g0496600	SBP	82	69	56	69
LOC_Os01g72490	Os01g0954500	SRS	629	539	203	457
LOC_Os08g43410	Os08g0547600	SRS	69	43	44	52
LOC_Os10g41770	Os10g0567300	STAT	118	129	147	131.333
LOC_Os01g62920	Os01g0848400	TALE	38	40	23	33.6667
LOC_Os02g08544	Os02g0182800	TALE	906	971	1146	1007.67
LOC_Os02g13310	Os02g0226600	TALE	153	155	30	112.667
LOC_Os03g03164	Os03g0123500	TALE	531	463	611	535
LOC_Os03g03260	Os03g0124000	TALE	202	153	212	189
LOC_Os03g06930	Os03g0165300	TALE	148	113	254	171.667
LOC_Os03g47016	Os03g0673000	TALE	77	85	133	98.3333
LOC_Os03g47740	Os03g0680800	TALE	1209	1198	1977	1461.33
LOC_Os03g52239	Os03g0732100	TALE	2000	1679	2064	1914.33
LOC_Os06g01934	Os06g0108900	TALE	288	240	326	284.667
LOC_Os06g36680	Os06g0562300	TALE	163	161	28	117.333
LOC_Os06g43860	Os06g0646600	TALE	407	490	861	586
LOC_Os08g19650	Os08g0292900	TALE	577	538	1009	708
LOC_Os10g39030	Os10g0534900	TALE	2037	1932	2967	2312
LOC_Os11g06020	Os11g0158832	TALE	442	412	788	547.333
LOC_Os12g43950	Os12g0636200	TALE	409	427	611	482.333
LOC_Os01g55750	Os01g0763200	TCP	1005	1015	401	807
LOC_Os01g69980	Os01g0924400	TCP	1182	1068	1328	1192.67
LOC_Os02g42380	Os02g0635800	TCP	442	439	137	339.333
LOC_Os02g51280	Os02g0747400	TCP	363	340	165	289.333
LOC_Os03g57190	Os03g0785800	TCP	428	314	131	291
LOC_Os04g11830	Os04g0194600	TCP	246	232	132	203.333
LOC_Os05g43760	Os05g0513100	TCP	802	704	252	586
LOC_Os06g12230	Os06g0226700	TCP	646	510	311	489
LOC_Os07g05720	Os07g0152000	TCP	1189	868	612	889.667
LOC_Os08g43160	Os08g0544800	TCP	32	41	25	32.6667
LOC_Os11g07460	Os11g0175700	TCP	494	457	422	457.667
LOC_Os12g07480	Os12g0173300	TCP	242	192	160	198
LOC_Os12g42190	Os12g0616400	TCP	614	598	188	466.667
LOC_Os01g48320	Os01g0674000	Trihelix	270	229	188	229
LOC_Os01g52090	Os01g0718900	Trihelix	202	223	163	196
LOC_Os02g01380	Os02g0104500	Trihelix	718	678	181	525.667
LOC_Os02g07800	Os02g0174300	Trihelix	123	161	95	126.333
LOC_Os02g31160	Os02g0516800	Trihelix	37	59	58	51.3333
LOC_Os02g33610	Os02g0539600	Trihelix	829	809	1133	923.667
LOC_Os02g33770	Os02g0542400	Trihelix	306	316	316	312.667
LOC_Os02g35690	Os02g0565000	Trihelix	715	611	566	630.667
LOC_Os02g43300	Os02g0648300	Trihelix	520	551	205	425.333
LOC_Os03g02240	Os03g0113500	Trihelix	2430	2007	1250	1895.67
LOC_Os04g32590	Os04g0397500	Trihelix	136	115	174	141.667
LOC_Os04g36790	Os04g0445600	Trihelix	447	371	268	362
LOC_Os04g45750	Os04g0541100	Trihelix	1101	917	551	856.333
LOC_Os04g45940	Os04g0543500	Trihelix	249	282	296	275.667
LOC_Os04g51320	Os04g0602300	Trihelix	52	49	45	48.6667
LOC_Os05g03740	Os05g0128000	Trihelix	32	42	66	46.6667
LOC_Os05g48690	Os05g0560600	Trihelix	133	86	114	111
LOC_Os08g37810	Os08g0484700	Trihelix	756	719	518	664.333
LOC_Os09g38570	Os09g0558200	Trihelix	114	91	66	90.3333
LOC_Os10g37240	Os10g0516500	Trihelix	1385	1128	946	1153
LOC_Os11g06410	Os11g0163500	Trihelix	151	164	170	161.667
LOC_Os12g06640	Os12g0163500	Trihelix	216	244	268	242.667
LOC_Os01g54930	Os01g0753000	VOZ	494	500	414	469.333
LOC_Os05g43950	Os05g0515700	VOZ	378	403	404	395
LOC_Os01g60270	Os01g0818400	WOX	165	161	110	145.333
LOC_Os01g08710	Os01g0182700	WRKY	44	38	46	42.6667
LOC_Os01g09080	Os01g0185900	WRKY	20	22	58	33.3333
LOC_Os01g09100	Os01g0186000	WRKY	24	43	42	36.3333
LOC_Os01g14440	Os01g0246700	WRKY	1051	921	1610	1194
LOC_Os01g18584	Os01g0289600	WRKY	132	120	269	173.667
LOC_Os01g43650	Os01g0626400	WRKY	126	103	79	102.667
LOC_Os01g46800	Os01g0656400	WRKY	64	70	115	83
LOC_Os01g47560	Os01g0665750	WRKY	72	101	134	102.333
LOC_Os01g53040	Os01g0730700	WRKY	77	91	150	106
LOC_Os01g54600	Os01g0750100	WRKY	2237	2133	2763	2377.67
LOC_Os01g60600	Os01g0821300	WRKY	52	63	43	52.6667
LOC_Os01g60640	Os01g0821600	WRKY	292	300	347	313
LOC_Os01g61080	Os01g0826400	WRKY	319	278	457	351.333
LOC_Os01g74140	Os01g0972800	WRKY	86	66	13	55
LOC_Os02g08440	Os02g0181300	WRKY	927	876	966	923
LOC_Os02g43560	Os02g0652100	WRKY	46	48	29	41
LOC_Os02g53100	Os02g0770500	WRKY	22	25	62	36.3333
LOC_Os03g21710	Os03g0335200	WRKY	94	80	254	142.667
LOC_Os03g33012	Os03g0444900	WRKY	66	46	80	64
LOC_Os03g53050	Os03g0741400	WRKY	412	381	495	429.333
LOC_Os04g39570	Os04g0471700	WRKY	156	145	29	110
LOC_Os04g46060	Os04g0545000	WRKY	70	67	30	55.6667
LOC_Os04g51560	Os04g0605100	WRKY	2143	1583	1374	1700
LOC_Os05g03900	Os05g0129800	WRKY	29	31	68	42.6667
LOC_Os05g04640	Os05g0137500	WRKY	236	176	390	267.333
LOC_Os05g09020	Os05g0183100	WRKY	429	362	685	492
LOC_Os05g25770	Os05g0322900	WRKY	1607	1607	2268	1827.33
LOC_Os05g27730	Os05g0343400	WRKY	4466	4265	5494	4741.67
LOC_Os05g39720	Os05g0474800	WRKY	111	128	255	164.667
LOC_Os05g46020	Os05g0537100	WRKY	260	241	380	293.667
LOC_Os05g49100	Os05g0565900	WRKY	25	38	51	38
LOC_Os05g49620	Os05g0571200	WRKY	133	116	169	139.333
LOC_Os05g50610	Os05g0583000	WRKY	97	108	155	120
LOC_Os06g05380	Os06g0146250	WRKY	52	49	69	56.6667
LOC_Os06g06360	Os06g0158100	WRKY	94	77	143	104.667
LOC_Os06g44010	Os06g0649000	WRKY	117	154	254	175
LOC_Os07g39480	Os07g0583700	WRKY	602	606	536	581.333
LOC_Os07g40570	Os07g0596900	WRKY	205	220	196	207
LOC_Os07g48260	Os07g0680400	WRKY	136	120	225	160.333
LOC_Os08g09900	Os08g0198900	WRKY	84	85	138	102.333
LOC_Os08g17400	Os08g0276200	WRKY	247	243	284	258
LOC_Os08g29660	Os08g0386200	WRKY	533	480	824	612.333
LOC_Os08g38990	Os08g0499300	WRKY	294	245	331	290
LOC_Os09g16510	Os09g0334500	WRKY	201	218	276	231.667
LOC_Os09g25060	Os09g0417600	WRKY	698	626	945	756.333
LOC_Os09g25070	Os09g0417800	WRKY	274	262	241	259
LOC_Os09g30400	Os09g0481700	WRKY	476	466	793	578.333
LOC_Os11g02480	Os11g0116900	WRKY	20	29	55	34.6667
LOC_Os11g02520	Os11g0117400	WRKY	39	42	84	55
LOC_Os11g02540	Os11g0117600	WRKY	305	273	140	239.333
LOC_Os11g29870	Os11g0490900	WRKY	40	31	74	48.3333
LOC_Os12g01180	Os12g0102350	WRKY	100	89	88	92.3333
LOC_Os12g02420	Os12g0116400	WRKY	52	34	76	54
LOC_Os12g02440	Os12g0116600	WRKY	179	171	199	183
LOC_Os12g02450	Os12g0116700	WRKY	148	173	121	147.333
LOC_Os12g40570	Os12g0597700	WRKY	1195	1305	1163	1221
LOC_Os02g06370	Os02g0158400	Whirly	347	317	253	305.667
LOC_Os06g05350	Os06g0145800	Whirly	96	86	73	85
LOC_Os02g42950	Os02g0643200	YABBY	181	181	4	122
LOC_Os03g44710	Os03g0650000	YABBY	332	319	313	321.333
LOC_Os04g45330	Os04g0536300	YABBY	243	195	7	148.333
LOC_Os07g06620	Os07g0160100	YABBY	140	144	139	141
LOC_Os12g42610	Os12g0621100	YABBY	158	114	246	172.667
LOC_Os02g47770	Os02g0706600	ZF-HD	257	200	122	193
LOC_Os04g35500	Os04g0434500	ZF-HD	77	54	12	47.6667
LOC_Os05g50310	Os05g0579300	ZF-HD	70	60	54	61.3333
LOC_Os08g37400	Os08g0479400	ZF-HD	56	55	10	40.3333
LOC_Os09g24810	Os09g0414500	ZF-HD	123	118	54	98.3333
LOC_Os09g24820	Os09g0414600	ZF-HD	103	121	114	112.667
LOC_Os09g29130	Os09g0466400	ZF-HD	64	59	22	48.3333
LOC_Os11g03420	Os11g0128300	ZF-HD	360	412	310	360.667
LOC_Os11g13930	Os11g0243300	ZF-HD	166	122	31	106.333
LOC_Os12g03110	Os12g0124500	ZF-HD	267	261	260	262.667
LOC_Os01g01870	Os01g0108600	bHLH	196	216	181	197.667
LOC_Os01g06640	Os01g0159800	bHLH	120	144	122	128.667
LOC_Os01g09990	Os01g0196300	bHLH	110	127	139	125.333
LOC_Os01g11910	Os01g0218100	bHLH	230	189	346	255
LOC_Os01g38610	Os01g0566800	bHLH	106	78	89	91
LOC_Os01g39330	Os01g0575200	bHLH	256	261	429	315.333
LOC_Os01g51140	Os01g0707500	bHLH	114	109	100	107.667
LOC_Os01g57580	Os01g0784900	bHLH	79	65	70	71.3333
LOC_Os01g64560	Os01g0865600	bHLH	273	289	320	294
LOC_Os01g67480	Os01g0900800	bHLH	1620	1296	1645	1520.33
LOC_Os01g68700	Os01g0915600	bHLH	574	527	472	524.333
LOC_Os01g70310	Os01g0928000	bHLH	178	222	148	182.667
LOC_Os01g72370	Os01g0952800	bHLH	43	28	63	44.6667
LOC_Os02g02480	Os02g0116600	bHLH	568	611	643	607.333
LOC_Os02g15760	Os02g0257500	bHLH	40	53	2	31.6667
LOC_Os02g23823	Os02g0433600	bHLH	219	208	288	238.333
LOC_Os02g39140	Os02g0603600	bHLH	119	93	114	108.667
LOC_Os02g46560	Os02g0691500	bHLH	86	93	40	73
LOC_Os02g47660	Os02g0705500	bHLH	150	138	141	143
LOC_Os02g49480	Os02g0726700	bHLH	116	100	90	102
LOC_Os02g51320	Os02g0747900	bHLH	247	204	75	175.333
LOC_Os02g56140	Os02g0805250	bHLH	66	71	49	62
LOC_Os03g03000	Os03g0122100	bHLH	669	647	162	492.667
LOC_Os03g04310	Os03g0135700	bHLH	89	64	57	70
LOC_Os03g07540	Os03g0171700	bHLH	90	102	22	71.3333
LOC_Os03g15440	Os03g0260600	bHLH	88	77	20	61.6667
LOC_Os03g27390	Os03g0391700	bHLH	699	633	500	610.667
LOC_Os03g46860	Os03g0671800	bHLH	101	109	36	82
LOC_Os03g51580	Os03g0725800	bHLH	836	782	438	685.333
LOC_Os03g51910	Os03g0728900	bHLH	100	111	80	97
LOC_Os03g53020	Os03g0741100	bHLH	114	103	258	158.333
LOC_Os03g55220	Os03g0759700	bHLH	269	265	53	195.667
LOC_Os03g56950	Os03g0782500	bHLH	610	610	638	619.333
LOC_Os03g58330	Os03g0797600	bHLH	459	431	547	479
LOC_Os03g58830	Os03g0802900	bHLH	113	110	33	85.3333
LOC_Os03g59670	Os03g0811400	bHLH	316	303	250	289.667
LOC_Os04g23440	Os04g0300600	bHLH	98	72	113	94.3333
LOC_Os04g23550	Os04g0301500	bHLH	42	40	90	57.3333
LOC_Os04g28280	Os04g0350700	bHLH	140	123	87	116.667
LOC_Os04g41229	Os04g0489600	bHLH	35	23	57	38.3333
LOC_Os04g53990	Os04g0631600	bHLH	230	246	388	288
LOC_Os05g01256	Os05g0103000	bHLH	43	45	56	48
LOC_Os05g04740	Os05g0139100	bHLH	191	134	81	135.333
LOC_Os05g07120	Os05g0163900	bHLH	59	84	16	53
LOC_Os05g38140	Os05g0455400	bHLH	526	512	947	661.667
LOC_Os05g42180	Os05g0501200	bHLH	77	82	127	95.3333
LOC_Os05g46370	Os05g0541400	bHLH	83	105	64	84
LOC_Os05g50900	Os05g0586300	bHLH	79	93	27	66.3333
LOC_Os06g06900	Os06g0164400	bHLH	55	44	90	63
LOC_Os06g09370	Os06g0193400	bHLH	230	221	336	262.333
LOC_Os06g16400	Os06g0275600	bHLH	232	241	207	226.667
LOC_Os06g30090	Os06g0496400	bHLH	335	353	184	290.667
LOC_Os06g37410	Os06g0570900	bHLH	38	45	79	54
LOC_Os06g50900	Os06g0724800	bHLH	834	827	150	603.667
LOC_Os07g05010	Os07g0143200	bHLH	378	434	677	496.333
LOC_Os07g09590	Os07g0193800	bHLH	47	49	15	37
LOC_Os08g04390	Os08g0138500	bHLH	247	207	235	229.667
LOC_Os08g33590	Os08g0432800	bHLH	173	229	123	175
LOC_Os08g37290	Os08g0477900	bHLH	34	56	6	32
LOC_Os08g37730	Os08g0483900	bHLH	106	112	28	82
LOC_Os08g38210	Os08g0490000	bHLH	399	380	229	336
LOC_Os08g41320	Os08g0524800	bHLH	474	491	424	463
LOC_Os08g42470	Os08g0536800	bHLH	335	358	127	273.333
LOC_Os09g24490	Os09g0410700	bHLH	99	127	62	96
LOC_Os09g25040	Os09g0417400	bHLH	212	223	158	197.667
LOC_Os09g28210	Os09g0455300	bHLH	34	35	45	38
LOC_Os09g29360	Os09g0468700	bHLH	71	73	36	60
LOC_Os09g29830	Os09g0474100	bHLH	155	157	98	136.667
LOC_Os09g29930	Os09g0475400	bHLH	415	372	294	360.333
LOC_Os09g31300	Os09g0487900	bHLH	1126	1056	1100	1094
LOC_Os09g33580	Os09g0510500	bHLH	91	95	29	71.6667
LOC_Os09g34330	Os09g0519100	bHLH	56	40	23	39.6667
LOC_Os10g23050	Os10g0376900	bHLH	74	67	114	85
LOC_Os10g39750	Os10g0544200	bHLH	77	66	140	94.3333
LOC_Os10g40740	Os10g0556200	bHLH	538	537	903	659.333
LOC_Os11g06010	Os11g0158500	bHLH	343	371	249	321
LOC_Os11g32100	Os11g0523700	bHLH	1428	1382	263	1024.33
LOC_Os11g38870	Os11g0601700	bHLH	151	158	145	151.333
LOC_Os12g41650	Os12g0610200	bHLH	67	83	105	85
LOC_Os01g11350	Os01g0211800	bZIP	325	271	88	228
LOC_Os01g17260	Os01g0279900	bZIP	289	235	220	248
LOC_Os01g36220	Os01g0542700	bZIP	48	38	90	58.6667
LOC_Os01g46970	Os01g0658900	bZIP	162	171	150	161
LOC_Os01g55150	Os01g0756200	bZIP	372	346	126	281.333
LOC_Os01g59350	Os01g0808100	bZIP	34	43	46	41
LOC_Os01g59760	Os01g0813100	bZIP	175	155	83	137.667
LOC_Os01g64020	Os01g0859500	bZIP	133	102	119	118
LOC_Os01g64730	Os01g0867300	bZIP	166	177	188	177
LOC_Os02g03580	Os02g0128200	bZIP	525	516	517	519.333
LOC_Os02g03960	Os02g0132500	bZIP	1169	903	777	949.667
LOC_Os02g07840	Os02g0175100	bZIP	256	240	271	255.667
LOC_Os02g08540	Os02g0182700	bZIP	101	85	103	96.3333
LOC_Os02g10140	Os02g0194900	bZIP	65	55	95	71.6667
LOC_Os02g10860	Os02g0203000	bZIP	66	52	54	57.3333
LOC_Os02g14910	Os02g0247100	bZIP	62	60	23	48.3333
LOC_Os02g16680	Os02g0266800	bZIP	212	227	250	229.667
LOC_Os02g33560	Os02g0538900	bZIP	48	51	30	43
LOC_Os02g52780	Os02g0766700	bZIP	396	394	323	371
LOC_Os02g58670	Os02g0833600	bZIP	116	123	97	112
LOC_Os03g03550	Os03g0127500	bZIP	64	61	19	48
LOC_Os03g13614	Os03g0239400	bZIP	367	285	362	338
LOC_Os03g20310	Os03g0318600	bZIP	642	655	863	720
LOC_Os03g20650	Os03g0322700	bZIP	39	35	49	41
LOC_Os03g21800	Os03g0336200	bZIP	288	305	97	230
LOC_Os03g58250	Os03g0796900	bZIP	93	78	97	89.3333
LOC_Os04g41820	Os04g0495500	bZIP	97	92	23	70.6667
LOC_Os04g54474	Os04g0637000	bZIP	430	385	449	421.333
LOC_Os05g34050	Os05g0411300	bZIP	618	618	607	614.333
LOC_Os05g36160	Os05g0437700	bZIP	78	85	73	78.6667
LOC_Os05g37170	Os05g0443900	bZIP	76	93	62	77
LOC_Os05g41070	Os05g0489700	bZIP	316	329	276	307
LOC_Os05g41540	Os05g0495200	bZIP	143	119	213	158.333
LOC_Os05g49420	Os05g0569300	bZIP	427	376	310	371
LOC_Os06g10880	Os06g0211200	bZIP	362	382	140	294.667
LOC_Os06g41100	Os06g0614100	bZIP	66	43	100	69.6667
LOC_Os06g41770	Os06g0622700	bZIP	590	615	682	629
LOC_Os06g43870	Os06g0646700	bZIP	267	299	279	281.667
LOC_Os06g45140	Os06g0662200	bZIP	69	89	113	90.3333
LOC_Os06g50310	Os06g0716800	bZIP	532	529	570	543.667
LOC_Os06g50480	Os06g0719500	bZIP	26	26	53	35
LOC_Os07g10890	Os07g0209800	bZIP	358	386	311	351.667
LOC_Os07g44950	Os07g0644100	bZIP	198	197	202	199
LOC_Os07g48180	Os07g0679500	bZIP	138	127	27	97.3333
LOC_Os07g48660	Os07g0686100	bZIP	39	45	34	39.3333
LOC_Os07g48820	Os07g0687700	bZIP	983	996	1281	1086.67
LOC_Os08g07970	Os08g0176900	bZIP	158	140	216	171.333
LOC_Os08g43090	Os08g0543900	bZIP	495	469	307	423.667
LOC_Os08g43600	Os08g0549600	bZIP	44	59	11	38
LOC_Os09g10840	Os09g0280500	bZIP	39	29	77	48.3333
LOC_Os09g13570	Os09g0306400	bZIP	389	472	538	466.333
LOC_Os09g28310	Os09g0456200	bZIP	546	498	447	497
LOC_Os09g34060	Os09g0516200	bZIP	255	245	182	227.333
LOC_Os09g36910	Os09g0540800	bZIP	95	85	79	86.3333
LOC_Os11g06170	Os11g0160500	bZIP	416	403	503	440.667
LOC_Os11g11100	Os11g0218000	bZIP	840	778	803	807
LOC_Os12g05680	Os12g0152900	bZIP	35	45	59	46.3333
LOC_Os12g06520	Os12g0162500	bZIP	486	481	432	466.333
LOC_Os12g09250	Os12g0194600	bZIP	76	66	37	59.6667
LOC_Os12g13170	Os12g0233800	bZIP	446	425	437	436
LOC_Os12g40920	Os12g0601800	bZIP	676	728	943	782.333

## Sheet: 4X_Na2CO3-890
TF ID	ID transformation		4X_Na2CO3-1	4X_Na2CO3-2	4X_Na2CO3-3	AVERAGE
LOC_Os03g60430	Os03g0818800	AP2	290	297	214	267
LOC_Os04g55560	Os04g0649100	AP2	998	973	1104	1025
LOC_Os04g55970	Os04g0653600	AP2	18	19	189	75.3333
LOC_Os05g03040	Os05g0121600	AP2	10305	10305	10022	10210.7
LOC_Os07g13170	Os07g0235800	AP2	197	187	202	195.333
LOC_Os11g03540	Os11g0129700	AP2	55	70	35	53.3333
LOC_Os01g13520	Os01g0236300	ARF	19	27	158	68
LOC_Os01g54990	Os01g0753500	ARF	70	91	143	101.333
LOC_Os01g70270	Os01g0927600	ARF	2559	2514	3068	2713.67
LOC_Os02g04810	Os02g0141100	ARF	756	801	602	719.667
LOC_Os02g06910	Os02g0164900	ARF	1139	1093	1507	1246.33
LOC_Os02g35140	Os02g0557200	ARF	874	835	1615	1108
LOC_Os02g41800	Os02g0628600	ARF	129	147	201	159
LOC_Os04g36054	Os04g0442000	ARF	209	188	463	286.667
LOC_Os04g43910	Os04g0519700	ARF	129	154	123	135.333
LOC_Os04g56850	Os04g0664400	ARF	9	4	174	62.3333
LOC_Os04g57610	Os04g0671900	ARF	206	218	1627	683.667
LOC_Os05g43920	Os05g0515400	ARF	143	128	120	130.333
LOC_Os05g48870	Os05g0563400	ARF	523	557	1127	735.667
LOC_Os06g09660	Os06g0196700	ARF	389	285	333	335.667
LOC_Os06g46410	Os06g0677800	ARF	916	842	2160	1306
LOC_Os06g47150	Os06g0685700	ARF	835	859	638	777.333
LOC_Os06g48950	Os06g0702600	ARF	584	574	485	547.667
LOC_Os08g40900	Os08g0520550	ARF	535	513	486	511.333
LOC_Os10g33940	Os10g0479900	ARF	311	387	359	352.333
LOC_Os11g32110	Os11g0523800	ARF	955	1008	1058	1007
LOC_Os12g29520	Os12g0479400	ARF	787	744	730	753.667
LOC_Os12g41950	Os12g0613700	ARF	789	756	1144	896.333
LOC_Os01g67770	Os01g0904700	ARR-B	162	155	218	178.333
LOC_Os02g55320	Os02g0796500	ARR-B	782	681	702	721.667
LOC_Os03g12350	Os03g0224200	ARR-B	1840	1764	1808	1804
LOC_Os06g08440	Os06g0183100	ARR-B	191	171	218	193.333
LOC_Os01g52514	Os01g0723500	B3	17	17	75	36.3333
LOC_Os03g02900	Os03g0120900	B3	56	57	99	70.6667
LOC_Os03g06850	Os03g0164300	B3	13	19	182	71.3333
LOC_Os05g40280	Os05g0481400	B3	143	153	99	131.667
LOC_Os07g17230	Os07g0273700	B3	37	34	23	31.3333
LOC_Os07g37610	Os07g0563350	B3	1241	1289	2269	1599.67
LOC_Os07g48200	Os07g0679700	B3	476	433	454	454.333
LOC_Os08g01090	Os08g0101000	B3	964	902	1487	1117.67
LOC_Os08g23470	Os08g0324300	B3	42	41	37	40
LOC_Os10g17630	Os10g0323000	B3	77	89	93	86.3333
LOC_Os11g09160	Os11g0197600	B3	170	159	228	185.667
LOC_Os06g04010	Os06g0130600	BBR-BPC	133	155	135	141
LOC_Os01g10610	Os01g0203000	BES1	358	299	501	386
LOC_Os02g03690	Os02g0129600	BES1	270	304	336	303.333
LOC_Os02g13900	Os02g0233200	BES1	334	391	844	523
LOC_Os06g35900	Os06g0552300	BES1	152	157	164	157.667
LOC_Os07g39220	Os07g0580500	BES1	297	308	484	363
LOC_Os01g39110	Os01g0572300	C2H2	643	676	606	641.667
LOC_Os01g62130	Os01g0838600	C2H2	140	142	36	106
LOC_Os01g62190	Os01g0839100	C2H2	129	152	64	115
LOC_Os01g63980	Os01g0859100	C2H2	205	203	159	189
LOC_Os01g65080	Os01g0871200	C2H2	1921	1914	1281	1705.33
LOC_Os01g67970	Os01g0907400	C2H2	113	110	105	109.333
LOC_Os01g68160	Os01g0909500	C2H2	443	472	489	468
LOC_Os02g02424	Os02g0116000	C2H2	187	196	151	178
LOC_Os02g34680	Os02g0551900	C2H2	484	479	541	501.333
LOC_Os02g36360	Os02g0572900	C2H2	759	806	722	762.333
LOC_Os02g45054	Os02g0672100	C2H2	1223	1201	1664	1362.67
LOC_Os02g57790	Os02g0823900	C2H2	166	168	71	135
LOC_Os03g05480	Os03g0148800	C2H2	57	59	99	71.6667
LOC_Os03g05690	Os03g0151400	C2H2	177	175	202	184.667
LOC_Os03g10140	Os03g0197800	C2H2	435	427	347	403
LOC_Os03g13600	Os03g0239300	C2H2	1341	1469	1034	1281.33
LOC_Os03g15790	Os03g0264600	C2H2	24	19	283	108.667
LOC_Os03g32230	Os03g0437200	C2H2	547	576	377	500
LOC_Os03g55540	Os03g0764100	C2H2	1704	1816	1433	1651
LOC_Os03g60560	Os03g0820300	C2H2	642	636	437	571.667
LOC_Os03g60570	Os03g0820400	C2H2	160	211	140	170.333
LOC_Os03g62230	Os03g0838800	C2H2	91	117	45	84.3333
LOC_Os04g02510	Os04g0115500	C2H2	304	351	218	291
LOC_Os04g47860	Os04g0566400	C2H2	1419	1559	1040	1339.33
LOC_Os05g01550	Os05g0106000	C2H2	136	86	87	103
LOC_Os05g03020	Os05g0121400	C2H2	144	115	113	124
LOC_Os05g37190	Os05g0444200	C2H2	534	554	588	558.667
LOC_Os05g51830	Os05g0597100	C2H2	559	524	371	484.667
LOC_Os06g07020	Os06g0166200	C2H2	105	133	68	102
LOC_Os06g40960	Os06g0612300	C2H2	73	57	129	86.3333
LOC_Os07g38240	Os07g0569700	C2H2	101	68	89	86
LOC_Os08g37904	Os08g0485600	C2H2	527	471	526	508
LOC_Os08g37920	Os08g0485700	C2H2	723	793	1068	861.333
LOC_Os08g44050	Os08g0554400	C2H2	958	963	847	922.667
LOC_Os09g26210	Os09g0431900	C2H2	71	91	197	119.667
LOC_Os09g27650	Os09g0449400	C2H2	210	269	972	483.667
LOC_Os09g31140	Os09g0485600	C2H2	101	98	110	103
LOC_Os09g38340	Os09g0555700	C2H2	466	493	469	476
LOC_Os09g39660	Os09g0570200	C2H2	111	122	155	129.333
LOC_Os10g28330	Os10g0419200	C2H2	35	33	37	35
LOC_Os11g30484	Os11g0498400	C2H2	153	127	128	136
LOC_Os11g47630	Os11g0702400	C2H2	85	70	35	63.3333
LOC_Os11g48000	Os11g0707300	C2H2	51	80	65	65.3333
LOC_Os12g18150	Os12g0279100	C2H2	144	96	139	126.333
LOC_Os12g39400	Os12g0583700	C2H2	602	660	640	634
LOC_Os01g09620	Os01g0192000	C3H	24	37	86	49
LOC_Os01g14870	Os01g0252200	C3H	172	165	241	192.667
LOC_Os01g15350	Os01g0257400	C3H	226	209	303	246
LOC_Os01g15460	Os01g0258700	C3H	750	729	782	753.667
LOC_Os01g39100	Os01g0572100	C3H	72	80	80	77.3333
LOC_Os01g42970	Os01g0616400	C3H	319	345	526	396.667
LOC_Os01g45730	Os01g0645000	C3H	68	72	173	104.333
LOC_Os01g68860	Os01g0917400	C3H	474	448	425	449
LOC_Os02g06584	Os02g0161200	C3H	322	302	335	319.667
LOC_Os02g10080	Os02g0194200	C3H	454	455	533	480.667
LOC_Os02g19804	Os02g0301000	C3H	265	258	255	259.333
LOC_Os02g45480	Os02g0677700	C3H	600	655	591	615.333
LOC_Os03g02160	Os03g0112700	C3H	957	906	1112	991.667
LOC_Os03g49170	Os03g0698800	C3H	774	790	885	816.333
LOC_Os04g01480	Os04g0105000	C3H	122	144	154	140
LOC_Os04g02730	Os04g0117600	C3H	330	334	324	329.333
LOC_Os04g35800	Os04g0438700	C3H	229	218	304	250.333
LOC_Os04g57010	Os04g0665700	C3H	339	282	353	324.667
LOC_Os04g57600	Os04g0671800	C3H	944	960	887	930.333
LOC_Os05g03760	Os05g0128200	C3H	10141	10002	6926	9023
LOC_Os05g10670	Os05g0195200	C3H	499	561	948	669.333
LOC_Os05g45020	Os05g0525900	C3H	2294	2502	2685	2493.67
LOC_Os05g50080	Os05g0576300	C3H	43	48	70	53.6667
LOC_Os06g41384	Os06g0618100	C3H	171	175	112	152.667
LOC_Os06g46400	Os06g0677700	C3H	254	241	269	254.667
LOC_Os06g46890	Os06g0682800	C3H	36	47	56	46.3333
LOC_Os06g49080	Os06g0704300	C3H	96	95	108	99.6667
LOC_Os07g38090	Os07g0568300	C3H	1682	1586	1155	1474.33
LOC_Os08g06330	Os08g0159800	C3H	344	380	345	356.333
LOC_Os11g28270	Os11g0472000	C3H	699	741	872	770.667
LOC_Os12g18120	Os12g0278800	C3H	630	635	853	706
LOC_Os12g21700	Os12g0405100	C3H	687	705	942	778
LOC_Os12g33090	Os12g0515500	C3H	434	494	267	398.333
LOC_Os01g69910	Os01g0923600	CAMTA	486	486	389	453.667
LOC_Os03g09100	Os03g0191000	CAMTA	1610	1573	1546	1576.33
LOC_Os04g31900	Os04g0388500	CAMTA	1021	930	783	911.333
LOC_Os07g30774	Os07g0490200	CAMTA	1021	966	1115	1034
LOC_Os07g43030	Os07g0623100	CAMTA	587	609	629	608.333
LOC_Os10g22950	Os10g0375600	CAMTA	1437	1436	1421	1431.33
LOC_Os02g08150	Os02g0178100	CO-like	1407	1303	591	1100.33
LOC_Os02g39710	Os02g0610500	CO-like	1529	1710	1418	1552.33
LOC_Os02g49230	Os02g0724000	CO-like	232	226	197	218.333
LOC_Os03g50310	Os03g0711100	CO-like	145	161	143	149.667
LOC_Os04g42020	Os04g0497700	CO-like	2731	2913	1583	2409
LOC_Os06g19444	Os06g0298200	CO-like	172	155	119	148.667
LOC_Os06g44450	Os06g0654900	CO-like	2570	2523	1461	2184.67
LOC_Os08g15050	Os08g0249000	CO-like	790	952	445	729
LOC_Os08g42440	Os08g0536300	CO-like	1154	1139	955	1082.67
LOC_Os09g06464	Os09g0240200	CO-like	213	228	73	171.333
LOC_Os09g33550	Os09g0509700	CO-like	779	789	628	732
LOC_Os01g55580	Os01g0761100	CPP	243	233	300	258.667
LOC_Os02g17460	Os02g0274600	CPP	28	34	46	36
LOC_Os05g43380	Os05g0509400	CPP	270	283	309	287.333
LOC_Os06g22670	Os06g0332700	CPP	91	62	85	79.3333
LOC_Os08g28214	Os08g0369600	CPP	58	70	95	74.3333
LOC_Os12g41210	Os12g0605300	CPP	217	231	251	233
LOC_Os12g41230	Os12g0605500	CPP	33	44	232	103
LOC_Os01g10580	Os01g0202500	DBB	1261	1295	1022	1192.67
LOC_Os02g39360	Os02g0606200	DBB	934	947	711	864
LOC_Os02g43170	Os02g0646200	DBB	136	118	118	124
LOC_Os04g41560	Os04g0493000	DBB	3972	4113	2303	3462.67
LOC_Os04g45690	Os04g0540200	DBB	299	338	216	284.333
LOC_Os05g11510	Os05g0204600	DBB	50	55	25	43.3333
LOC_Os06g05890	Os06g0152200	DBB	436	383	334	384.333
LOC_Os06g49880	Os06g0713000	DBB	264	245	131	213.333
LOC_Os09g35880	Os09g0527900	DBB	325	336	343	334.667
LOC_Os12g10660	Os12g0209200	DBB	249	294	90	211
LOC_Os01g17000	Os01g0277500	Dof	67	45	63	58.3333
LOC_Os01g48290	Os01g0673700	Dof	225	275	160	220
LOC_Os01g55340	Os01g0758200	Dof	477	586	729	597.333
LOC_Os02g45200	Os02g0673700	Dof	398	371	343	370.667
LOC_Os02g47810	Os02g0707200	Dof	58	54	119	77
LOC_Os02g49440	Os02g0726300	Dof	1981	2140	1356	1825.67
LOC_Os03g07360	Os03g0169600	Dof	34	59	31	41.3333
LOC_Os03g42200	Os03g0619151	Dof	1	1	210	70.6667
LOC_Os03g60630	Os03g0821200	Dof	74	91	104	89.6667
LOC_Os04g47990	Os04g0567800	Dof	77	103	174	118
LOC_Os04g58190	Os04g0678400	Dof	456	414	950	606.667
LOC_Os05g02150	Os05g0112200	Dof	38	35	180	84.3333
LOC_Os06g17410	Os06g0284500	Dof	449	490	202	380.333
LOC_Os07g13260	Os07g0236700	Dof	44	44	47	45
LOC_Os07g32510	Os07g0508900	Dof	278	245	405	309.333
LOC_Os07g48570	Os07g0685000	Dof	556	548	470	524.667
LOC_Os08g38220	Os08g0490100	Dof	259	194	169	207.333
LOC_Os09g29960	Os09g0475800	Dof	236	222	227	228.333
LOC_Os10g35300	Os10g0496000	Dof	90	115	161	122
LOC_Os12g39990	Os12g0590700	Dof	1	1	157	53
LOC_Os01g48700	Os01g0678700	E2F/DP	12	17	90	39.6667
LOC_Os02g33430	Os02g0537500	E2F/DP	115	102	139	118.667
LOC_Os03g05760	Os03g0152100	E2F/DP	125	148	107	126.667
LOC_Os04g02140	Os04g0112200	E2F/DP	98	110	116	108
LOC_Os04g33950	Os04g0416100	E2F/DP	54	52	73	59.6667
LOC_Os06g13670	Os06g0245900	E2F/DP	18	13	96	42.3333
LOC_Os12g06200	Os12g0158800	E2F/DP	97	99	67	87.6667
LOC_Os03g20790	Os03g0324300	EIL	571	531	587	563
LOC_Os07g48630	Os07g0685700	EIL	9576	9059	10850	9828.33
LOC_Os09g31400	Os09g0490200	EIL	369	349	448	388.667
LOC_Os01g07120	Os01g0165000	ERF	386	399	427	404
LOC_Os01g12440	Os01g0224100	ERF	77	74	42	64.3333
LOC_Os01g21120	Os01g0313300	ERF	314	351	482	382.333
LOC_Os01g54890	Os01g0752500	ERF	353	420	309	360.667
LOC_Os01g58420	Os01g0797600	ERF	292	248	407	315.667
LOC_Os01g64790	Os01g0868000	ERF	961	1001	969	977
LOC_Os02g10760	Os02g0202000	ERF	38	44	74	52
LOC_Os02g29550	Os02g0499000	ERF	448	469	363	426.667
LOC_Os02g32140	Os02g0521100	ERF	144	182	130	152
LOC_Os02g42585	Os02g0638650	ERF	960	942	459	787
LOC_Os02g43790	Os02g0654700	ERF	2657	2965	1507	2376.33
LOC_Os02g43820	Os02g0655200	ERF	129	131	44	101.333
LOC_Os02g43940	Os02g0656600	ERF	46	36	75	52.3333
LOC_Os02g43970	Os02g0657000	ERF	120	103	131	118
LOC_Os02g51670	Os02g0752800	ERF	126	129	104	119.667
LOC_Os02g52670	Os02g0764700	ERF	87	78	42	69
LOC_Os02g54050	Os02g0781300	ERF	44	27	46	39
LOC_Os02g54160	Os02g0782700	ERF	3572	3775	4836	4061
LOC_Os02g55380	Os02g0797100	ERF	18	28	81	42.3333
LOC_Os03g08470	Os03g0183000	ERF	1869	2074	1800	1914.33
LOC_Os03g08490	Os03g0183200	ERF	1816	1841	1158	1605
LOC_Os03g08500	Os03g0183300	ERF	4194	4140	3377	3903.67
LOC_Os03g22170	Os03g0341000	ERF	57	69	87	71
LOC_Os03g60120	Os03g0815800	ERF	493	533	484	503.333
LOC_Os03g64260	Os03g0860100	ERF	193	183	176	184
LOC_Os04g32620	Os04g0398000	ERF	1537	1656	1368	1520.33
LOC_Os04g44670	Os04g0529100	ERF	49	45	64	52.6667
LOC_Os04g46220	Os04g0546800	ERF	6032	6290	8028	6783.33
LOC_Os04g46400	Os04g0549700	ERF	87	72	153	104
LOC_Os04g46440	Os04g0550200	ERF	18	23	76	39
LOC_Os04g52090	Os04g0610400	ERF	299	339	301	313
LOC_Os04g55520	Os04g0648900	ERF	2023	2120	2655	2266
LOC_Os04g57340	Os04g0669200	ERF	1429	1430	887	1248.67
LOC_Os05g25260	Os05g0316800	ERF	972	1003	487	820.667
LOC_Os05g27930	Os05g0346200	ERF	957	983	866	935.333
LOC_Os05g36100	Os05g0437100	ERF	252	257	360	289.667
LOC_Os05g41760	Os05g0497200	ERF	190	216	749	385
LOC_Os05g41780	Os05g0497300	ERF	1353	1389	2022	1588
LOC_Os05g49700	Os05g0572000	ERF	159	211	112	160.667
LOC_Os06g03670	Os06g0127100	ERF	223	225	116	188
LOC_Os06g07030	Os06g0166400	ERF	100	77	92	89.6667
LOC_Os06g09390	Os06g0194000	ERF	5124	5001	4199	4774.67
LOC_Os06g11860	Os06g0222400	ERF	814	702	549	688.333
LOC_Os06g40150	Os06g0604000	ERF	31	36	223	96.6667
LOC_Os06g47590	Os06g0691100	ERF	280	307	231	272.667
LOC_Os07g12510	Os07g0227600	ERF	1333	1409	1021	1254.33
LOC_Os07g22730	Os07g0410300	ERF	65	53	30	49.3333
LOC_Os07g22770	Os07g0410700	ERF	59	61	28	49.3333
LOC_Os07g42510	Os07g0617000	ERF	3295	3064	4574	3644.33
LOC_Os08g31580	Os08g0408500	ERF	1067	1157	786	1003.33
LOC_Os08g34360	Os08g0442400	ERF	47	31	30	36
LOC_Os08g36920	Os08g0474000	ERF	58	59	47	54.6667
LOC_Os08g42550	Os08g0537900	ERF	305	266	529	366.667
LOC_Os09g11460	Os09g0286600	ERF	3901	4088	3047	3678.67
LOC_Os09g13940	Os09g0309700	ERF	162	110	80	117.333
LOC_Os09g20350	Os09g0369050	ERF	2528	2455	1448	2143.67
LOC_Os09g26420	Os09g0434500	ERF	3334	3830	2648	3270.67
LOC_Os09g35030	Os09g0522200	ERF	82	72	90	81.3333
LOC_Os10g25170	Os10g0390800	ERF	34	23	49	35.3333
LOC_Os10g41130	Os10g0560700	ERF	234	271	591	365.333
LOC_Os11g06770	Os11g0168500	ERF	347	370	137	284.667
LOC_Os02g33750	Os02g0542200	FAR1	30	31	38	33
LOC_Os02g34590	Os02g0550900	FAR1	111	133	165	136.333
LOC_Os02g39520	Os02g0608100	FAR1	386	421	482	429.667
LOC_Os02g39540	Os02g0608300	FAR1	275	251	245	257
LOC_Os03g08370	Os03g0181600	FAR1	78	59	86	74.3333
LOC_Os03g15010	Os03g0255000	FAR1	373	373	475	407
LOC_Os03g15040	Os03g0255400	FAR1	1294	1284	1361	1313
LOC_Os03g45300	Os03g0655600	FAR1	638	652	550	613.333
LOC_Os03g50900	Os03g0718200	FAR1	27	40	58	41.6667
LOC_Os03g56630	Os03g0777700	FAR1	536	574	644	584.667
LOC_Os03g62660	Os03g0843700	FAR1	313	345	297	318.333
LOC_Os04g40060	Os04g0476500	FAR1	212	251	230	231
LOC_Os05g39790	Os05g0475600	FAR1	89	76	90	85
LOC_Os06g07010	Os06g0166100	FAR1	222	220	205	215.667
LOC_Os06g39680	Os06g0597800	FAR1	38	52	55	48.3333
LOC_Os07g37630	Os07g0563600	FAR1	189	131	194	171.333
LOC_Os07g42400	Os07g0615900	FAR1	265	230	220	238.333
LOC_Os12g06380	Os12g0160900	FAR1	124	141	153	139.333
LOC_Os12g12380	Os12g0225300	FAR1	144	124	128	132
LOC_Os01g13740	Os01g0239000	G2-like	3718	3673	1789	3060
LOC_Os01g62660	Os01g0844900	G2-like	17	44	50	37
LOC_Os01g74020	Os01g0971800	G2-like	675	780	357	604
LOC_Os02g04640	Os02g0139000	G2-like	433	403	233	356.333
LOC_Os02g07170	Os02g0168200	G2-like	83	63	48	64.6667
LOC_Os02g07770	Os02g0174000	G2-like	53	38	108	66.3333
LOC_Os02g14490	Os02g0241200	G2-like	97	113	46	85.3333
LOC_Os02g46940	Os02g0696900	G2-like	28	22	103	51
LOC_Os03g20900	Os03g0325500	G2-like	50	61	94	68.3333
LOC_Os03g21240	Os03g0329900	G2-like	321	351	310	327.333
LOC_Os03g45194	Os03g0654600	G2-like	440	479	427	448.667
LOC_Os03g55590	Os03g0764600	G2-like	5634	5543	5226	5467.67
LOC_Os03g55760	Os03g0766500	G2-like	18	15	69	34
LOC_Os04g47890	Os04g0566600	G2-like	60	62	28	50
LOC_Os04g56990	Os04g0665600	G2-like	94	112	54	86.6667
LOC_Os05g34110	Os05g0412000	G2-like	1642	1719	1037	1466
LOC_Os05g41240	Os05g0491500	G2-like	357	387	341	361.667
LOC_Os06g24070	Os06g0348800	G2-like	1222	1115	714	1017
LOC_Os06g35140	Os06g0543200	G2-like	79	73	48	66.6667
LOC_Os06g40710	Os06g0609500	G2-like	87	107	159	117.667
LOC_Os06g45410	Os06g0664800	G2-like	36	28	36	33.3333
LOC_Os06g45890	Os06g0670300	G2-like	353	336	206	298.333
LOC_Os06g49040	Os06g0703900	G2-like	313	317	274	301.333
LOC_Os07g02800	Os07g0119300	G2-like	1287	1188	1246	1240.33
LOC_Os07g25710	Os07g0438800	G2-like	532	476	427	478.333
LOC_Os08g25799	Os08g0346400	G2-like	107	94	125	108.667
LOC_Os08g25820	Os08g0346500	G2-like	33	38	39	36.6667
LOC_Os08g33750	Os08g0434700	G2-like	375	367	374	372
LOC_Os09g12750	Os09g0299000	G2-like	271	294	541	368.667
LOC_Os09g12770	Os09g0299200	G2-like	763	708	821	764
LOC_Os09g23200	Os09g0395300	G2-like	53	61	45	53
LOC_Os12g01490	Os12g0105600	G2-like	262	237	130	209.667
LOC_Os12g39640	Os12g0586300	G2-like	172	142	194	169.333
LOC_Os01g24070	Os01g0343300	GATA	88	92	96	92
LOC_Os02g05510	Os02g0148500	GATA	479	425	342	415.333
LOC_Os02g12790	Os02g0220400	GATA	147	120	72	113
LOC_Os03g47970	Os03g0684000	GATA	275	342	330	315.667
LOC_Os03g52450	Os03g0734900	GATA	204	205	157	188.667
LOC_Os03g61570	Os03g0831200	GATA	265	292	454	337
LOC_Os05g06340	Os05g0155400	GATA	366	387	466	406.333
LOC_Os06g37450	Os06g0571800	GATA	353	324	204	293.667
LOC_Os06g48534	Os06g0698900	GATA	150	156	188	164.667
LOC_Os12g07120	Os12g0168800	GATA	55	55	60	56.6667
LOC_Os12g42970	Os12g0624900	GATA	96	95	94	95
LOC_Os01g45860	Os01g0646300	GRAS	39	33	64	45.3333
LOC_Os01g62460	Os01g0842200	GRAS	1587	1538	1037	1387.33
LOC_Os01g65900	Os01g0881500	GRAS	1799	1628	1861	1762.67
LOC_Os01g71970	Os01g0948200	GRAS	3964	4054	2645	3554.33
LOC_Os02g44370	Os02g0663100	GRAS	207	200	145	184
LOC_Os02g45760	Os02g0681900	GRAS	142	156	118	138.667
LOC_Os03g09280	Os03g0193000	GRAS	447	383	427	419
LOC_Os03g31880	Os03g0433200	GRAS	39	33	55	42.3333
LOC_Os03g48450	Os03g0690600	GRAS	362	404	469	411.667
LOC_Os03g49990	Os03g0707600	GRAS	4239	4213	3905	4119
LOC_Os03g51330	Os03g0723000	GRAS	126	135	181	147.333
LOC_Os04g49110	Os04g0580300	GRAS	168	219	215	200.667
LOC_Os04g50060	Os04g0590400	GRAS	153	136	199	162.667
LOC_Os06g03710	Os06g0127800	GRAS	60	52	30	47.3333
LOC_Os06g10900	Os06g0211500	GRAS	30	27	38	31.6667
LOC_Os07g36170	Os07g0545800	GRAS	46	40	35	40.3333
LOC_Os07g38030	Os07g0567700	GRAS	429	425	390	414.667
LOC_Os07g39470	Os07g0583600	GRAS	554	501	352	469
LOC_Os10g22430	Os10g0369600	GRAS	74	55	94	74.3333
LOC_Os11g03110	Os11g0124300	GRAS	132	112	156	133.333
LOC_Os11g47870	Os11g0705200	GRAS	1179	1072	466	905.667
LOC_Os12g02870	Os12g0122000	GRAS	123	135	174	144
LOC_Os12g38490	Os12g0573200	GRAS	1642	1647	1347	1545.33
LOC_Os02g45570	Os02g0678800	GRF	3	2	236	80.3333
LOC_Os03g51970	Os03g0729500	GRF	2	6	357	121.667
LOC_Os04g51190	Os04g0600900	GRF	46	44	285	125
LOC_Os07g28430	Os07g0467500	GRF	415	379	488	427.333
LOC_Os11g35030	Os11g0551900	GRF	11	13	127	50.3333
LOC_Os01g14720	Os01g0249900	GeBP	288	287	252	275.667
LOC_Os02g18660	Os02g0288200	GeBP	372	412	297	360.333
LOC_Os02g52950	Os02g0768700	GeBP	189	155	159	167.667
LOC_Os02g53150	Os02g0771200	GeBP	289	275	281	281.667
LOC_Os03g25430	Os03g0370250	GeBP	216	220	175	203.667
LOC_Os03g50110	Os03g0708800	GeBP	106	109	87	100.667
LOC_Os07g44200	Os07g0636100	GeBP	79	97	59	78.3333
LOC_Os08g36450	Os08g0467600	GeBP	215	206	183	201.333
LOC_Os09g27850	Os09g0451700	GeBP	210	211	191	204
LOC_Os06g12400	Os06g0229300	HB-PHD	364	386	485	411.667
LOC_Os01g48170	Os01g0672201	HB-other	118	97	153	122.667
LOC_Os01g70810	Os01g0934300	HB-other	423	444	480	449
LOC_Os02g05450	Os02g0147800	HB-other	680	716	868	754.667
LOC_Os03g55990	Os03g0769800	HB-other	1649	1691	2325	1888.33
LOC_Os05g09630	Os05g0188600	HB-other	159	156	238	184.333
LOC_Os05g48820	Os05g0562400	HB-other	1271	1330	1337	1312.67
LOC_Os06g29020	Os06g0485100	HB-other	566	650	647	621
LOC_Os06g39906	Os06g0601000	HB-other	899	884	576	786.333
LOC_Os02g05640	Os02g0149900	HD-ZIP	60	55	15	43.3333
LOC_Os02g35770	Os02g0565600	HD-ZIP	193	194	170	185.667
LOC_Os02g43330	Os02g0649300	HD-ZIP	1564	1650	840	1351.33
LOC_Os02g45250	Os02g0674800	HD-ZIP	1063	1021	931	1005
LOC_Os03g01890	Os03g0109400	HD-ZIP	45	61	182	96
LOC_Os03g07450	Os03g0170600	HD-ZIP	30	27	83	46.6667
LOC_Os03g08960	Os03g0188900	HD-ZIP	544	531	601	558.667
LOC_Os03g10210	Os03g0198600	HD-ZIP	1494	1631	6043	3056
LOC_Os03g12860	Os03g0231150	HD-ZIP	175	247	342	254.667
LOC_Os04g45810	Os04g0541700	HD-ZIP	738	706	423	622.333
LOC_Os04g46350	Os04g0548700	HD-ZIP	34	25	59	39.3333
LOC_Os04g48070	Os04g0569100	HD-ZIP	182	187	108	159
LOC_Os04g53540	Os04g0627000	HD-ZIP	1342	1384	961	1229
LOC_Os06g04870	Os06g0140700	HD-ZIP	85	74	185	114.667
LOC_Os06g10600	Os06g0208100	HD-ZIP	46	41	60	49
LOC_Os08g04190	Os08g0136100	HD-ZIP	213	246	435	298
LOC_Os08g08820	Os08g0187500	HD-ZIP	1925	1933	1139	1665.67
LOC_Os08g19590	Os08g0292000	HD-ZIP	252	241	357	283.333
LOC_Os08g32080	Os08g0416000	HD-ZIP	6102	6020	4348	5490
LOC_Os08g37580	Os08g0481400	HD-ZIP	434	437	291	387.333
LOC_Os09g21180	Os09g0379600	HD-ZIP	1872	1776	1009	1552.33
LOC_Os09g29460	Os09g0470500	HD-ZIP	70	80	84	78
LOC_Os09g35760	Os09g0526300	HD-ZIP	277	341	264	294
LOC_Os09g35910	Os09g0528200	HD-ZIP	680	676	671	675.667
LOC_Os10g01470	Os10g0103700	HD-ZIP	190	180	123	164.333
LOC_Os10g23090	Os10g0377300	HD-ZIP	127	122	328	192.333
LOC_Os10g26500	Os10g0404900	HD-ZIP	44	53	393	163.333
LOC_Os10g33960	Os10g0480200	HD-ZIP	48	54	174	92
LOC_Os10g41230	Os10g0561800	HD-ZIP	894	906	522	774
LOC_Os10g42490	Os10g0575600	HD-ZIP	24	25	482	177
LOC_Os07g39800	Os07g0586700	HRT-like	88	84	99	90.3333
LOC_Os01g53220	Os01g0733200	HSF	414	437	245	365.333
LOC_Os01g54550	Os01g0749300	HSF	148	169	149	155.333
LOC_Os02g29340	Os02g0496100	HSF	249	288	250	262.333
LOC_Os02g32590	Os02g0527300	HSF	548	494	304	448.667
LOC_Os03g06630	Os03g0161900	HSF	165	163	108	145.333
LOC_Os03g12370	Os03g0224700	HSF	502	514	433	483
LOC_Os03g53340	Os03g0745000	HSF	119	119	52	96.6667
LOC_Os03g58160	Os03g0795900	HSF	426	408	445	426.333
LOC_Os03g63750	Os03g0854500	HSF	563	598	600	587
LOC_Os05g45410	Os05g0530400	HSF	299	304	153	252
LOC_Os06g35960	Os06g0553100	HSF	58	61	37	52
LOC_Os08g43334	Os08g0546800	HSF	81	84	54	73
LOC_Os09g35790	Os09g0526600	HSF	59	39	72	56.6667
LOC_Os10g28340	Os10g0419300	HSF	269	300	358	309
LOC_Os01g03890	Os01g0129600	LBD	13	22	168	67.6667
LOC_Os01g07480	Os01g0169400	LBD	55	45	19	39.6667
LOC_Os01g32770	Os01g0511000	LBD	208	206	263	225.667
LOC_Os01g39040	Os01g0571500	LBD	134	113	48	98.3333
LOC_Os01g60960	Os01g0825000	LBD	30	22	40	30.6667
LOC_Os01g66590	Os01g0889400	LBD	146	164	102	137.333
LOC_Os03g14270	Os03g0246900	LBD	38	40	28	35.3333
LOC_Os03g17810	Os03g0287400	LBD	92	92	35	73
LOC_Os03g33090	Os03g0445700	LBD	13	12	125	50
LOC_Os03g41330	Os03g0609500	LBD	160	180	92	144
LOC_Os05g03160	Os05g0123000	LBD	35	44	24	34.3333
LOC_Os07g40000	Os07g0589000	LBD	844	1006	685	845
LOC_Os11g01550	Os11g0106900	LBD	52	44	71	55.6667
LOC_Os01g42710	Os01g0612700	LSD	78	61	151	96.6667
LOC_Os03g43840	Os03g0639600	LSD	501	576	429	502
LOC_Os07g28910	Os07g0472200	LSD	249	231	181	220.333
LOC_Os08g03610	Os08g0130100	LSD	31	40	59	43.3333
LOC_Os08g06280	Os08g0159500	LSD	581	531	855	655.667
LOC_Os12g41700	Os12g0611000	LSD	79	72	74	75
LOC_Os01g69850	Os01g0922800	M-type_MADS	279	281	263	274.333
LOC_Os02g49840	Os02g0731200	M-type_MADS	60	68	59	62.3333
LOC_Os02g36924	Os02g0579600	MIKC_MADS	85	87	115	95.6667
LOC_Os02g52340	Os02g0761000	MIKC_MADS	753	686	813	750.667
LOC_Os03g08754	Os03g0186600	MIKC_MADS	609	652	539	600
LOC_Os04g52410	Os04g0614100	MIKC_MADS	48	28	42	39.3333
LOC_Os06g01890	Os06g0108500	MIKC_MADS	35	49	128	70.6667
LOC_Os06g11330	Os06g0217300	MIKC_MADS	305	365	483	384.333
LOC_Os06g45650	Os06g0667266	MIKC_MADS	38	42	32	37.3333
LOC_Os06g49840	Os06g0712700	MIKC_MADS	159	129	106	131.333
LOC_Os07g41370	Os07g0605200	MIKC_MADS	68	74	53	65
LOC_Os10g39130	Os10g0536100	MIKC_MADS	2934	2981	2269	2728
LOC_Os01g03720	Os01g0128000	MYB	38	37	81	52
LOC_Os01g04930	Os01g0142500	MYB	502	535	611	549.333
LOC_Os01g09590	Os01g0191900	MYB	740	718	390	616
LOC_Os01g16810	Os01g0274800	MYB	58	78	122	86
LOC_Os01g18240	Os01g0285300	MYB	127	154	117	132.667
LOC_Os01g19330	Os01g0298400	MYB	58	54	47	53
LOC_Os01g19970	Os01g0305900	MYB	167	190	172	176.333
LOC_Os01g49160	Os01g0685400	MYB	107	107	187	133.667
LOC_Os01g50720	Os01g0702700	MYB	78	65	141	94.6667
LOC_Os01g59660	Os01g0812000	MYB	128	106	119	117.667
LOC_Os01g62410	Os01g0841500	MYB	456	460	494	470
LOC_Os01g63160	Os01g0850400	MYB	31	23	72	42
LOC_Os01g63460	Os01g0853700	MYB	128	189	204	173.667
LOC_Os01g64360	Os01g0863300	MYB	432	472	777	560.333
LOC_Os01g65370	Os01g0874300	MYB	459	453	415	442.333
LOC_Os01g74410	Os01g0975300	MYB	327	329	274	310
LOC_Os02g09480	Os02g0187700	MYB	675	803	998	825.333
LOC_Os02g17190	Os02g0271900	MYB	148	159	297	201.333
LOC_Os02g41510	Os02g0624300	MYB	60	72	58	63.3333
LOC_Os02g42850	Os02g0641300	MYB	510	527	2052	1029.67
LOC_Os03g20090	Os03g0315400	MYB	289	284	166	246.333
LOC_Os03g25550	Os03g0371800	MYB	110	146	149	135
LOC_Os03g51110	Os03g0720800	MYB	111	127	47	95
LOC_Os04g28090	Os04g0348300	MYB	549	572	728	616.333
LOC_Os04g43680	Os04g0517100	MYB	1707	1698	1416	1607
LOC_Os04g50770	Os04g0594100	MYB	71	69	35	58.3333
LOC_Os05g04210	Os05g0132700	MYB	48	61	43	50.6667
LOC_Os05g04820	Os05g0140100	MYB	185	180	133	166
LOC_Os05g35500	Os05g0429900	MYB	636	654	660	650
LOC_Os05g37060	Os05g0442400	MYB	145	140	300	195
LOC_Os05g37730	Os05g0449900	MYB	350	366	279	331.667
LOC_Os05g38460	Os05g0459000	MYB	41	27	85	51
LOC_Os05g46610	Os05g0543600	MYB	56	57	317	143.333
LOC_Os05g48010	Os05g0553400	MYB	849	804	1783	1145.33
LOC_Os06g40330	Os06g0605750	MYB	55	68	59	60.6667
LOC_Os06g43090	Os06g0637500	MYB	1558	1704	1923	1728.33
LOC_Os07g04700	Os07g0139500	MYB	319	285	278	294
LOC_Os07g43420	Os07g0627300	MYB	299	285	410	331.333
LOC_Os07g43580	Os07g0629000	MYB	108	99	102	103
LOC_Os07g44090	Os07g0634900	MYB	198	206	83	162.333
LOC_Os07g48870	Os07g0688200	MYB	252	277	248	259
LOC_Os08g33940	Os08g0437300	MYB	385	372	190	315.667
LOC_Os09g01960	Os09g0106700	MYB	56	49	41	48.6667
LOC_Os09g36250	Os09g0532900	MYB	241	197	168	202
LOC_Os09g36730	Os09g0538400	MYB	444	550	297	430.333
LOC_Os10g33810	Os10g0478300	MYB	90	101	70	87
LOC_Os11g03440	Os11g0128500	MYB	171	162	11	114.667
LOC_Os11g10130	Os11g0207600	MYB	104	106	43	84.3333
LOC_Os11g35390	Os11g0558200	MYB	67	77	41	61.6667
LOC_Os11g45740	Os11g0684000	MYB	410	403	435	416
LOC_Os12g03150	Os12g0125000	MYB	267	249	15	177
LOC_Os12g07640	Os12g0175400	MYB	144	126	79	116.333
LOC_Os12g13570	Os12g0238000	MYB	87	87	114	96
LOC_Os12g37690	Os12g0564100	MYB	447	436	223	368.667
LOC_Os12g37970	Os12g0567300	MYB	255	325	160	246.667
LOC_Os12g38400	Os12g0572201	MYB	56	46	101	67.6667
LOC_Os01g09280	Os01g0187900	MYB_related	526	476	301	434.333
LOC_Os01g09640	Os01g0192300	MYB_related	1555	1518	1182	1418.33
LOC_Os01g09760	Os01g0193900	MYB_related	233	230	278	247
LOC_Os01g34060	Os01g0524500	MYB_related	290	347	215	284
LOC_Os01g40670	Os01g0589300	MYB_related	380	354	330	354.667
LOC_Os01g41900	Os01g0603300	MYB_related	105	112	284	167
LOC_Os01g43230	Os01g0619900	MYB_related	93	99	122	104.667
LOC_Os01g51154	Os01g0708000	MYB_related	420	412	350	394
LOC_Os02g34630	Os02g0551400	MYB_related	363	361	446	390
LOC_Os02g45670	Os02g0680700	MYB_related	208	208	160	192
LOC_Os02g47744	Os02g0706400	MYB_related	78	76	112	88.6667
LOC_Os02g53670	Os02g0776700	MYB_related	647	653	584	628
LOC_Os03g13790	Os03g0241100	MYB_related	508	467	513	496
LOC_Os03g31230	Os03g0425800	MYB_related	941	928	932	933.667
LOC_Os03g53960	Os03g0750800	MYB_related	1075	1145	1224	1148
LOC_Os04g49450	Os04g0583900	MYB_related	48	50	29	42.3333
LOC_Os04g58020	Os04g0676700	MYB_related	741	784	623	716
LOC_Os05g02420	Os05g0114700	MYB_related	1625	1480	1700	1601.67
LOC_Os05g03550	Os05g0126400	MYB_related	2773	2586	2920	2759.67
LOC_Os05g10690	Os05g0195700	MYB_related	108	89	50	82.3333
LOC_Os06g01670	Os06g0105800	MYB_related	218	256	217	230.333
LOC_Os06g08290	Os06g0181300	MYB_related	66	78	59	67.6667
LOC_Os06g45840	Os06g0669700	MYB_related	343	332	345	340
LOC_Os07g25150	Os07g0432800	MYB_related	99	108	95	100.667
LOC_Os07g30130	Os07g0484700	MYB_related	453	444	463	453.333
LOC_Os07g49530	Os07g0695900	MYB_related	114	108	131	117.667
LOC_Os08g04840	Os08g0144000	MYB_related	414	459	395	422.667
LOC_Os08g05510	Os08g0151000	MYB_related	282	327	548	385.667
LOC_Os08g06110	Os08g0157600	MYB_related	364	336	464	388
LOC_Os08g39980	Os08g0510700	MYB_related	386	395	376	385.667
LOC_Os10g41200	Os10g0561400	MYB_related	687	787	856	776.667
LOC_Os10g41260	Os10g0562100	MYB_related	694	584	749	675.667
LOC_Os12g41920	Os12g0613300	MYB_related	345	343	354	347.333
LOC_Os01g09550	Os01g0191300	NAC	212	258	162	210.667
LOC_Os01g15640	Os01g0261200	NAC	557	603	427	529
LOC_Os01g48130	Os01g0672100	NAC	245	222	222	229.667
LOC_Os01g48446	Os01g0675800	NAC	73	64	50	62.3333
LOC_Os01g60020	Os01g0816100	NAC	1607	1786	2905	2099.33
LOC_Os01g66120	Os01g0884300	NAC	14243	14409	7859	12170.3
LOC_Os01g66490	Os01g0888300	NAC	201	203	149	184.333
LOC_Os01g70110	Os01g0925400	NAC	631	677	1303	870.333
LOC_Os01g71790	Os01g0946200	NAC	435	400	302	379
LOC_Os02g36880	Os02g0579000	NAC	724	869	826	806.333
LOC_Os02g41450	Os02g0623300	NAC	87	93	177	119
LOC_Os02g56600	Os02g0810900	NAC	307	342	216	288.333
LOC_Os03g02800	Os03g0119966	NAC	19	15	125	53
LOC_Os03g04070	Os03g0133000	NAC	153	200	137	163.333
LOC_Os03g12120	Os03g0221300	NAC	161	111	124	132
LOC_Os03g21030	Os03g0327100	NAC	4441	4411	6832	5228
LOC_Os03g21060	Os03g0327800	NAC	1078	1059	285	807.333
LOC_Os03g56580	Os03g0777000	NAC	186	205	106	165.667
LOC_Os03g60080	Os03g0815100	NAC	10417	10745	12502	11221.3
LOC_Os04g38720	Os04g0460600	NAC	233	260	166	219.667
LOC_Os04g40140	Os04g0477300	NAC	31	37	41	36.3333
LOC_Os04g43560	Os04g0515900	NAC	73	72	103	82.6667
LOC_Os04g52810	Os04g0619000	NAC	109	119	77	101.667
LOC_Os05g10620	Os05g0194500	NAC	148	165	185	166
LOC_Os05g34600	Os05g0418800	NAC	234	238	119	197
LOC_Os05g34830	Os05g0421600	NAC	1963	1814	1021	1599.33
LOC_Os05g35170	Os05g0426200	NAC	3246	3252	3201	3233
LOC_Os05g48850	Os05g0563000	NAC	131	88	88	102.333
LOC_Os06g01230	Os06g0101800	NAC	144	137	113	131.333
LOC_Os06g04090	Os06g0131700	NAC	30	64	47	47
LOC_Os06g36480	Os06g0560300	NAC	70	44	47	53.6667
LOC_Os06g46270	Os06g0675600	NAC	212	197	110	173
LOC_Os06g51070	Os06g0726300	NAC	593	565	287	481.667
LOC_Os07g12340	Os07g0225300	NAC	1439	1563	1520	1507.33
LOC_Os07g48450	Os07g0683200	NAC	3940	3734	951	2875
LOC_Os07g48550	Os07g0684800	NAC	7385	7099	7370	7284.67
LOC_Os08g02300	Os08g0115800	NAC	31	42	122	65
LOC_Os08g06140	Os08g0157900	NAC	1875	1888	2317	2026.67
LOC_Os08g42400	Os08g0535800	NAC	1431	1348	1084	1287.67
LOC_Os08g44820	Os08g0562200	NAC	2808	2887	2544	2746.33
LOC_Os09g32040	Os09g0493700	NAC	677	639	587	634.333
LOC_Os09g32260	Os09g0497900	NAC	95	91	57	81
LOC_Os10g21560	Os10g0359500	NAC	422	417	393	410.667
LOC_Os10g33760	Os10g0477600	NAC	197	188	247	210.667
LOC_Os10g42130	Os10g0571600	NAC	413	378	229	340
LOC_Os11g03300	Os11g0126900	NAC	1833	1688	3745	2422
LOC_Os11g05614	Os11g0154500	NAC	86	109	55	83.3333
LOC_Os11g08210	Os11g0184900	NAC	704	694	376	591.333
LOC_Os12g03040	Os12g0123700	NAC	1136	1172	2790	1699.33
LOC_Os12g03050	Os12g0123800	NAC	181	169	102	150.667
LOC_Os12g29330	Os12g0477400	NAC	1249	1129	1478	1285.33
LOC_Os12g41680	Os12g0610600	NAC	346	341	194	293.667
LOC_Os01g06550	Os01g0158900	NF-X1	625	635	458	572.667
LOC_Os06g14190	Os06g0252300	NF-X1	485	491	386	454
LOC_Os03g07880	Os03g0174900	NF-YA	118	106	83	102.333
LOC_Os03g29760	Os03g0411100	NF-YA	592	548	416	518.667
LOC_Os03g44540	Os03g0647600	NF-YA	206	178	176	186.667
LOC_Os03g48970	Os03g0696300	NF-YA	352	399	336	362.333
LOC_Os07g41720	Os07g0608200	NF-YA	108	95	120	107.667
LOC_Os08g09690	Os08g0196700	NF-YA	75	96	77	82.6667
LOC_Os12g41880	Os12g0613000	NF-YA	73	103	62	79.3333
LOC_Os01g61810	Os01g0834400	NF-YB	145	136	124	135
LOC_Os03g29970	Os03g0413000	NF-YB	198	181	146	175
LOC_Os05g38820	Os05g0463800	NF-YB	398	391	524	437.667
LOC_Os07g41580	Os07g0606600	NF-YB	132	112	95	113
LOC_Os08g29500	Os08g0383700	NF-YB	65	58	72	65
LOC_Os02g07450	Os02g0170500	NF-YC	341	336	720	465.667
LOC_Os03g14669	Os03g0251350	NF-YC	985	1034	840	953
LOC_Os03g63530	Os03g0852300	NF-YC	95	116	76	95.6667
LOC_Os05g41450	Os05g0494100	NF-YC	213	217	320	250
LOC_Os06g45640	Os06g0667100	NF-YC	95	123	103	107
LOC_Os08g38780	Os08g0496500	NF-YC	538	463	379	460
LOC_Os09g30310	Os09g0480700	NF-YC	444	535	398	459
LOC_Os11g34200	Os11g0544700	NF-YC	486	469	638	531
LOC_Os01g13540	Os01g0236700	Nin-like	564	568	500	544
LOC_Os01g14420	Os01g0246500	Nin-like	78	77	116	90.3333
LOC_Os02g04340	Os02g0136000	Nin-like	218	225	256	233
LOC_Os03g03900	Os03g0131100	Nin-like	771	837	562	723.333
LOC_Os04g41850	Os04g0495800	Nin-like	246	243	191	226.667
LOC_Os04g47640	Os04g0564000	Nin-like	11	8	82	33.6667
LOC_Os09g37710	Os09g0549450	Nin-like	105	94	57	85.3333
LOC_Os11g16290	Os11g0264300	Nin-like	92	86	86	88
LOC_Os01g04800	Os01g0141000	RAV	801	810	561	724
LOC_Os01g49830	Os01g0693400	RAV	7595	7731	13421	9582.33
LOC_Os05g47650	Os05g0549800	RAV	1498	1582	1743	1607.67
LOC_Os04g33420	Os04g0408900	S1Fa-like	696	690	628	671.333
LOC_Os04g33440	Os04g0408700	S1Fa-like	696	751	923	790
LOC_Os01g18850	Os01g0292900	SBP	1374	1387	1277	1346
LOC_Os01g69830	Os01g0922600	SBP	2554	2624	3185	2787.67
LOC_Os02g04680	Os02g0139400	SBP	218	171	373	254
LOC_Os02g07780	Os02g0174100	SBP	118	141	161	140
LOC_Os03g61760	Os03g0833300	SBP	1309	1216	1298	1274.33
LOC_Os04g56170	Os04g0656500	SBP	95	85	158	112.667
LOC_Os05g33810	Os05g0408200	SBP	1383	1379	1476	1412.67
LOC_Os06g44860	Os06g0659100	SBP	14	15	148	59
LOC_Os06g45310	Os06g0663500	SBP	141	112	128	127
LOC_Os06g49010	Os06g0703500	SBP	290	323	643	418.667
LOC_Os08g39890	Os08g0509600	SBP	58	65	382	168.333
LOC_Os08g40260	Os08g0513700	SBP	2139	2140	2484	2254.33
LOC_Os09g32944	Os09g0507100	SBP	22	31	41	31.3333
LOC_Os11g30370	Os11g0496600	SBP	43	44	73	53.3333
LOC_Os01g72490	Os01g0954500	SRS	1529	1489	4047	2355
LOC_Os05g32070	Os05g0386201	SRS	59	55	160	91.3333
LOC_Os08g43410	Os08g0547600	SRS	46	35	64	48.3333
LOC_Os10g41770	Os10g0567300	STAT	96	101	157	118
LOC_Os01g62920	Os01g0848400	TALE	44	21	102	55.6667
LOC_Os02g08544	Os02g0182800	TALE	1175	1248	943	1122
LOC_Os02g13310	Os02g0226600	TALE	81	78	790	316.333
LOC_Os03g03164	Os03g0123500	TALE	1423	1445	1065	1311
LOC_Os03g03260	Os03g0124000	TALE	216	255	85	185.333
LOC_Os03g06930	Os03g0165300	TALE	146	141	160	149
LOC_Os03g47016	Os03g0673000	TALE	82	91	45	72.6667
LOC_Os03g47740	Os03g0680800	TALE	2885	2696	1968	2516.33
LOC_Os03g51710	Os03g0727200	TALE	2	6	209	72.3333
LOC_Os03g52239	Os03g0732100	TALE	1423	1436	589	1149.33
LOC_Os05g03884	Os05g0129700	TALE	58	50	197	101.667
LOC_Os06g01934	Os06g0108900	TALE	308	324	128	253.333
LOC_Os06g36680	Os06g0562300	TALE	12	8	168	62.6667
LOC_Os06g43860	Os06g0646600	TALE	1143	1085	403	877
LOC_Os07g03770	Os07g0129700	TALE	1	2	107	36.6667
LOC_Os08g19650	Os08g0292900	TALE	1127	1045	590	920.667
LOC_Os10g39030	Os10g0534900	TALE	2606	2590	1036	2077.33
LOC_Os11g06020	Os11g0158832	TALE	550	605	405	520
LOC_Os12g43950	Os12g0636200	TALE	603	525	544	557.333
LOC_Os01g55750	Os01g0763200	TCP	220	227	101	182.667
LOC_Os01g69980	Os01g0924400	TCP	1382	1434	1113	1309.67
LOC_Os02g42380	Os02g0635800	TCP	52	45	196	97.6667
LOC_Os02g51280	Os02g0747400	TCP	105	94	223	140.667
LOC_Os03g57190	Os03g0785800	TCP	50	35	182	89
LOC_Os04g11830	Os04g0194600	TCP	106	97	56	86.3333
LOC_Os05g43760	Os05g0513100	TCP	141	128	78	115.667
LOC_Os06g12230	Os06g0226700	TCP	612	587	586	595
LOC_Os07g05720	Os07g0152000	TCP	388	357	941	562
LOC_Os11g07460	Os11g0175700	TCP	91	88	142	107
LOC_Os12g07480	Os12g0173300	TCP	202	165	173	180
LOC_Os12g42190	Os12g0616400	TCP	404	430	163	332.333
LOC_Os01g48320	Os01g0674000	Trihelix	332	360	313	335
LOC_Os01g52090	Os01g0718900	Trihelix	218	207	197	207.333
LOC_Os02g01380	Os02g0104500	Trihelix	173	212	586	323.667
LOC_Os02g07800	Os02g0174300	Trihelix	44	42	86	57.3333
LOC_Os02g31160	Os02g0516800	Trihelix	94	114	70	92.6667
LOC_Os02g33610	Os02g0539600	Trihelix	827	873	655	785
LOC_Os02g33770	Os02g0542400	Trihelix	362	338	452	384
LOC_Os02g35690	Os02g0565000	Trihelix	399	484	425	436
LOC_Os02g43300	Os02g0648300	Trihelix	178	232	302	237.333
LOC_Os03g02240	Os03g0113500	Trihelix	1231	1101	991	1107.67
LOC_Os04g32590	Os04g0397500	Trihelix	269	290	169	242.667
LOC_Os04g36790	Os04g0445600	Trihelix	331	287	360	326
LOC_Os04g45750	Os04g0541100	Trihelix	513	558	807	626
LOC_Os04g45940	Os04g0543500	Trihelix	694	674	875	747.667
LOC_Os04g51320	Os04g0602300	Trihelix	137	145	252	178
LOC_Os05g03740	Os05g0128000	Trihelix	124	116	54	98
LOC_Os05g48690	Os05g0560600	Trihelix	147	159	140	148.667
LOC_Os08g37810	Os08g0484700	Trihelix	601	636	539	592
LOC_Os09g38570	Os09g0558200	Trihelix	72	78	146	98.6667
LOC_Os10g37240	Os10g0516500	Trihelix	2140	2269	2763	2390.67
LOC_Os11g06410	Os11g0163500	Trihelix	119	98	145	120.667
LOC_Os12g06640	Os12g0163500	Trihelix	259	210	226	231.667
LOC_Os01g54930	Os01g0753000	VOZ	426	466	727	539.667
LOC_Os05g43950	Os05g0515700	VOZ	518	520	579	539
LOC_Os01g60270	Os01g0818400	WOX	122	131	201	151.333
LOC_Os07g48560	Os07g0684900	WOX	25	24	48	32.3333
LOC_Os01g09080	Os01g0185900	WRKY	273	298	125	232
LOC_Os01g09100	Os01g0186000	WRKY	279	307	244	276.667
LOC_Os01g14440	Os01g0246700	WRKY	4661	5000	2326	3995.67
LOC_Os01g18584	Os01g0289600	WRKY	417	383	117	305.667
LOC_Os01g40260	Os01g0584900	WRKY	66	76	38	60
LOC_Os01g43650	Os01g0626400	WRKY	297	297	495	363
LOC_Os01g46800	Os01g0656400	WRKY	99	84	59	80.6667
LOC_Os01g47560	Os01g0665750	WRKY	152	200	110	154
LOC_Os01g53040	Os01g0730700	WRKY	239	296	168	234.333
LOC_Os01g53260	Os01g0734000	WRKY	80	86	36	67.3333
LOC_Os01g54600	Os01g0750100	WRKY	5884	6296	5520	5900
LOC_Os01g60490	Os01g0820400	WRKY	41	44	35	40
LOC_Os01g60600	Os01g0821300	WRKY	65	85	67	72.3333
LOC_Os01g60640	Os01g0821600	WRKY	426	427	260	371
LOC_Os01g61080	Os01g0826400	WRKY	1539	1565	865	1323
LOC_Os02g08440	Os02g0181300	WRKY	3645	3531	3411	3529
LOC_Os02g26430	Os02g0462800	WRKY	88	97	66	83.6667
LOC_Os02g53100	Os02g0770500	WRKY	252	289	39	193.333
LOC_Os03g21710	Os03g0335200	WRKY	180	150	70	133.333
LOC_Os03g33012	Os03g0444900	WRKY	88	83	115	95.3333
LOC_Os03g53050	Os03g0741400	WRKY	322	294	381	332.333
LOC_Os03g55080	Os03g0758050	WRKY	52	56	47	51.6667
LOC_Os04g46060	Os04g0545000	WRKY	41	22	46	36.3333
LOC_Os04g51560	Os04g0605100	WRKY	2045	2157	1863	2021.67
LOC_Os05g03900	Os05g0129800	WRKY	42	37	20	33
LOC_Os05g04640	Os05g0137500	WRKY	569	599	217	461.667
LOC_Os05g09020	Os05g0183100	WRKY	1704	1730	965	1466.33
LOC_Os05g25770	Os05g0322900	WRKY	2165	2467	1100	1910.67
LOC_Os05g27730	Os05g0343400	WRKY	16444	17760	11608	15270.7
LOC_Os05g39720	Os05g0474800	WRKY	1052	1091	476	873
LOC_Os05g46020	Os05g0537100	WRKY	1311	1265	599	1058.33
LOC_Os05g49100	Os05g0565900	WRKY	83	101	60	81.3333
LOC_Os05g49620	Os05g0571200	WRKY	368	333	143	281.333
LOC_Os05g50610	Os05g0583000	WRKY	359	369	307	345
LOC_Os06g05380	Os06g0146250	WRKY	184	173	79	145.333
LOC_Os06g06360	Os06g0158100	WRKY	377	343	216	312
LOC_Os06g44010	Os06g0649000	WRKY	639	626	639	634.667
LOC_Os07g39480	Os07g0583700	WRKY	646	666	1164	825.333
LOC_Os07g40570	Os07g0596900	WRKY	247	253	236	245.333
LOC_Os07g48260	Os07g0680400	WRKY	151	120	66	112.333
LOC_Os08g09900	Os08g0198900	WRKY	54	51	38	47.6667
LOC_Os08g17400	Os08g0276200	WRKY	265	271	269	268.333
LOC_Os08g29660	Os08g0386200	WRKY	943	1095	562	866.667
LOC_Os08g38990	Os08g0499300	WRKY	265	233	196	231.333
LOC_Os09g16510	Os09g0334500	WRKY	252	255	178	228.333
LOC_Os09g25060	Os09g0417600	WRKY	958	1065	615	879.333
LOC_Os09g25070	Os09g0417800	WRKY	573	491	720	594.667
LOC_Os09g30400	Os09g0481700	WRKY	947	856	940	914.333
LOC_Os11g02480	Os11g0116900	WRKY	128	104	96	109.333
LOC_Os11g02520	Os11g0117400	WRKY	381	377	221	326.333
LOC_Os11g02540	Os11g0117600	WRKY	37	41	26	34.6667
LOC_Os11g29870	Os11g0490900	WRKY	392	388	214	331.333
LOC_Os12g01180	Os12g0102350	WRKY	110	94	113	105.667
LOC_Os12g02420	Os12g0116400	WRKY	105	122	95	107.333
LOC_Os12g02440	Os12g0116600	WRKY	515	502	371	462.667
LOC_Os12g02450	Os12g0116700	WRKY	208	173	128	169.667
LOC_Os12g40570	Os12g0597700	WRKY	2773	2468	3007	2749.33
LOC_Os02g06370	Os02g0158400	Whirly	219	235	279	244.333
LOC_Os06g05350	Os06g0145800	Whirly	56	59	36	50.3333
LOC_Os02g42950	Os02g0643200	YABBY	10	3	1074	362.333
LOC_Os03g44710	Os03g0650000	YABBY	154	188	338	226.667
LOC_Os04g45330	Os04g0536300	YABBY	1	2	110	37.6667
LOC_Os07g06620	Os07g0160100	YABBY	68	67	127	87.3333
LOC_Os12g42610	Os12g0621100	YABBY	149	167	200	172
LOC_Os02g47770	Os02g0706600	ZF-HD	111	144	88	114.333
LOC_Os05g50310	Os05g0579300	ZF-HD	55	49	63	55.6667
LOC_Os09g24810	Os09g0414500	ZF-HD	32	40	76	49.3333
LOC_Os09g24820	Os09g0414600	ZF-HD	86	105	134	108.333
LOC_Os09g29130	Os09g0466400	ZF-HD	213	217	391	273.667
LOC_Os11g03420	Os11g0128300	ZF-HD	1415	1653	2486	1851.33
LOC_Os12g03110	Os12g0124500	ZF-HD	472	503	1130	701.667
LOC_Os01g01870	Os01g0108600	bHLH	216	251	580	349
LOC_Os01g06640	Os01g0159800	bHLH	233	242	1559	678
LOC_Os01g09990	Os01g0196300	bHLH	450	530	143	374.333
LOC_Os01g11910	Os01g0218100	bHLH	828	903	416	715.667
LOC_Os01g38610	Os01g0566800	bHLH	441	366	277	361.333
LOC_Os01g39330	Os01g0575200	bHLH	1076	1113	483	890.667
LOC_Os01g50940	Os01g0705700	bHLH	24	15	57	32
LOC_Os01g51140	Os01g0707500	bHLH	201	169	133	167.667
LOC_Os01g56690	Os01g0773800	bHLH	246	242	115	201
LOC_Os01g57580	Os01g0784900	bHLH	45	40	44	43
LOC_Os01g64560	Os01g0865600	bHLH	225	217	272	238
LOC_Os01g67480	Os01g0900800	bHLH	4041	3961	2521	3507.67
LOC_Os01g68700	Os01g0915600	bHLH	339	288	425	350.667
LOC_Os01g70310	Os01g0928000	bHLH	283	269	185	245.667
LOC_Os02g02480	Os02g0116600	bHLH	707	689	642	679.333
LOC_Os02g02820	Os02g0120500	bHLH	35	41	39	38.3333
LOC_Os02g12820	Os02g0221100	bHLH	77	73	29	59.6667
LOC_Os02g23823	Os02g0433600	bHLH	233	247	288	256
LOC_Os02g35660	Os02g0564700	bHLH	58	30	20	36
LOC_Os02g39140	Os02g0603600	bHLH	199	171	180	183.333
LOC_Os02g47660	Os02g0705500	bHLH	288	309	267	288
LOC_Os02g49480	Os02g0726700	bHLH	29	25	43	32.3333
LOC_Os02g56140	Os02g0805250	bHLH	156	165	355	225.333
LOC_Os03g03000	Os03g0122100	bHLH	37	43	50	43.3333
LOC_Os03g04310	Os03g0135700	bHLH	67	78	91	78.6667
LOC_Os03g08930	Os03g0188400	bHLH	28	28	41	32.3333
LOC_Os03g27390	Os03g0391700	bHLH	484	459	1161	701.333
LOC_Os03g43810	Os03g0639300	bHLH	38	42	34	38
LOC_Os03g46860	Os03g0671800	bHLH	8	6	153	55.6667
LOC_Os03g51580	Os03g0725800	bHLH	322	393	706	473.667
LOC_Os03g51910	Os03g0728900	bHLH	17	23	107	49
LOC_Os03g53020	Os03g0741100	bHLH	439	419	293	383.667
LOC_Os03g55220	Os03g0759700	bHLH	32	35	165	77.3333
LOC_Os03g56950	Os03g0782500	bHLH	558	546	726	610
LOC_Os03g58330	Os03g0797600	bHLH	418	507	359	428
LOC_Os03g59670	Os03g0811400	bHLH	202	239	430	290.333
LOC_Os04g23440	Os04g0300600	bHLH	89	89	75	84.3333
LOC_Os04g23550	Os04g0301500	bHLH	171	169	211	183.667
LOC_Os04g28280	Os04g0350700	bHLH	53	58	42	51
LOC_Os04g41229	Os04g0489600	bHLH	141	159	128	142.667
LOC_Os04g53990	Os04g0631600	bHLH	339	369	254	320.667
LOC_Os05g01256	Os05g0103000	bHLH	35	27	76	46
LOC_Os05g04740	Os05g0139100	bHLH	140	156	130	142
LOC_Os05g07120	Os05g0163900	bHLH	81	102	415	199.333
LOC_Os05g38140	Os05g0455400	bHLH	540	591	295	475.333
LOC_Os05g42180	Os05g0501200	bHLH	156	160	58	124.667
LOC_Os05g46370	Os05g0541400	bHLH	352	368	293	337.667
LOC_Os05g50900	Os05g0586300	bHLH	71	85	28	61.3333
LOC_Os06g06900	Os06g0164400	bHLH	170	205	164	179.667
LOC_Os06g09370	Os06g0193400	bHLH	539	501	543	527.667
LOC_Os06g16400	Os06g0275600	bHLH	213	220	288	240.333
LOC_Os06g30090	Os06g0496400	bHLH	71	93	230	131.333
LOC_Os06g37410	Os06g0570900	bHLH	394	348	120	287.333
LOC_Os06g50900	Os06g0724800	bHLH	71	55	393	173
LOC_Os07g05010	Os07g0143200	bHLH	539	547	452	512.667
LOC_Os08g04390	Os08g0138500	bHLH	415	430	411	418.667
LOC_Os08g33590	Os08g0432800	bHLH	118	118	164	133.333
LOC_Os08g37730	Os08g0483900	bHLH	21	24	70	38.3333
LOC_Os08g38210	Os08g0490000	bHLH	412	388	374	391.333
LOC_Os08g41320	Os08g0524800	bHLH	557	553	824	644.667
LOC_Os08g42470	Os08g0536800	bHLH	42	48	636	242
LOC_Os09g24490	Os09g0410700	bHLH	64	40	60	54.6667
LOC_Os09g25040	Os09g0417400	bHLH	320	360	291	323.667
LOC_Os09g28210	Os09g0455300	bHLH	159	183	60	134
LOC_Os09g29830	Os09g0474100	bHLH	71	57	241	123
LOC_Os09g29930	Os09g0475400	bHLH	366	336	456	386
LOC_Os09g31300	Os09g0487900	bHLH	991	1114	786	963.667
LOC_Os09g34330	Os09g0519100	bHLH	87	84	42	71
LOC_Os10g23050	Os10g0376900	bHLH	252	262	702	405.333
LOC_Os10g39750	Os10g0544200	bHLH	202	185	97	161.333
LOC_Os10g40740	Os10g0556200	bHLH	625	684	317	542
LOC_Os11g06010	Os11g0158500	bHLH	345	436	831	537.333
LOC_Os11g32100	Os11g0523700	bHLH	24	20	58	34
LOC_Os11g38870	Os11g0601700	bHLH	311	277	327	305
LOC_Os12g41650	Os12g0610200	bHLH	419	448	301	389.333
LOC_Os01g17260	Os01g0279900	bZIP	222	193	183	199.333
LOC_Os01g36220	Os01g0542700	bZIP	51	49	15	38.3333
LOC_Os01g46970	Os01g0658900	bZIP	153	172	230	185
LOC_Os01g59350	Os01g0808100	bZIP	111	70	236	139
LOC_Os01g59760	Os01g0813100	bZIP	59	78	94	77
LOC_Os01g64020	Os01g0859500	bZIP	45	36	93	58
LOC_Os01g64730	Os01g0867300	bZIP	464	512	481	485.667
LOC_Os02g03580	Os02g0128200	bZIP	535	543	760	612.667
LOC_Os02g03960	Os02g0132500	bZIP	94	84	78	85.3333
LOC_Os02g07840	Os02g0175100	bZIP	359	445	649	484.333
LOC_Os02g08540	Os02g0182700	bZIP	210	182	152	181.333
LOC_Os02g09830	Os02g0191600	bZIP	52	40	36	42.6667
LOC_Os02g10140	Os02g0194900	bZIP	156	166	52	124.667
LOC_Os02g10860	Os02g0203000	bZIP	132	123	143	132.667
LOC_Os02g16680	Os02g0266800	bZIP	395	385	475	418.333
LOC_Os02g52780	Os02g0766700	bZIP	1036	1035	621	897.333
LOC_Os02g58670	Os02g0833600	bZIP	163	121	239	174.333
LOC_Os03g13614	Os03g0239400	bZIP	396	361	379	378.667
LOC_Os03g20310	Os03g0318600	bZIP	1728	1671	1649	1682.67
LOC_Os03g21800	Os03g0336200	bZIP	277	269	630	392
LOC_Os03g58250	Os03g0796900	bZIP	290	275	320	295
LOC_Os04g41820	Os04g0495500	bZIP	15	11	105	43.6667
LOC_Os04g54474	Os04g0637000	bZIP	255	262	348	288.333
LOC_Os05g34050	Os05g0411300	bZIP	654	687	571	637.333
LOC_Os05g36160	Os05g0437700	bZIP	43	43	70	52
LOC_Os05g37170	Os05g0443900	bZIP	29	25	39	31
LOC_Os05g41070	Os05g0489700	bZIP	241	235	251	242.333
LOC_Os05g41540	Os05g0495200	bZIP	166	174	171	170.333
LOC_Os05g49420	Os05g0569300	bZIP	1239	1197	2337	1591
LOC_Os06g10880	Os06g0211200	bZIP	166	156	221	181
LOC_Os06g41100	Os06g0614100	bZIP	94	87	26	69
LOC_Os06g41770	Os06g0622700	bZIP	872	941	567	793.333
LOC_Os06g43870	Os06g0646700	bZIP	663	725	842	743.333
LOC_Os06g45140	Os06g0662200	bZIP	426	418	988	610.667
LOC_Os06g50310	Os06g0716800	bZIP	667	762	555	661.333
LOC_Os07g10890	Os07g0209800	bZIP	247	272	275	264.667
LOC_Os07g44950	Os07g0644100	bZIP	311	328	306	315
LOC_Os07g48180	Os07g0679500	bZIP	12	18	226	85.3333
LOC_Os07g48820	Os07g0687700	bZIP	2534	2502	2957	2664.33
LOC_Os08g07970	Os08g0176900	bZIP	203	147	93	147.667
LOC_Os08g36790	Os08g0472000	bZIP	39	32	24	31.6667
LOC_Os08g38020	Os08g0487100	bZIP	24	19	160	67.6667
LOC_Os08g43090	Os08g0543900	bZIP	506	527	736	589.667
LOC_Os09g10840	Os09g0280500	bZIP	144	182	59	128.333
LOC_Os09g13570	Os09g0306400	bZIP	141	150	125	138.667
LOC_Os09g28310	Os09g0456200	bZIP	401	440	232	357.667
LOC_Os09g34060	Os09g0516200	bZIP	346	319	215	293.333
LOC_Os11g05640	Os11g0154900	bZIP	63	49	27	46.3333
LOC_Os11g06170	Os11g0160500	bZIP	507	515	479	500.333
LOC_Os11g11100	Os11g0218000	bZIP	931	782	553	755.333
LOC_Os12g05680	Os12g0152900	bZIP	143	156	82	127
LOC_Os12g06520	Os12g0162500	bZIP	537	580	691	602.667
LOC_Os12g09250	Os12g0194600	bZIP	77	63	46	62
LOC_Os12g13170	Os12g0233800	bZIP	491	472	521	494.667
LOC_Os12g40920	Os12g0601800	bZIP	527	524	398	483
LOC_Os12g43790	Os12g0634500	bZIP	63	48	52	54.3333
