# Supplementary material for: Evaluating the Differential Response of Transcription Factors in Diploid versus Autotetraploid Rice Leaves Subjected to Diverse Saline–Alkali Stresses
Source: Genes (Basel). 2023 May 25;14(6):1151. doi: 10.3390/genes14061151 (PMC10298515; doi:10.3390/genes14061151)
Supplement: Supplementary file 1 [file genes-14-01151-s001.zip › Supplementary Table S4.xlsx]

## Sheet: Fig. 2E
Category	Term	Term	Count	%	PValue	Genes	List Total	Pop Hits	Pop Total	Fold Enrichment	Bonferroni	Benjamini	FDR
GOTERM_BP_DIRECT	GO:0006355	regulation of transcription, DNA-templated	45	33.5821	7.35124e-33	4336731, 4330293, 4342116, 4342753, 4334219, 4327485, 4325120, 4330314, 4328551, 4331887, 4330436, 9270221, 4347053, 4332717, 4333948, 4330903, 4326315, 4344324, 4327325, 4334471, 4337363, 4334294, 4339713, 4337599, 107276893, 4330462, 4330045, 4333973, 4343753, 4328784, 4334668, 4327014, 4324583, 4335417, 107276671, 4331538, 4347540, 4325750, 4334060, 4345867, 4345845, 4352574, 9269685, 4344718,…	82	931	15689	9.24792	5.21938e-31	5.21938e-31	3.74913e-31
GOTERM_BP_DIRECT	GO:0006357	regulation of transcription from RNA polymerase II promoter	24	17.9104	5.41969e-21	4337701, 4330674, 4333973, 4333975, 4342047, 4331887, 4342320, 9270221, 4339409, 4347251, 107277264, 107276241, 4344063, 4344493, 4324731, 4352811, 4325788, 4325750, 4326301, 4351555, 4345867, 4346229, 4340638, 4341309	82	303	15689	15.1548	3.84798e-19	1.92399e-19	1.38202e-19
GOTERM_BP_DIRECT	GO:0045893	positive regulation of transcription, DNA-templated	9	6.71642	4.37296e-07	4325006, 4325750, 4344334, 4347669, 4348492, 4330436, 4331956, 9271661, 4327518	82	134	15689	12.8505	3.10476e-05	1.03493e-05	7.43404e-06
GOTERM_BP_DIRECT	GO:0009620	response to fungus	4	2.98507	7.28748e-06	4347069, 4347070, 4330189, 4328512	82	8	15689	95.6646	0.000517279	0.000129353	9.29153e-05
GOTERM_BP_DIRECT	GO:0032502	developmental process	5	3.73134	0.000137005	4330903, 4336731, 4330314, 4330436, 107276671	82	51	15689	18.7578	0.00968087	0.00194547	0.00139745
GOTERM_BP_DIRECT	GO:0010200	response to chitin	3	2.23881	0.000389641	4347069, 4347070, 4328512	82	6	15689	95.6646	0.0272906	0.00461075	0.00331195
GOTERM_BP_DIRECT	GO:0006351	transcription, DNA-templated	6	4.47761	0.00075852	4330903, 4336731, 4341530, 4330314, 4330436, 107276671	82	139	15689	8.25882	0.0524498	0.00769356	0.00552636
GOTERM_BP_DIRECT	GO:0009617	response to bacterium	3	2.23881	0.000925769	4347069, 4347070, 4328512	82	9	15689	63.7764	0.0636445	0.0082162	0.00590177
GOTERM_BP_DIRECT	GO:0010158	abaxial cell fate specification	3	2.23881	0.00197912	4330130, 4336518, 4344718	82	13	15689	44.1529	0.131212	0.015613	0.011215
GOTERM_BP_DIRECT	GO:0009751	response to salicylic acid	3	2.23881	0.00301437	4347069, 4347070, 4328512	82	16	15689	35.8742	0.192929	0.021402	0.0153733
GOTERM_BP_DIRECT	GO:0009723	response to ethylene	3	2.23881	0.00568745	4326766, 4325750, 4328512	82	22	15689	26.0904	0.332998	0.0367099	0.0263691
GOTERM_BP_DIRECT	GO:0009739	response to gibberellin	3	2.23881	0.00620836	4326766, 4328512, 4327518	82	23	15689	24.956	0.357358	0.0367328	0.0263855
GOTERM_BP_DIRECT	GO:0048366	leaf development	3	2.23881	0.00731274	4343753, 4330436, 9269685	82	25	15689	22.9595	0.406141	0.0399388	0.0286885
GOTERM_BP_DIRECT	GO:0045930	negative regulation of mitotic cell cycle	2	1.49254	0.0102994	4343753, 9269685	82	2	15689	191.329	0.520517	0.0522326	0.0375192
GOTERM_BP_DIRECT	GO:1902183	regulation of shoot apical meristem development	2	1.49254	0.0154097	4330130, 4336518	82	3	15689	127.553	0.667995	0.0729393	0.052393
GOTERM_BP_DIRECT	GO:0009938	negative regulation of gibberellic acid mediated signaling pathway	2	1.49254	0.020494	4328512, 4327518	82	4	15689	95.6646	0.770118	0.090942	0.0653245
GOTERM_BP_DIRECT	GO:0009956	radial pattern formation	2	1.49254	0.0255523	4343753, 9269685	82	5	15689	76.5317	0.840832	0.095485	0.0685878
GOTERM_BP_DIRECT	GO:0010154	fruit development	2	1.49254	0.0255523	4330130, 4336518	82	5	15689	76.5317	0.840832	0.095485	0.0685878
GOTERM_BP_DIRECT	GO:0009944	polarity specification of adaxial/abaxial axis	2	1.49254	0.0255523	4330130, 4336518	82	5	15689	76.5317	0.840832	0.095485	0.0685878
GOTERM_BP_DIRECT	GO:2000024	regulation of leaf development	2	1.49254	0.0355917	4330130, 4336518	82	7	15689	54.6655	0.9237	0.126351	0.0907589
GOTERM_BP_DIRECT	GO:0009414	response to water deprivation	3	2.23881	0.0407809	4333197, 4328512, 4334060	82	62	15689	9.25787	0.947981	0.137878	0.0990394
GOTERM_BP_DIRECT	GO:0045165	cell fate commitment	2	1.49254	0.0455289	4330130, 4336518	82	9	15689	42.5176	0.963427	0.146934	0.105544
GOTERM_BP_DIRECT	GO:0008356	asymmetric cell division	2	1.49254	0.0602455	4343753, 9269685	82	12	15689	31.8882	0.987865	0.185975	0.133588
GOTERM_BP_DIRECT	GO:0009738	abscisic acid-activated signaling pathway	3	2.23881	0.0642479	4344334, 9271661, 4327518	82	80	15689	7.17485	0.991038	0.190067	0.136527
GOTERM_BP_DIRECT	GO:0009740	gibberellic acid mediated signaling pathway	2	1.49254	0.0699317	4328512, 4327518	82	14	15689	27.3328	0.994185	0.195007	0.140075
GOTERM_BP_DIRECT	GO:0007049	cell cycle	3	2.23881	0.0714109	4330674, 4351555, 4340638	82	85	15689	6.7528	0.994806	0.195007	0.140075
GOTERM_CC_DIRECT	GO:0005634	nucleus	117	87.3134	5.08814e-82	4338934, 4330130, 4338413, 4342753, 4327485, 4334219, 4336518, 4347251, 4324094, 4350545, 4326315, 4345998, 4333473, 4335893, 4341530, 4325330, 4335417, 4339739, 4331858, 4347540, 4326301, 4347669, 4352574, 4327518, 9269685, 4339451, 4344718, 4347070, 4330674, 4325120, 4330314, 4331887, 4330436, 9270221, 4339409, 4333948, 4326690, 4325006, 4345456, 4328512, 4347516, 4334471, 4336126, 4340188, 433…	117	4056	20134	4.964	3.05288e-81	3.05288e-81	3.05288e-81
GOTERM_CC_DIRECT	GO:0090575	RNA polymerase II transcription factor complex	4	2.98507	1.52626e-05	4325750, 4330674, 4351555, 4340638	117	9	20134	76.4824	9.1572e-05	4.57877e-05	4.57877e-05
GOTERM_CC_DIRECT	GO:0005667	transcription factor complex	3	2.23881	0.0105142	4330674, 4351555, 4340638	117	27	20134	19.1206	0.0614501	0.0210284	0.0210284
GOTERM_MF_DIRECT	GO:0003700	transcription factor activity, sequence-specific DNA binding	63	47.0149	1.5804e-49	4338934, 4337245, 4339665, 4338413, 4334213, 4347251, 4347053, 4344063, 4350545, 4324731, 9270511, 4333197, 4343753, 4341530, 4325330, 4330722, 4335417, 4339739, 107277264, 4331538, 4347540, 4339092, 4347069, 4352811, 4351328, 4347620, 4345845, 4327518, 9269685, 4339451, 4347070, 4339409, 4333948, 4326690, 4345456, 4328512, 4344325, 4346229, 4338474, 4352740, 107275625, 4336452, 4334471, 4336126,…	127	982	21869	11.0473	2.21256e-48	2.21256e-48	2.21256e-48
GOTERM_MF_DIRECT	GO:0043565	sequence-specific DNA binding	36	26.8657	1.91851e-30	4338413, 4347070, 4326690, 4333948, 4325006, 4350545, 4345456, 4328512, 4338474, 4336452, 4336126, 4333973, 4343753, 4348492, 4340188, 4341530, 4334668, 4325330, 4330864, 4330722, 4327651, 4339739, 4331956, 4349388, 4331538, 4339092, 4344296, 4347069, 4324426, 4351328, 4327611, 4327518, 4336561, 9268771, 9269685, 4339451	127	433	21869	14.3166	2.68592e-29	1.34296e-29	1.34296e-29
GOTERM_MF_DIRECT	GO:0003677	DNA binding	51	38.0597	1.03984e-25	4330293, 4337245, 4342116, 4342753, 4334219, 4327485, 4332318, 4324094, 4332717, 4324731, 4345998, 9267272, 4337363, 4334294, 4333473, 4333197, 4337599, 107276893, 4330045, 4331858, 4328482, 4352811, 4347620, 4347669, 4345845, 4352574, 4337701, 4325120, 9270221, 4344324, 4344325, 4347516, 4334471, 4332761, 4330189, 4341753, 4333973, 4328784, 4330027, 4327014, 4340385, 4342320, 9270132, 4326766, 4…	127	1515	21869	5.79673	1.45578e-24	4.85261e-25	4.85261e-25
GOTERM_MF_DIRECT	GO:0000978	RNA polymerase II core promoter proximal region sequence-specific DNA binding	24	17.9104	6.74811e-23	4337701, 4330674, 4333973, 4333975, 4342047, 4328551, 4331887, 4342320, 9270221, 4339409, 4347251, 107277264, 107276241, 4344063, 4344493, 4324731, 4352811, 4325788, 4326301, 4351555, 4345867, 4346229, 4340638, 4341309	127	214	21869	19.3118	9.44735e-22	2.36184e-22	2.36184e-22
GOTERM_MF_DIRECT	GO:0000981	RNA polymerase II transcription factor activity, sequence-specific DNA binding	23	17.1642	1.66019e-19	4337701, 4330674, 4333973, 4348492, 4333975, 4342047, 4328551, 4331887, 4342320, 9270221, 4331956, 4349388, 107276241, 4344493, 4324731, 4352811, 4325788, 4325750, 4326301, 4351555, 4345867, 4340638, 4341309	127	264	21869	15.002	2.32426e-18	4.64853e-19	4.64853e-19
GOTERM_MF_DIRECT	GO:0046983	protein dimerization activity	21	15.6716	8.14047e-14	4330462, 4349351, 4342047, 4331887, 4324583, 4331538, 107276241, 4332318, 4347540, 4344493, 4324731, 4326315, 4325750, 4326301, 4351555, 4327325, 4334060, 4345867, 9267272, 4334471, 4333691	127	386	21869	9.36822	1.13931e-12	1.89944e-13	1.89944e-13
GOTERM_MF_DIRECT	GO:0000976	transcription regulatory region sequence-specific DNA binding	8	5.97015	8.09309e-06	4339713, 4339665, 4345456, 4340188, 4345845, 4335417, 4347053, 4344718	127	125	21869	11.0206	0.000113297	1.61862e-05	1.61862e-05

## Sheet: Fig. 2F
Category	Term	Term	Count	%	PValue	Genes	List Total	Pop Hits	Pop Total	Fold Enrichment	Bonferroni	Benjamini	FDR
GOTERM_BP_DIRECT	GO:0006355	regulation of transcription, DNA-templated	6	42.8571	0.00014274	4331098, 4325750, 4348901, 4344324, 4351369, 4347252	11	931	15689	9.19188	0.00270857	0.00271205	0.00271205
GOTERM_BP_DIRECT	GO:0009873	ethylene-activated signaling pathway	3	21.4286	0.00101624	4334864, 4325750, 4336571	11	76	15689	56.3002	0.0191329	0.00965424	0.00965424
GOTERM_BP_DIRECT	GO:0045893	positive regulation of transcription, DNA-templated	2	14.2857	0.0822238	4325404, 4325750	11	134	15689	21.2877	0.804116	0.520751	0.520751
GOTERM_CC_DIRECT	GO:0005634	nucleus	10	71.4286	5.42538e-07	4331949, 4325404, 4351328, 4334864, 4325750, 4344325, 4336518, 4351386, 4347252, 4336571	10	4056	20134	4.964	1.62761e-06	1.62761e-06	1.62761e-06
GOTERM_MF_DIRECT	GO:0003677	DNA binding	10	71.4286	1.98998e-08	4331098, 4325404, 4334864, 4325750, 4348901, 4344324, 4351369, 4344325, 4351386, 4336571	14	1515	21869	10.3107	1.39299e-07	1.39299e-07	1.39299e-07
GOTERM_MF_DIRECT	GO:0003700	transcription factor activity, sequence-specific DNA binding	7	50	1.05571e-05	4331949, 4351328, 4334864, 4325750, 4344325, 4351386, 4336571	14	982	21869	11.1349	7.38974e-05	3.69499e-05	3.69499e-05

## Sheet: Fig. 2G
Category	Term	Term	Count	%	PValue	Genes	List Total	Pop Hits	Pop Total	Fold Enrichment	Bonferroni	Benjamini	FDR
GOTERM_BP_DIRECT	GO:0006355	regulation of transcription, DNA-templated	9	37.5	1.47079e-07	4352763, 4341841, 4342753, 4333973, 4337905, 4334181, 4333965, 4328551, 4341607	14	931	15689	10.8333	1.61787e-06	1.61787e-06	1.61787e-06
GOTERM_BP_DIRECT	GO:0006357	regulation of transcription from RNA polymerase II promoter	5	20.8333	8.49779e-05	4336235, 4337701, 4333973, 4334181, 4342320	14	303	15689	18.4925	0.00093436	0.000467379	0.000467379
GOTERM_CC_DIRECT	GO:0005634	nucleus	20	83.3333	9.41231e-13	4336235, 4336542, 4337701, 4341841, 4342753, 4333973, 4333965, 4337905, 4326396, 4328551, 4325650, 4342320, 4324291, 4340070, 4331949, 4326304, 4344331, 9268171, 4334181, 4341607	21	4056	20134	4.72762	2.82374e-12	2.82369e-12	2.82369e-12
GOTERM_MF_DIRECT	GO:0000981	RNA polymerase II transcription factor activity, sequence-specific DNA binding	9	37.5	7.20694e-11	4340070, 4336235, 4336542, 4337701, 4333973, 4334181, 4328551, 4342320, 4341607	22	264	21869	33.8879	4.32416e-10	4.32416e-10	1.44139e-10
GOTERM_MF_DIRECT	GO:0000978	RNA polymerase II core promoter proximal region sequence-specific DNA binding	7	29.1667	3.92937e-08	4336235, 4337701, 4333973, 4334181, 4328551, 4342320, 4341607	22	214	21869	32.5155	2.35762e-07	1.17881e-07	3.92937e-08
GOTERM_MF_DIRECT	GO:0003677	DNA binding	11	45.8333	4.29828e-07	4344331, 4352763, 4341841, 4337701, 4342753, 4333973, 9268171, 4333965, 4325650, 4342320, 4324291	22	1515	21869	7.21749	2.57897e-06	8.59656e-07	4.29828e-07
GOTERM_MF_DIRECT	GO:0003700	transcription factor activity, sequence-specific DNA binding	7	29.1667	0.000245006	4331949, 4326304, 4339715, 4344331, 4333973, 4326396, 4325650	22	982	21869	7.08586	0.00146914	0.000367509	0.000245006
GOTERM_MF_DIRECT	GO:0043565	sequence-specific DNA binding	5	20.8333	0.000694354	4340070, 4344331, 4336542, 4333973, 4326396	22	433	21869	11.4786	0.0041589	0.000833225	0.000694354
GOTERM_MF_DIRECT	GO:0046983	protein dimerization activity	4	16.6667	0.00573052	4336235, 4337905, 4334181, 4333965	22	386	21869	10.301	0.0338943	0.00573052	0.00573052

## Sheet: Fig. 2H
Category	Term	Term	Count	%	PValue	Genes	List Total	Pop Hits	Pop Total	Fold Enrichment	Bonferroni	Benjamini	FDR
GOTERM_BP_DIRECT	GO:0045893	positive regulation of transcription, DNA-templated	5	14.2857	3.30291e-05	4349963, 4330838, 4336542, 4347257, 4330155	23	134	15689	25.4526	0.000528334	0.000528465	0.000528465
GOTERM_BP_DIRECT	GO:0006355	regulation of transcription, DNA-templated	7	20	0.00140907	4335553, 4343769, 4342753, 4327485, 4350609, 4350177, 4347252	23	931	15689	5.1288	0.0223085	0.0112726	0.0112726
GOTERM_BP_DIRECT	GO:0009873	ethylene-activated signaling pathway	3	8.57143	0.00502407	4334864, 4330189, 4343006	23	76	15689	26.9262	0.0774261	0.026795	0.026795
GOTERM_BP_DIRECT	GO:0009733	response to auxin	3	8.57143	0.0109954	4344650, 4349657, 4351379	23	114	15689	17.9508	0.162137	0.0439814	0.0439814
GOTERM_BP_DIRECT	GO:0006357	regulation of transcription from RNA polymerase II promoter	3	8.57143	0.0666472	4333975, 4347637, 4342320	23	303	15689	6.75377	0.668309	0.213271	0.213271
GOTERM_CC_DIRECT	GO:0005634	nucleus	30	85.7143	1.4659e-19	4343769, 4339665, 4330155, 4338413, 4343006, 4342753, 4327485, 4347252, 4347257, 4351379, 9269857, 4345998, 4347637, 4344703, 4335553, 4336542, 4334864, 4330189, 4350609, 4333975, 4342320, 4330349, 4349388, 4349963, 4330838, 4346474, 4344650, 4351328, 4350177, 9268771	31	4056	20134	4.80387	2.9318e-19	2.9318e-19	2.9318e-19
GOTERM_MF_DIRECT	GO:0003700	transcription factor activity, sequence-specific DNA binding	15	42.8571	9.1823e-12	4335553, 4343769, 4334864, 4339665, 4330189, 4338413, 4343006, 4350609, 4330838, 4351328, 4347257, 9269857, 4347637, 4350177, 9268771	31	982	21869	10.7757	8.26409e-11	8.26407e-11	6.42761e-11
GOTERM_MF_DIRECT	GO:0003677	DNA binding	16	45.7143	2.18154e-10	4334864, 4330189, 4342753, 4343006, 4327485, 4342320, 4330349, 4349963, 4346474, 4330838, 4344650, 4349657, 4351379, 4345998, 4344703, 9268771	31	1515	21869	7.45031	1.96339e-09	9.81694e-10	7.6354e-10
GOTERM_MF_DIRECT	GO:0043565	sequence-specific DNA binding	9	25.7143	8.84552e-08	4336542, 4351328, 4343769, 4330155, 4338413, 9269857, 4350609, 4349388, 9268771	31	433	21869	14.663	7.96097e-07	2.65366e-07	2.06396e-07
GOTERM_MF_DIRECT	GO:0000981	RNA polymerase II transcription factor activity, sequence-specific DNA binding	5	14.2857	0.000444329	4336542, 4330155, 4333975, 4342320, 4349388	31	264	21869	13.3608	0.00399186	0.00099974	0.000777576
GOTERM_MF_DIRECT	GO:0000978	RNA polymerase II core promoter proximal region sequence-specific DNA binding	3	8.57143	0.0346447	4333975, 4347637, 4342320	31	214	21869	9.88951	0.271911	0.0623604	0.0485026
GOTERM_MF_DIRECT	GO:0046983	protein dimerization activity	3	8.57143	0.0978523	4335553, 4350609, 4347252	31	386	21869	5.48278	0.604179	0.146778	0.114161

## Sheet: Fig. 3B
Category	Term	Term	Count	%	PValue	Genes	List Total	Pop Hits	Pop Total	Fold Enrichment	Bonferroni	Benjamini	FDR
GOTERM_BP_DIRECT	GO:0006355	regulation of transcription, DNA-templated	10	25	2.62474e-07	4331098, 4351769, 4325750, 4348901, 4337905, 4334181, 4328551, 4339653, 9269440, 4325838	19	931	15689	8.86935	1.12863e-05	1.12864e-05	1.12864e-05
GOTERM_BP_DIRECT	GO:0006357	regulation of transcription from RNA polymerase II promoter	5	12.5	0.000336957	4325750, 4334181, 4348490, 107277078, 4331449	19	303	15689	13.626	0.0143871	0.00724457	0.00724457
GOTERM_BP_DIRECT	GO:0045893	positive regulation of transcription, DNA-templated	3	7.5	0.0101295	4325404, 4325750, 4331956	19	134	15689	18.4866	0.354539	0.14519	0.14519
GOTERM_BP_DIRECT	GO:0009723	response to ethylene	2	5	0.0249554	4325750, 4327621	19	22	15689	75.067	0.662671	0.26827	0.26827
GOTERM_BP_DIRECT	GO:0009873	ethylene-activated signaling pathway	2	5	0.0837392	4325750, 4330189	19	76	15689	21.7299	0.976729	0.607701	0.607701
GOTERM_BP_DIRECT	GO:0045892	negative regulation of transcription, DNA-templated	2	5	0.0847955	4327621, 4331449	19	77	15689	21.4477	0.977855	0.607701	0.607701
GOTERM_CC_DIRECT	GO:0005634	nucleus	32	80	2.45089e-22	4339208, 4338413, 4333621, 4337905, 4349351, 4328551, 4331449, 4325404, 4327621, 4325308, 4336585, 4337318, 4332761, 4330189, 107276775, 4330202, 4341530, 4330203, 4330027, 4325650, 4331956, 4344296, 4351769, 4324426, 4347620, 4325750, 4334181, 4324906, 4339653, 4351386, 9269440, 4325838	32	4056	20134	4.964	7.35268e-22	7.35268e-22	7.35268e-22
GOTERM_MF_DIRECT	GO:0003700	transcription factor activity, sequence-specific DNA binding	22	55	1.15117e-19	4339208, 4336585, 4337318, 4332761, 4330189, 4338413, 107276775, 4333621, 4330202, 4341530, 4330203, 4325650, 4344296, 4347620, 4324426, 4327621, 4325750, 4349815, 4339653, 4351386, 4325308, 4325838	37	982	21869	13.2415	1.15117e-18	1.15117e-18	1.15117e-18
GOTERM_MF_DIRECT	GO:0003677	DNA binding	17	42.5	5.04077e-10	4339208, 4331098, 4336585, 4337318, 4332761, 4330189, 4330202, 4330027, 4330203, 4325650, 4325404, 4347620, 4327621, 4325750, 4348901, 4351386, 4325308	37	1515	21869	6.63229	5.04077e-09	2.52039e-09	2.52039e-09
GOTERM_MF_DIRECT	GO:0043565	sequence-specific DNA binding	10	25	2.52332e-08	4344296, 4324426, 4327621, 4338413, 4333621, 4341530, 4349815, 4339653, 4331956, 4325838	37	433	21869	13.6502	2.52332e-07	8.41106e-08	8.41106e-08
GOTERM_MF_DIRECT	GO:0046983	protein dimerization activity	8	20	2.71388e-06	4325750, 4337905, 4334181, 4349351, 4348490, 9267196, 107277078, 9269440	37	386	21869	12.2498	2.71385e-05	6.7847e-06	6.7847e-06
GOTERM_MF_DIRECT	GO:0000981	RNA polymerase II transcription factor activity, sequence-specific DNA binding	7	17.5	4.20268e-06	4325750, 4334181, 4328551, 4348490, 107277078, 4331956, 4331449	37	264	21869	15.6719	4.2026e-05	8.40537e-06	8.40537e-06
GOTERM_MF_DIRECT	GO:0000978	RNA polymerase II core promoter proximal region sequence-specific DNA binding	5	12.5	0.000410827	4334181, 4328551, 4348490, 107277078, 4331449	37	214	21869	13.8097	0.00410068	0.000684711	0.000684711
Category	Term	Term	Count	%	PValue	Genes	List Total	Pop Hits	Pop Total	Fold Enrichment	Bonferroni	Benjamini	FDR
GOTERM_BP_DIRECT	GO:0045893	positive regulation of transcription, DNA-templated	9	25.7143	1.0096e-11	4349963, 4325006, 4330838, 4336542, 4330155, 4347669, 4325078, 4340462, 4324418	24	134	15689	43.9058	2.12017e-10	2.12017e-10	1.71633e-10
GOTERM_BP_DIRECT	GO:1901002	positive regulation of response to salt stress	4	11.4286	2.62629e-06	4349963, 4325006, 4334553, 4325078	24	19	15689	137.623	5.51507e-05	2.75761e-05	2.23235e-05
GOTERM_BP_DIRECT	GO:0006355	regulation of transcription, DNA-templated	9	25.7143	3.28527e-05	4334553, 4344324, 4351369, 4342753, 4351131, 4327165, 4340462, 4332714, 4341607	24	931	15689	6.31941	0.00068968	0.000229969	0.000186165
GOTERM_BP_DIRECT	GO:1902584	positive regulation of response to water deprivation	3	8.57143	0.000213372	4325006, 4334553, 4325078	24	15	15689	130.742	0.00447127	0.0011202	0.000906832
GOTERM_BP_DIRECT	GO:0009738	abscisic acid-activated signaling pathway	3	8.57143	0.00606045	4330838, 4325078, 4340462	24	80	15689	24.5141	0.119844	0.0254539	0.0206055
GOTERM_BP_DIRECT	GO:0009789	positive regulation of abscisic acid-activated signaling pathway	2	5.71429	0.00876519	4325078, 4340462	24	6	15689	217.903	0.168796	0.0306782	0.0248347
GOTERM_BP_DIRECT	GO:0009414	response to water deprivation	2	5.71429	0.0871063	4330838, 4340462	24	62	15689	21.0874	0.852489	0.261319	0.211544
GOTERM_CC_DIRECT	GO:0005634	nucleus	26	74.2857	7.87587e-17	4334553, 4336779, 4330155, 4342753, 4326351, 4327165, 4325006, 4327305, 4330829, 4344325, 4327006, 4351131, 4347637, 4324418, 4336542, 107276233, 4339974, 9266109, 4325078, 4340462, 4349963, 4330838, 4325059, 4347669, 4341607, 9268771	27	4056	20134	4.78015	2.22045e-16	1.57517e-16	1.57517e-16
GOTERM_MF_DIRECT	GO:0003700	transcription factor activity, sequence-specific DNA binding	17	48.5714	3.86082e-14	4339715, 4339974, 9266109, 4326351, 4327165, 4340462, 4325078, 4330838, 4330829, 4352653, 4325059, 4344325, 4327006, 4347637, 4351131, 4324418, 9268771	32	982	21869	11.8309	3.47722e-13	3.47474e-13	3.47474e-13
GOTERM_MF_DIRECT	GO:0043565	sequence-specific DNA binding	11	31.4286	2.5541e-10	4325006, 4334553, 4336542, 107276233, 4330155, 9266109, 4351131, 4327165, 4325078, 4340462, 9268771	32	433	21869	17.3614	2.29869e-09	1.14935e-09	1.14935e-09
GOTERM_MF_DIRECT	GO:0003677	DNA binding	16	45.7143	3.95574e-10	4334553, 4336779, 4339379, 4339974, 4342753, 4332714, 4349963, 4327305, 4330838, 4330829, 4344324, 4351369, 4347669, 4344325, 4327006, 9268771	32	1515	21869	7.21749	3.56017e-09	1.18672e-09	1.18672e-09
GOTERM_MF_DIRECT	GO:0000981	RNA polymerase II transcription factor activity, sequence-specific DNA binding	4	11.4286	0.0060907	4336542, 107276233, 4330155, 4341607	32	264	21869	10.3546	0.0534997	0.0137041	0.0137041
GOTERM_MF_DIRECT	GO:0000978	RNA polymerase II core promoter proximal region sequence-specific DNA binding	3	8.57143	0.0367999	4347637, 4326351, 4341607	32	214	21869	9.58046	0.28641	0.0662399	0.0662399
Category	Term	Term	Count	%	PValue	Genes	List Total	Pop Hits	Pop Total	Fold Enrichment	Bonferroni	Benjamini	FDR
GOTERM_BP_DIRECT	GO:0006355	regulation of transcription, DNA-templated	37	33.6364	1.65029e-27	4330293, 4333860, 4334219, 4327485, 4331887, 9270221, 4347032, 4347252, 4332717, 4350864, 4330903, 4352203, 4349814, 4352763, 4337363, 4338032, 4339713, 4337599, 4330462, 4330045, 4342787, 4333973, 4343753, 4330466, 4327014, 4324583, 4335417, 107276671, 4331538, 4348439, 4334060, 4345867, 4345845, 4352574, 9269685, 4344718, 4341309	66	931	15689	9.44721	9.24161e-26	9.24161e-26	6.76618e-26
GOTERM_BP_DIRECT	GO:0006357	regulation of transcription from RNA polymerase II promoter	18	16.3636	3.78193e-15	4337701, 4330674, 4333973, 4333975, 4331887, 4342320, 9270221, 4339409, 107277264, 4344063, 4324731, 4325788, 4326301, 4351555, 4345867, 4346229, 4340638, 4341309	66	303	15689	14.1215	2.11386e-13	1.05894e-13	7.75295e-14
GOTERM_BP_DIRECT	GO:0045893	positive regulation of transcription, DNA-templated	6	5.45455	0.00023099	4344334, 107276358, 4328205, 4336407, 9271661, 4327518	66	134	15689	10.6438	0.0128536	0.00431181	0.00315686
GOTERM_BP_DIRECT	GO:0009740	gibberellic acid mediated signaling pathway	3	2.72727	0.00148944	4333860, 4328512, 4327518	66	14	15689	50.9383	0.0800819	0.0208521	0.0152667
GOTERM_BP_DIRECT	GO:0009739	response to gibberellin	3	2.72727	0.00404269	4326766, 4328512, 4327518	66	23	15689	31.0059	0.202959	0.0452782	0.0331501
GOTERM_BP_DIRECT	GO:0045930	negative regulation of mitotic cell cycle	2	1.81818	0.00826916	4343753, 9269685	66	2	15689	237.712	0.371864	0.0771788	0.0565059
GOTERM_BP_DIRECT	GO:0009938	negative regulation of gibberellic acid mediated signaling pathway	2	1.81818	0.016471	4328512, 4327518	66	4	15689	118.856	0.605468	0.131768	0.0964729
GOTERM_BP_DIRECT	GO:0009956	radial pattern formation	2	1.81818	0.0205468	4343753, 9269685	66	5	15689	95.0848	0.68733	0.143828	0.105302
GOTERM_BP_DIRECT	GO:0010200	response to chitin	2	1.81818	0.024606	4347069, 4328512	66	6	15689	79.2374	0.75221	0.1526	0.111725
GOTERM_BP_DIRECT	GO:0009414	response to water deprivation	3	2.72727	0.02725	4333197, 4328512, 4334060	66	62	15689	11.5022	0.787152	0.1526	0.111725
GOTERM_BP_DIRECT	GO:0009620	response to fungus	2	1.81818	0.0326748	4347069, 4328512	66	8	15689	59.428	0.844382	0.166344	0.121788
GOTERM_BP_DIRECT	GO:0009617	response to bacterium	2	1.81818	0.0366845	4347069, 4328512	66	9	15689	52.8249	0.876678	0.171194	0.125339
GOTERM_BP_DIRECT	GO:0009738	abscisic acid-activated signaling pathway	3	2.72727	0.043434	4344334, 9271661, 4327518	66	80	15689	8.9142	0.916817	0.181498	0.132883
GOTERM_BP_DIRECT	GO:0007049	cell cycle	3	2.72727	0.0484315	4330674, 4351555, 4340638	66	85	15689	8.38984	0.937964	0.181498	0.132883
GOTERM_BP_DIRECT	GO:0008356	asymmetric cell division	2	1.81818	0.0486157	4343753, 9269685	66	12	15689	39.6187	0.938633	0.181498	0.132883
GOTERM_BP_DIRECT	GO:0010158	abaxial cell fate specification	2	1.81818	0.0525603	4336518, 4344718	66	13	15689	36.5711	0.951372	0.183961	0.134686
GOTERM_BP_DIRECT	GO:0009751	response to salicylic acid	2	1.81818	0.0642978	4347069, 4328512	66	16	15689	29.714	0.975806	0.211805	0.155071
GOTERM_BP_DIRECT	GO:0031347	regulation of defense response	2	1.81818	0.087345	4328512, 4331538	66	22	15689	21.6102	0.994014	0.25113	0.183863
GOTERM_BP_DIRECT	GO:0009723	response to ethylene	2	1.81818	0.087345	4326766, 4328512	66	22	15689	21.6102	0.994014	0.25113	0.183863
GOTERM_BP_DIRECT	GO:0009734	auxin-activated signaling pathway	3	2.72727	0.0973253	4330045, 4327014, 4337363	66	127	15689	5.61525	0.996766	0.25113	0.183863
GOTERM_BP_DIRECT	GO:0048366	leaf development	2	1.81818	0.098658	4343753, 9269685	66	25	15689	19.017	0.997023	0.25113	0.183863
GOTERM_BP_DIRECT	GO:0055072	iron ion homeostasis	2	1.81818	0.098658	4343753, 9269685	66	25	15689	19.017	0.997023	0.25113	0.183863
GOTERM_CC_DIRECT	GO:0005634	nucleus	93	84.5455	4.19037e-65	4330293, 4338934, 4337245, 4339665, 4331345, 4327287, 4334219, 4327485, 4336518, 4342232, 4347252, 4344063, 4350545, 4329309, 4324731, 4350864, 9270511, 4325788, 4351555, 9269857, 4345998, 4337363, 4333473, 4337599, 4330045, 4342787, 4343753, 4336705, 4340244, 4325330, 4330722, 4335417, 4339739, 107277264, 4331538, 4331858, 4347069, 4326304, 4326301, 4349800, 4328205, 4345845, 4352574, 4327518, 9…	93	4056	20134	4.964	1.67615e-64	1.67615e-64	1.67615e-64
GOTERM_CC_DIRECT	GO:0090575	RNA polymerase II transcription factor complex	3	2.72727	0.000728163	4330674, 4351555, 4340638	93	9	20134	72.1649	0.00290947	0.00145633	0.00145633
GOTERM_CC_DIRECT	GO:0005667	transcription factor complex	3	2.72727	0.00673012	4330674, 4351555, 4340638	93	27	20134	24.055	0.0266499	0.00897349	0.00897349
GOTERM_MF_DIRECT	GO:0003700	transcription factor activity, sequence-specific DNA binding	59	53.6364	6.59816e-51	4338934, 4337245, 4339665, 4331345, 4327287, 4342232, 4329583, 4344063, 4350545, 4329309, 4324731, 9270511, 9269857, 4333197, 4342787, 4343753, 4340244, 4325330, 4330722, 4335417, 4339739, 107277264, 4331538, 4347069, 4326304, 4349800, 4328205, 4345845, 4327518, 9269685, 4339451, 4341803, 4333860, 4339409, 4349610, 4345456, 4328512, 4346229, 4352740, 107275625, 4336452, 4330191, 4338032, 4339713,…	104	982	21869	12.6339	9.89724e-50	9.89724e-50	6.59816e-50
GOTERM_MF_DIRECT	GO:0003677	DNA binding	48	43.6364	1.78286e-27	4341803, 4330293, 4337245, 4337701, 4331345, 4334219, 4327287, 4327485, 9270221, 4332318, 4332717, 4350864, 4324731, 4352203, 4349814, 4352763, 4345998, 9267272, 4330191, 4337363, 4338032, 4333473, 4333197, 4337599, 4330045, 4342787, 107276358, 4341753, 4333973, 4336705, 4340244, 4336407, 4327014, 4342320, 9270132, 4331858, 4345188, 4326766, 4348439, 9268171, 4334060, 4345845, 4352574, 4339151, 4…	104	1515	21869	6.6623	2.6743e-26	1.33715e-26	8.91432e-27
GOTERM_MF_DIRECT	GO:0043565	sequence-specific DNA binding	25	22.7273	2.78687e-19	4333860, 4342232, 4350545, 4329309, 4349610, 4345456, 4328512, 9269857, 4336452, 107276358, 4333973, 4343753, 4340188, 4325330, 4330722, 4327651, 4339739, 4331538, 4347069, 4349800, 4327611, 4327518, 4336561, 9269685, 4339451	104	433	21869	12.1408	4.1803e-18	1.39343e-18	9.28956e-19
GOTERM_MF_DIRECT	GO:0000978	RNA polymerase II core promoter proximal region sequence-specific DNA binding	18	16.3636	1.90878e-16	4337701, 4330674, 4333973, 4333975, 4331887, 4342320, 9270221, 4339409, 107277264, 4344063, 4324731, 4325788, 4326301, 4351555, 4345867, 4346229, 4340638, 4341309	104	214	21869	17.687	3.33067e-15	7.15792e-16	4.77194e-16
GOTERM_MF_DIRECT	GO:0000981	RNA polymerase II transcription factor activity, sequence-specific DNA binding	15	13.6364	2.61365e-11	4337701, 4330674, 4333973, 4336705, 4333975, 4331887, 4342320, 9270221, 4324731, 4325788, 4326301, 4351555, 4345867, 4340638, 4341309	104	264	21869	11.9477	3.92048e-10	7.84095e-11	5.2273e-11
GOTERM_MF_DIRECT	GO:0046983	protein dimerization activity	15	13.6364	3.73617e-09	4330462, 4331887, 4324583, 4347252, 4347032, 4331538, 4332318, 4350864, 4324731, 4326301, 4351555, 4334060, 4345867, 9267272, 4333691	104	386	21869	8.17146	5.60426e-08	9.34043e-09	6.22695e-09
GOTERM_MF_DIRECT	GO:0000976	transcription regulatory region sequence-specific DNA binding	10	9.09091	7.77493e-09	4339713, 4339665, 4345456, 4328205, 4330466, 4340188, 4345845, 4335417, 4338032, 4344718	104	125	21869	16.8223	1.16624e-07	1.66606e-08	1.1107e-08

## Sheet: Fig. 3D
Category	Term	Term	Count	%	PValue	Genes	List Total	Pop Hits	Pop Total	Fold Enrichment	Bonferroni	Benjamini	FDR
GOTERM_BP_DIRECT	GO:0006355	regulation of transcription, DNA-templated	31	35.6322	2.55844e-25	4343769, 4341841, 4342753, 4333965, 4337905, 4325120, 4330314, 4328551, 4330436, 4347053, 4330903, 4349638, 4352763, 4352783, 4334471, 4343753, 4350609, 4334668, 4331778, 4340462, 4347540, 4330725, 107276250, 4346157, 4334181, 4351362, 4345648, 112938327, 9269440, 4341607, 9269685	49	931	15689	10.6613	1.45831e-23	1.45831e-23	1.04896e-23
GOTERM_BP_DIRECT	GO:0009956	radial pattern formation	4	4.5977	2.67623e-07	4349638, 4343753, 4351362, 9269685	49	5	15689	256.147	1.52544e-05	7.62725e-06	5.48627e-06
GOTERM_BP_DIRECT	GO:0048366	leaf development	5	5.74713	9.30471e-07	4349638, 4343753, 4351362, 4330436, 9269685	49	25	15689	64.0367	5.30355e-05	1.7679e-05	1.27164e-05
GOTERM_BP_DIRECT	GO:0045893	positive regulation of transcription, DNA-templated	7	8.04598	3.17155e-06	4325139, 4325404, 4326175, 4330436, 4340462, 4331956, 107276250	49	134	15689	16.726	0.000180762	4.51945e-05	3.25083e-05
GOTERM_BP_DIRECT	GO:0008356	asymmetric cell division	4	4.5977	5.79964e-06	4349638, 4343753, 4351362, 9269685	49	12	15689	106.728	0.000330526	6.61159e-05	4.75571e-05
GOTERM_BP_DIRECT	GO:0006351	transcription, DNA-templated	5	5.74713	0.00084859	4330903, 9267338, 4341530, 4330314, 4330436	49	139	15689	11.5174	0.047238	0.0080616	0.0057987
GOTERM_BP_DIRECT	GO:0045930	negative regulation of mitotic cell cycle	2	2.29885	0.00610977	4343753, 9269685	49	2	15689	320.184	0.294836	0.049751	0.0357858
GOTERM_BP_DIRECT	GO:1902183	regulation of shoot apical meristem development	2	2.29885	0.00915093	4330130, 4336518	49	3	15689	213.456	0.407855	0.0521603	0.0375188
GOTERM_BP_DIRECT	GO:0051457	maintenance of protein location in nucleus	2	2.29885	0.00915093	4349638, 4351362	49	3	15689	213.456	0.407855	0.0521603	0.0375188
GOTERM_BP_DIRECT	GO:0090610	bundle sheath cell fate specification	2	2.29885	0.00915093	4349638, 4351362	49	3	15689	213.456	0.407855	0.0521603	0.0375188
GOTERM_BP_DIRECT	GO:0032502	developmental process	3	3.44828	0.0106229	4330903, 4330314, 4330436	49	51	15689	18.8343	0.455967	0.055046	0.0395945
GOTERM_BP_DIRECT	GO:0006357	regulation of transcription from RNA polymerase II promoter	5	5.74713	0.013625	4330674, 4334181, 4341661, 107277078, 4340638	49	303	15689	5.28356	0.542494	0.0619099	0.0445317
GOTERM_BP_DIRECT	GO:0010154	fruit development	2	2.29885	0.015206	4330130, 4336518	49	5	15689	128.073	0.582469	0.0619099	0.0445317
GOTERM_BP_DIRECT	GO:0009944	polarity specification of adaxial/abaxial axis	2	2.29885	0.015206	4330130, 4336518	49	5	15689	128.073	0.582469	0.0619099	0.0445317
GOTERM_BP_DIRECT	GO:2000024	regulation of leaf development	2	2.29885	0.0212247	4330130, 4336518	49	7	15689	91.481	0.705605	0.080654	0.0580143
GOTERM_BP_DIRECT	GO:0045165	cell fate commitment	2	2.29885	0.0272075	4330130, 4336518	49	9	15689	71.1519	0.792436	0.0969267	0.0697192
GOTERM_BP_DIRECT	GO:0080113	regulation of seed growth	2	2.29885	0.0301854	4327621, 4330725	49	10	15689	64.0367	0.825717	0.10121	0.0728001
GOTERM_BP_DIRECT	GO:0010158	abaxial cell fate specification	2	2.29885	0.0390658	4330130, 4336518	49	13	15689	49.259	0.896834	0.117197	0.0842998
GOTERM_BP_DIRECT	GO:2000032	regulation of secondary shoot formation	2	2.29885	0.0390658	4342416, 4334346	49	13	15689	49.259	0.896834	0.117197	0.0842998
GOTERM_BP_DIRECT	GO:0010119	regulation of stomatal movement	2	2.29885	0.0449417	4324241, 4327914	49	15	15689	42.6912	0.927272	0.128084	0.0921305
GOTERM_BP_DIRECT	GO:0009630	gravitropism	2	2.29885	0.0565883	4349638, 4351362	49	19	15689	33.7035	0.963861	0.153597	0.110482
GOTERM_BP_DIRECT	GO:0055072	iron ion homeostasis	2	2.29885	0.0737978	4343753, 9269685	49	25	15689	25.6147	0.987346	0.191203	0.137532
GOTERM_CC_DIRECT	GO:0005634	nucleus	69	79.3103	1.69804e-46	4330130, 4343769, 4334216, 4341466, 4342753, 4326396, 4333965, 4336518, 4349351, 4341661, 4347053, 4345275, 4349638, 4327006, 4345998, 4336585, 4335893, 4337318, 4343753, 4330202, 4330203, 4341530, 4325650, 4330725, 4347540, 107276250, 4328482, 4325139, 4346133, 4347620, 4339298, 4351362, 4345648, 4330080, 4341729, 9269440, 4341607, 9269685, 4340638, 4339208, 4342416, 4341841, 4330674, 4337905, 4…	70	4056	20134	4.89309	1.18863e-45	1.18863e-45	1.18863e-45
GOTERM_CC_DIRECT	GO:0090575	RNA polymerase II transcription factor complex	2	2.29885	0.0304299	4330674, 4340638	70	9	20134	63.9175	0.19452	0.106505	0.106505
GOTERM_CC_DIRECT	GO:0005667	transcription factor complex	2	2.29885	0.0885777	4330674, 4340638	70	27	20134	21.3058	0.477559	0.206681	0.206681
GOTERM_MF_DIRECT	GO:0003700	transcription factor activity, sequence-specific DNA binding	35	40.2299	3.52122e-26	4339208, 4342416, 4343769, 4334216, 4341466, 4326396, 4347053, 4327621, 4349638, 9267338, 4327006, 4334471, 4336126, 4336585, 4337318, 4332761, 4334346, 4343753, 4330202, 4350609, 4331479, 4341530, 4330203, 4325650, 4340462, 4347540, 107276250, 4344296, 4325139, 4324426, 4347620, 4339298, 4351362, 4330080, 9269685	76	982	21869	10.2559	3.87334e-25	3.87334e-25	2.81697e-25
GOTERM_MF_DIRECT	GO:0003677	DNA binding	34	39.0805	4.19103e-19	4339208, 4334216, 4341841, 4341466, 4342753, 4333965, 4325120, 4332318, 4345275, 4325404, 4327621, 4352763, 9267338, 4327006, 4345998, 4347516, 4352783, 4334471, 4336585, 4337318, 4332761, 4330202, 4330203, 4325650, 4328482, 4325139, 4346133, 4347620, 4346157, 4344614, 4345648, 112938327, 4341729, 4333691	76	1515	21869	6.45776	4.61014e-18	2.30507e-18	1.67641e-18
GOTERM_MF_DIRECT	GO:0043565	sequence-specific DNA binding	21	24.1379	1.55548e-17	4336126, 4342416, 4343769, 4334346, 4343753, 4326396, 4350609, 4341530, 4326175, 4334668, 4340462, 4331956, 4340070, 4344296, 4324426, 4327621, 4349638, 4339298, 4351362, 4330080, 9269685	76	433	21869	13.9555	1.71103e-16	5.70344e-17	4.14796e-17
GOTERM_MF_DIRECT	GO:0046983	protein dimerization activity	16	18.3908	3.3418e-12	4333965, 4337905, 4349351, 4350609, 4331778, 107277078, 4332318, 4330725, 4347540, 107276250, 4334181, 4345648, 4334471, 9267196, 9269440, 4333691	76	386	21869	11.9275	3.67595e-11	9.18994e-12	6.68359e-12
GOTERM_MF_DIRECT	GO:0000981	RNA polymerase II transcription factor activity, sequence-specific DNA binding	10	11.4943	2.9783e-07	4340070, 4330674, 4334181, 4344614, 4328551, 4341661, 107277078, 4331956, 4341607, 4340638	76	264	21869	10.8996	3.27613e-06	6.55227e-07	4.76529e-07
GOTERM_MF_DIRECT	GO:0000978	RNA polymerase II core promoter proximal region sequence-specific DNA binding	7	8.04598	9.39427e-05	4330674, 4334181, 4328551, 4341661, 107277078, 4341607, 4340638	76	214	21869	9.41238	0.00103288	0.000172228	0.000125257
Category	Term	Term	Count	%	PValue	Genes	List Total	Pop Hits	Pop Total	Fold Enrichment	Bonferroni	Benjamini	FDR
GOTERM_CC_DIRECT	GO:0005634	nucleus	3	100	0.0405742	9266109, 4334060, 4335417	3	4056	20134	4.964	0.0795022	0.0811485	0.0811485
GOTERM_MF_DIRECT	GO:0003700	transcription factor activity, sequence-specific DNA binding	2	66.6667	0.0877931	9266109, 4335417	3	982	21869	14.8466	0.423817	0.526759	0.526759
Category	Term	Term	Count	%	PValue	Genes	List Total	Pop Hits	Pop Total	Fold Enrichment	Bonferroni	Benjamini	FDR
GOTERM_BP_DIRECT	GO:0045893	positive regulation of transcription, DNA-templated	5	13.5135	1.41879e-05	4349963, 4336542, 4331520, 4347669, 4327518	19	134	15689	30.8111	0.000312088	0.000312135	0.000227007
GOTERM_BP_DIRECT	GO:0006355	regulation of transcription, DNA-templated	7	18.9189	0.000430036	4330462, 4344324, 4342116, 4327485, 4327014, 4331887, 4331538	19	931	15689	6.20855	0.0094182	0.0047304	0.00344029
GOTERM_BP_DIRECT	GO:0006357	regulation of transcription from RNA polymerase II promoter	4	10.8108	0.00469358	4325788, 4337701, 4331887, 4339409	19	303	15689	10.9008	0.0983256	0.0344196	0.0250324
GOTERM_BP_DIRECT	GO:0010200	response to chitin	2	5.40541	0.00686518	4347069, 4347070	19	6	15689	275.246	0.140629	0.0376972	0.0274161
GOTERM_BP_DIRECT	GO:0009620	response to fungus	2	5.40541	0.00914367	4347069, 4347070	19	8	15689	206.434	0.182975	0.0376972	0.0274161
GOTERM_BP_DIRECT	GO:0009617	response to bacterium	2	5.40541	0.0102811	4347069, 4347070	19	9	15689	183.497	0.203361	0.0376972	0.0274161
GOTERM_BP_DIRECT	GO:0009751	response to salicylic acid	2	5.40541	0.0182083	4347069, 4347070	19	16	15689	103.217	0.33254	0.0572262	0.041619
GOTERM_BP_DIRECT	GO:1901002	positive regulation of response to salt stress	2	5.40541	0.0215873	4349963, 4331520	19	19	15689	86.9197	0.381292	0.0593652	0.0431747
GOTERM_CC_DIRECT	GO:0005634	nucleus	32	86.4865	2.45089e-22	4338934, 4339665, 4331520, 4337701, 4338413, 4347070, 4327485, 4331887, 4339409, 4329309, 4325788, 4344587, 4345456, 4344325, 9269857, 4336542, 4330462, 4341753, 4340188, 4327014, 4339739, 4331538, 4349963, 4347069, 4351328, 4347669, 4327611, 9268171, 4327518, 4336561, 9268771, 4339451	32	4056	20134	4.964	4.90179e-22	4.90179e-22	4.90179e-22
GOTERM_MF_DIRECT	GO:0003700	transcription factor activity, sequence-specific DNA binding	21	56.7568	2.94322e-19	4338934, 4339665, 4330462, 4338413, 4341753, 4347070, 4340188, 4339409, 4339739, 4331538, 4329309, 4347069, 4351328, 4345456, 4344325, 9269857, 4327611, 4336561, 4327518, 9268771, 4339451	34	982	21869	13.7549	2.6489e-18	1.60332e-18	1.60332e-18
GOTERM_MF_DIRECT	GO:0043565	sequence-specific DNA binding	17	45.9459	3.56292e-19	4336542, 4331520, 4338413, 4347070, 4340188, 4339739, 4331538, 4329309, 4347069, 4351328, 4345456, 9269857, 4327611, 4336561, 4327518, 9268771, 4339451	34	433	21869	25.2529	3.20663e-18	1.60332e-18	1.60332e-18
GOTERM_MF_DIRECT	GO:0003677	DNA binding	12	32.4324	7.92659e-06	4349963, 4339379, 4344324, 4342116, 4347669, 4337701, 4341753, 4344325, 9268171, 4327485, 4327014, 9268771	34	1515	21869	5.0947	7.13371e-05	2.37798e-05	2.37798e-05
GOTERM_MF_DIRECT	GO:0000978	RNA polymerase II core promoter proximal region sequence-specific DNA binding	4	10.8108	0.00406042	4325788, 4337701, 4331887, 4339409	34	214	21869	12.0225	0.0359558	0.00913594	0.00913594
GOTERM_MF_DIRECT	GO:0000981	RNA polymerase II transcription factor activity, sequence-specific DNA binding	4	10.8108	0.00726326	4325788, 4336542, 4337701, 4331887	34	264	21869	9.74554	0.063502	0.0130739	0.0130739
GOTERM_MF_DIRECT	GO:0000976	transcription regulatory region sequence-specific DNA binding	3	8.10811	0.0152434	4339665, 4345456, 4340188	34	125	21869	15.4369	0.129116	0.0228651	0.0228651

## Sheet: Fig. 3E
Category	Term	Term	Count	%	PValue	Genes	List Total	Pop Hits	Pop Total	Fold Enrichment	Bonferroni	Benjamini	FDR
GOTERM_BP_DIRECT	GO:0006355	regulation of transcription, DNA-templated	13	28.8889	3.60223e-08	4333882, 4343735, 4333965, 4328784, 4350609, 4327234, 9271472, 4347315, 4348901, 4334181, 4345900, 4350177, 112938327	30	931	15689	7.30243	1.83713e-06	1.83714e-06	1.80111e-06
GOTERM_BP_DIRECT	GO:0045893	positive regulation of transcription, DNA-templated	4	8.88889	0.00189226	9272516, 4345576, 4325565, 4345889	30	134	15689	15.6109	0.092078	0.0376211	0.0368834
GOTERM_BP_DIRECT	GO:0006357	regulation of transcription from RNA polymerase II promoter	5	11.1111	0.00221301	4331707, 4324158, 4334181, 4330621, 4331449	30	303	15689	8.62981	0.106839	0.0376211	0.0368834
GOTERM_BP_DIRECT	GO:0009873	ethylene-activated signaling pathway	3	6.66667	0.00863916	4348526, 4343006, 4330935	30	76	15689	20.6434	0.357579	0.110149	0.10799
GOTERM_BP_DIRECT	GO:0034605	cellular response to heat	2	4.44444	0.0505274	4331707, 4324158	30	28	15689	37.3548	0.928943	0.515379	0.505274
GOTERM_BP_DIRECT	GO:0040008	regulation of growth	2	4.44444	0.0901795	9267338, 4330621	30	51	15689	20.5085	0.991932	0.766526	0.751496
GOTERM_CC_DIRECT	GO:0005634	nucleus	37	82.2222	7.87021e-26	4339208, 107276640, 4339209, 4330130, 4333882, 4337245, 4343006, 4333965, 4349351, 4331449, 4324291, 4330935, 9271472, 4345275, 9272516, 4327621, 4345576, 4348526, 4347315, 4325565, 4324158, 4325908, 107276233, 4343735, 4328784, 4350609, 4341530, 4330203, 4330621, 4328662, 4344296, 4331707, 4334181, 4345889, 4345900, 4350177, 112938327	37	4056	20134	4.964	1.57404e-25	1.57404e-25	1.57404e-25
GOTERM_MF_DIRECT	GO:0003700	transcription factor activity, sequence-specific DNA binding	22	48.8889	2.267e-18	4339208, 107276640, 4339209, 4337245, 4343735, 4343006, 4350609, 4341530, 4330203, 4330935, 9271472, 4344296, 4331707, 9272516, 4327621, 4348526, 4347315, 9267338, 4325565, 4324158, 4345889, 4350177	41	982	21869	11.9497	2.4937e-17	2.4937e-17	2.4937e-17
GOTERM_MF_DIRECT	GO:0003677	DNA binding	19	42.2222	3.1915e-11	4339208, 4339209, 4337245, 4343006, 4333965, 4328784, 4330203, 4327234, 4328662, 4324291, 4330935, 4345275, 4327621, 4348526, 4348901, 9267338, 4325565, 4345900, 112938327	41	1515	21869	6.68938	3.51064e-10	1.75532e-10	1.75532e-10
GOTERM_MF_DIRECT	GO:0000976	transcription regulatory region sequence-specific DNA binding	7	15.5556	1.0117e-07	9272516, 4347315, 4327621, 4345889, 4350177, 4325908, 9271472	41	125	21869	29.8699	1.11287e-06	3.70957e-07	3.70957e-07
GOTERM_MF_DIRECT	GO:0043565	sequence-specific DNA binding	8	17.7778	1.20475e-05	4344296, 107276640, 107276233, 4343735, 4327621, 4345576, 4350609, 4341530	41	433	21869	9.85479	0.000132514	3.31305e-05	3.31305e-05
GOTERM_MF_DIRECT	GO:0000981	RNA polymerase II transcription factor activity, sequence-specific DNA binding	6	13.3333	0.000114978	107276233, 4345576, 4334181, 4330621, 4328662, 4331449	41	264	21869	12.1225	0.00126403	0.000252951	0.000252951
GOTERM_MF_DIRECT	GO:0000978	RNA polymerase II core promoter proximal region sequence-specific DNA binding	5	11.1111	0.000618214	4331707, 4324158, 4334181, 4330621, 4331449	41	214	21869	12.4624	0.00677937	0.00103844	0.00103844
GOTERM_MF_DIRECT	GO:0046983	protein dimerization activity	6	13.3333	0.000660825	4327934, 4334181, 4333965, 4350609, 4349351, 4330621	41	386	21869	8.29104	0.0072451	0.00103844	0.00103844
Category	Term	Term	Count	%	PValue	Genes	List Total	Pop Hits	Pop Total	Fold Enrichment	Bonferroni	Benjamini	FDR
GOTERM_BP_DIRECT	GO:0045893	positive regulation of transcription, DNA-templated	17	12.8788	1.74017e-18	4336542, 4330155, 4336407, 4325078, 4331956, 9271661, 4325063, 4349963, 4325006, 4346672, 4330838, 4344331, 4325404, 4328205, 4345854, 4327518, 4324418	76	134	15689	26.1894	1.0093e-16	1.0093e-16	8.00477e-17
GOTERM_BP_DIRECT	GO:0009873	ethylene-activated signaling pathway	14	10.6061	2.70023e-17	4332792, 4334864, 4330189, 4327287, 4331845, 4335707, 9267785, 4344331, 4330829, 4327006, 4346628, 4343912, 4330191, 4336571	76	76	15689	38.0274	1.56614e-15	7.83068e-16	6.21054e-16
GOTERM_BP_DIRECT	GO:0006355	regulation of transcription, DNA-templated	29	21.9697	6.99925e-16	4334553, 4342753, 4328751, 4337905, 4327485, 4328551, 4340011, 4332714, 9270361, 4349655, 4342050, 4351219, 4352203, 4344324, 4351131, 9266204, 4351370, 4338032, 4336400, 4331098, 4324065, 9267486, 4344354, 4351369, 4344415, 4339653, 9269440, 4341607, 4325838	76	931	15689	6.43028	3.86358e-14	1.35319e-14	1.07322e-14
GOTERM_BP_DIRECT	GO:0006357	regulation of transcription from RNA polymerase II promoter	10	7.57576	1.36367e-05	107278258, 4344784, 4333105, 4337701, 4325038, 4333975, 4347637, 4348490, 4342320, 4344493	76	303	15689	6.81301	0.000790619	0.000197732	0.000156822
GOTERM_BP_DIRECT	GO:1901002	positive regulation of response to salt stress	4	3.0303	9.62292e-05	4349963, 4325006, 4334553, 4325078	76	19	15689	43.4598	0.00556601	0.00111626	0.000885308
GOTERM_BP_DIRECT	GO:0009739	response to gibberellin	4	3.0303	0.000173472	4344650, 4328512, 4328751, 4327518	76	23	15689	35.9016	0.0100118	0.0016769	0.00132995
GOTERM_BP_DIRECT	GO:0009620	response to fungus	3	2.27273	0.000619724	4347070, 4330189, 4328512	76	8	15689	77.4128	0.0353164	0.00513486	0.00407247
GOTERM_BP_DIRECT	GO:1902584	positive regulation of response to water deprivation	3	2.27273	0.00227412	4325006, 4334553, 4325078	76	15	15689	41.2868	0.123702	0.0164874	0.0130762
GOTERM_BP_DIRECT	GO:0009738	abscisic acid-activated signaling pathway	4	3.0303	0.00662317	4330838, 4325078, 9271661, 4327518	76	80	15689	10.3217	0.319836	0.0426827	0.0338518
GOTERM_BP_DIRECT	GO:0009938	negative regulation of gibberellic acid mediated signaling pathway	2	1.51515	0.0189868	4328512, 4327518	76	4	15689	103.217	0.671041	0.110123	0.0873393
GOTERM_BP_DIRECT	GO:0010200	response to chitin	2	1.51515	0.0283464	4347070, 4328512	76	6	15689	68.8114	0.811346	0.149463	0.118539
GOTERM_BP_DIRECT	GO:0009414	response to water deprivation	3	2.27273	0.0354558	4330838, 4333197, 4328512	76	62	15689	9.98875	0.876779	0.163254	0.129477
GOTERM_BP_DIRECT	GO:0009409	response to cold	3	2.27273	0.0397321	4325006, 4328512, 4336407	76	66	15689	9.38337	0.904773	0.163254	0.129477
GOTERM_BP_DIRECT	GO:0048579	negative regulation of long-day photoperiodism, flowering	2	1.51515	0.0422208	4344784, 9266204	76	9	15689	45.8743	0.918079	0.163254	0.129477
GOTERM_BP_DIRECT	GO:0009617	response to bacterium	2	1.51515	0.0422208	4347070, 4328512	76	9	15689	45.8743	0.918079	0.163254	0.129477
GOTERM_BP_DIRECT	GO:0009740	gibberellic acid mediated signaling pathway	2	1.51515	0.0649116	4328512, 4327518	76	14	15689	29.4906	0.979608	0.235305	0.186621
GOTERM_BP_DIRECT	GO:0009751	response to salicylic acid	2	1.51515	0.0738387	4347070, 4328512	76	16	15689	25.8043	0.98831	0.25192	0.199799
GOTERM_CC_DIRECT	GO:0005634	nucleus	106	80.303	1.0683e-70	4338934, 107278604, 4332792, 4342753, 4327485, 4342232, 4335707, 4325063, 4350545, 4329309, 4329705, 4344784, 4327006, 9269857, 4346208, 4324418, 4348906, 4337318, 4339974, 107276775, 4339739, 4338925, 4332704, 4349963, 9267785, 4325059, 4328205, 4327518, 9269440, 4339451, 4330155, 4347070, 4328751, 4337905, 4326690, 4340070, 4349655, 4325006, 4327305, 4325404, 4351219, 4330829, 4328512, 4345854,…	108	4056	20134	4.87208	4.27318e-70	4.27318e-70	4.27318e-70
GOTERM_MF_DIRECT	GO:0003700	transcription factor activity, sequence-specific DNA binding	74	56.0606	5.64751e-67	4332111, 4338934, 4332792, 107278604, 4334213, 4327287, 4342232, 4325063, 4335707, 4350545, 4329309, 4327006, 9269857, 4346208, 4325308, 4324418, 4333197, 4337318, 4339974, 107276775, 4340244, 4336947, 4325650, 4339739, 4332704, 4339092, 4330838, 9267785, 4325657, 4344354, 4352653, 4325059, 4328205, 4339653, 4327518, 4339451, 4347070, 4331845, 4326690, 4349655, 4351219, 4330829, 4349610, 4328512,…	122	982	21869	13.5079	8.47127e-66	8.47127e-66	5.08276e-66
GOTERM_MF_DIRECT	GO:0003677	DNA binding	61	46.2121	2.55141e-37	4332111, 4332792, 107278604, 4342753, 4327287, 4327485, 4340011, 4332714, 4335707, 9270361, 4352203, 4327006, 4352761, 4325308, 4348906, 4333197, 4331098, 4337318, 4339379, 4339974, 4336705, 4340244, 4336947, 4325650, 4338925, 4332704, 4349963, 4330838, 9267785, 4351369, 4334553, 4337701, 4331845, 4327305, 4325404, 4330829, 4344324, 4344327, 9266204, 4346628, 4343912, 4351370, 4330191, 4336571, 4…	122	1515	21869	7.21749	3.82711e-36	1.91356e-36	1.14813e-36
GOTERM_MF_DIRECT	GO:0043565	sequence-specific DNA binding	39	29.5455	3.12425e-35	4334553, 4330155, 4333105, 4347070, 4328751, 4342232, 4325063, 4326690, 4325006, 4350545, 4329309, 4340070, 4329705, 4351219, 4349610, 4344784, 4328512, 9269857, 4345854, 4351131, 4338474, 4349815, 4351370, 4336542, 4340069, 4340188, 4325078, 4339739, 4331956, 4352708, 4339092, 4344331, 4325657, 4344354, 4339653, 4327518, 9268771, 4325838, 4339451	122	433	21869	16.1453	4.68638e-34	1.56213e-34	9.37276e-35
GOTERM_MF_DIRECT	GO:0000981	RNA polymerase II transcription factor activity, sequence-specific DNA binding	19	14.3939	6.99e-15	107278258, 4336542, 4330155, 4340069, 4337701, 4333105, 4336705, 4333975, 4328551, 4348490, 4342320, 4331956, 4344493, 4340070, 4329705, 4344784, 4325038, 4345854, 4341607	122	264	21869	12.9009	1.04916e-13	2.62125e-14	1.57275e-14
GOTERM_MF_DIRECT	GO:0000978	RNA polymerase II core promoter proximal region sequence-specific DNA binding	10	7.57576	3.04611e-06	107278258, 4337701, 4325038, 4333975, 4347637, 4328551, 4348490, 4342320, 4341607, 4344493	122	214	21869	8.37636	4.56907e-05	9.13833e-06	5.483e-06
GOTERM_MF_DIRECT	GO:0000976	transcription regulatory region sequence-specific DNA binding	7	5.30303	6.94805e-05	4349655, 4346672, 4328205, 4340188, 4344415, 4324418, 4338032	122	125	21869	10.0382	0.0010417	0.000173701	0.000104221
GOTERM_MF_DIRECT	GO:0001228	transcriptional activator activity, RNA polymerase II transcription regulatory region sequence-specific binding	3	2.27273	0.00838136	4344784, 4333105, 9266204	122	25	21869	21.5105	0.118606	0.01796	0.010776
GOTERM_MF_DIRECT	GO:0046983	protein dimerization activity	7	5.30303	0.0205323	4325038, 4337905, 4324065, 4348490, 4352761, 9269440, 4344493	122	386	21869	3.25072	0.267426	0.0384981	0.0230988
Category	Term	Term	Count	%	PValue	Genes	List Total	Pop Hits	Pop Total	Fold Enrichment	Bonferroni	Benjamini	FDR
GOTERM_BP_DIRECT	GO:0006355	regulation of transcription, DNA-templated	61	35.8824	1.50377e-46	4330293, 4341823, 4334219, 4327165, 4347252, 4332717, 4350864, 4326315, 4349638, 4352763, 4327325, 4344705, 4337363, 4343637, 4330045, 4342787, 4339612, 4343753, 4327399, 4331778, 4335417, 4335934, 4331538, 4330725, 4346333, 4348439, 4345845, 4352574, 9269685, 4344718, 4336731, 4333860, 4338919, 4325120, 4331887, 4330436, 9270221, 4349650, 4328715, 4330903, 4327785, 4349814, 9268260, 4334471, 433…	105	931	15689	9.79008	1.14287e-44	1.14287e-44	1.0376e-44
GOTERM_BP_DIRECT	GO:0006357	regulation of transcription from RNA polymerase II promoter	21	12.3529	8.20119e-15	4332113, 4330674, 4333973, 4331887, 9270221, 4339409, 4342550, 4347251, 107277264, 4326163, 4344063, 4324731, 4352811, 4325788, 4326301, 4329526, 4351555, 4345867, 4346229, 4333094, 9266773	105	303	15689	10.3558	6.24389e-13	3.11645e-13	2.82941e-13
GOTERM_BP_DIRECT	GO:0006351	transcription, DNA-templated	9	5.29412	3.90644e-06	4330903, 4336731, 9270267, 4332660, 4346610, 4344349, 4330436, 107276671, 4343719	105	139	15689	9.67461	0.000296846	9.89631e-05	8.9848e-05
GOTERM_BP_DIRECT	GO:0048366	leaf development	5	2.94118	2.07066e-05	4343637, 4349638, 4343753, 4330436, 9269685	105	25	15689	29.8838	0.00157248	0.000393425	0.000357188
GOTERM_BP_DIRECT	GO:0045893	positive regulation of transcription, DNA-templated	8	4.70588	3.02344e-05	4344334, 107276358, 4347669, 4344349, 4327399, 4346073, 4330436, 4349650	105	134	15689	8.92054	0.00229521	0.000459562	0.000417234
GOTERM_BP_DIRECT	GO:0009956	radial pattern formation	3	1.76471	0.000429586	4349638, 4343753, 9269685	105	5	15689	89.6514	0.0321281	0.00544143	0.00494024
GOTERM_BP_DIRECT	GO:0034605	cellular response to heat	4	2.35294	0.000821727	4332113, 4329526, 4339409, 4342550	105	28	15689	21.3456	0.0605652	0.00892161	0.00809988
GOTERM_BP_DIRECT	GO:0009734	auxin-activated signaling pathway	6	3.52941	0.00155832	4327785, 4330045, 9268260, 4327014, 4335934, 4337363	105	127	15689	7.05917	0.11177	0.0148041	0.0134405
GOTERM_BP_DIRECT	GO:0008356	asymmetric cell division	3	1.76471	0.0027506	4349638, 4343753, 9269685	105	12	15689	37.3548	0.188875	0.0232273	0.0210879
GOTERM_BP_DIRECT	GO:0010119	regulation of stomatal movement	3	1.76471	0.0043196	4337756, 4324241, 4327914	105	15	15689	29.8838	0.280358	0.032324	0.0293468
GOTERM_BP_DIRECT	GO:0032502	developmental process	4	2.35294	0.00467847	4330903, 4336731, 4330436, 107276671	105	51	15689	11.7191	0.299806	0.032324	0.0293468
GOTERM_BP_DIRECT	GO:0045930	negative regulation of mitotic cell cycle	2	1.17647	0.0132142	4343753, 9269685	105	2	15689	149.419	0.636135	0.0836898	0.0759815
GOTERM_BP_DIRECT	GO:0090610	bundle sheath cell fate specification	2	1.17647	0.0197563	4343637, 4349638	105	3	15689	99.6127	0.780523	0.115498	0.10486
GOTERM_BP_DIRECT	GO:0010158	abaxial cell fate specification	2	1.17647	0.08286	4336518, 4344718	105	13	15689	22.9875	0.998603	0.449811	0.408381
GOTERM_CC_DIRECT	GO:0005634	nucleus	131	77.0588	1.38517e-82	4334216, 4334219, 107276380, 4336518, 4347252, 4347251, 4324094, 4326315, 4339189, 4343719, 4333473, 4336587, 4332660, 4336585, 4339612, 4325330, 4335417, 4335934, 4331858, 4347266, 9270267, 4326301, 4346610, 4347669, 4352574, 112938623, 9269685, 4344718, 4338957, 4336779, 4330674, 4325120, 4331887, 4330436, 9270221, 4339409, 4344086, 4349650, 4327785, 4345456, 4352661, 9268260, 4334471, 4335553,…	137	4056	20134	4.7466	1.24665e-81	1.24665e-81	1.24665e-81
GOTERM_CC_DIRECT	GO:0090575	RNA polymerase II transcription factor complex	3	1.76471	0.00158066	4330674, 4351555, 4326163	137	9	20134	48.9878	0.0141363	0.00711296	0.00711296
GOTERM_MF_DIRECT	GO:0003700	transcription factor activity, sequence-specific DNA binding	77	45.2941	2.13696e-60	4332113, 4334216, 107276380, 4327165, 4329583, 4342550, 4347251, 4344063, 4324731, 9270511, 4349638, 4347578, 4344349, 4343719, 4336587, 4336585, 4343637, 4332660, 4342787, 4339612, 4343753, 4325330, 4330722, 4335417, 107277264, 4331538, 4327032, 4347069, 4347266, 4352811, 9270267, 4347620, 4346610, 4328249, 4345845, 112938623, 9269685, 4341803, 4333860, 107277975, 4330752, 4339409, 4344086, 4345…	156	982	21869	10.9922	4.06022e-59	4.06022e-59	4.06022e-59
GOTERM_MF_DIRECT	GO:0003677	DNA binding	83	48.8235	1.64657e-53	4330293, 4341823, 4334216, 4334219, 4343641, 4332318, 4324094, 4332717, 4324731, 4350864, 4327885, 4352763, 4347578, 4344349, 9267272, 4344705, 4337363, 4343719, 4337362, 4333473, 4336587, 4331372, 4336585, 4330045, 4342787, 4335934, 4331858, 4347266, 4346133, 4352811, 4346333, 4347620, 4348439, 4347669, 4328249, 4345845, 4352574, 112938623, 4339693, 4341803, 4338957, 4336779, 107277975, 4330752,…	156	1515	21869	7.68015	3.12848e-52	1.56424e-52	1.56424e-52
GOTERM_MF_DIRECT	GO:0043565	sequence-specific DNA binding	36	21.1765	4.57965e-27	4333860, 4330752, 107276380, 4327165, 4342550, 4328715, 4349638, 4345456, 4344349, 4336452, 4336126, 4343637, 4332660, 107276358, 4334346, 4333973, 4343753, 4334668, 4325330, 4327399, 4330864, 4330722, 4327651, 4331538, 4327032, 4347069, 9270267, 4324426, 4327499, 4346610, 4327611, 4339232, 9268095, 9266773, 4336561, 9269685	156	433	21869	11.6552	8.70134e-26	2.90045e-26	2.90045e-26
GOTERM_MF_DIRECT	GO:0000978	RNA polymerase II core promoter proximal region sequence-specific DNA binding	20	11.7647	1.03932e-15	4332113, 4330674, 4333973, 4327399, 4331887, 9270221, 4339409, 4342550, 4347251, 107277264, 4344063, 4324731, 4352811, 4325788, 4326301, 4329526, 4351555, 4345867, 4346229, 4333094	156	214	21869	13.1015	1.89848e-14	4.93677e-15	4.93677e-15
GOTERM_MF_DIRECT	GO:0046983	protein dimerization activity	20	11.7647	3.7845e-11	4335553, 4331887, 4331778, 4324583, 4347252, 4331538, 4332318, 4330725, 4326163, 4350864, 4324731, 4326315, 4326301, 4351555, 4327325, 4334060, 4345867, 9267272, 4334471, 4333691	156	386	21869	7.26352	7.19054e-10	1.43811e-10	1.43811e-10
GOTERM_MF_DIRECT	GO:0000976	transcription regulatory region sequence-specific DNA binding	12	7.05882	1.46971e-09	4339713, 4324624, 4343637, 4345456, 4339612, 4347679, 4330466, 4345845, 4346073, 4326683, 4335417, 4344718	156	125	21869	13.4578	2.79245e-08	4.65408e-09	4.65408e-09
GOTERM_MF_DIRECT	GO:0000981	RNA polymerase II transcription factor activity, sequence-specific DNA binding	14	8.23529	5.36019e-08	4330674, 4333973, 4327399, 4331887, 9270221, 4326163, 4324731, 4352811, 4325788, 4326301, 4351555, 4345867, 4333094, 9266773	156	264	21869	7.4341	1.01844e-06	1.45491e-07	1.45491e-07
