# Supplementary material for: Evaluating the Differential Response of Transcription Factors in Diploid versus Autotetraploid Rice Leaves Subjected to Diverse Saline–Alkali Stresses
Source: Genes (Basel). 2023 May 25;14(6):1151. doi: 10.3390/genes14061151 (PMC10298515; doi:10.3390/genes14061151)
Supplement: Supplementary file 1 [file genes-14-01151-s001.zip › Supplementary Table S5.xlsx]

## Sheet: Fig. 1A
Family	Locus ID	2X_Mock	2X_NaCl	2X_NaOH	2X_Na2CO3	4X_Mock	4X_NaCl	4X_NaOH	4X_Na2CO3
AP2	Os03g0313100	1.33333	1	1.66667	3.66667	1	1.66667	1.33333	14.3333
AP2	Os03g0818800	285.667	196	245.667	249.667	251.667	345	262	267
AP2	Os04g0649100	1250.67	671	852.667	781	788	932	908.667	1025
AP2	Os04g0653600	43.6667	5	18.6667	101.667	6	16	27.6667	75.3333
AP2	Os05g0121600	4725.67	4373	5522	8010	7615	7340.33	7282.67	10210.7
AP2	Os06g0639200	65.6667	16	31	3	11.6667	15	48.3333	1.66667
AP2	Os07g0235800	558.333	243.667	291.333	214	285	248.667	296.333	195.333
AP2	Os11g0129700	6	9.66667	12.6667	35.6667	8.33333	28	26	53.3333
AP2	Os12g0126300	16.3333	14.3333	15.6667	15.3333	10.6667	45.6667	26	15.6667
ARF	Os01g0236300	187	73	100.333	42.6667	66	79.3333	111.333	68
ARF	Os01g0753500	488.667	181.333	226	83.3333	202.667	195	263	101.333
ARF	Os01g0927600	2344.33	1714	1802.33	2818	2620.67	2323.67	2619.33	2713.67
ARF	Os02g0141100	861.667	541.667	353.333	646.667	682.667	667.333	493.333	719.667
ARF	Os02g0164900	945.333	584.333	714.333	1431.33	936.333	906.667	1143.33	1246.33
ARF	Os02g0557200	1075.33	661.667	851.333	891.667	829.333	911.333	1329.67	1108
ARF	Os02g0628600	726.333	241.333	469	112	283.333	297.333	565.667	159
ARF	Os04g0442000	566.667	310.667	365	214.667	307.333	364.667	558.333	286.667
ARF	Os04g0519700	269.333	223	346.333	104	212.333	346.667	479.333	135.333
ARF	Os04g0664400	181.667	14.3333	54.3333	57.3333	7	63.6667	104	62.3333
ARF	Os04g0671900	1689.33	337.333	657.667	391	492.333	807.667	1022	683.667
ARF	Os05g0515400	210.667	148.333	133.667	125	110.333	125.333	105.333	130.333
ARF	Os05g0563400	1312.67	1054	917.333	600.667	799.667	1194	1324	735.667
ARF	Os06g0196700	160.667	214.333	165.667	451	151.667	261.667	275	335.667
ARF	Os06g0677800	1266.33	772.667	811.333	1018.33	830.667	1395.67	2067.67	1306
ARF	Os06g0685700	843.667	785.667	926.667	881.333	985.333	1020.33	932.667	777.333
ARF	Os06g0702600	319.333	217.667	232	635.333	383.333	333.333	312	547.667
ARF	Os08g0520550	666.333	390.333	376	424	653.667	545.333	455	511.333
ARF	Os10g0479900	393.333	309.333	377.333	341.667	317	403	402.333	352.333
ARF	Os11g0523800	1748	1227	1366.67	1093	1069.67	1471	1421.33	1007
ARF	Os12g0479400	1378.67	1017.33	1179	736	1169.67	977	1264	753.667
ARF	Os12g0613700	1218.67	664.667	813	902.667	726.333	1018.33	1552.33	896.333
ARR-B	Os01g0904700	249.667	202.667	204	190.667	210.333	220.333	178.333	178.333
ARR-B	Os02g0796500	585.333	524.333	405.667	775.667	653.333	545.667	424	721.667
ARR-B	Os03g0224200	716	1011	661	2148	863.333	1297	664.333	1804
ARR-B	Os06g0183100	216.333	182.667	175.667	205.333	219.667	212.667	180.333	193.333
B3	Os01g0234100	52.3333	39.3333	71.6667	31.3333	52.6667	31.3333	29.3333	23.3333
B3	Os01g0723500	895.333	46.6667	205.333	24.6667	18.3333	46	22	36.3333
B3	Os01g0723700	33.6667	19.3333	17	12.3333	20.3333	22.6667	18.6667	16.3333
B3	Os02g0598200	54.6667	26.6667	34.6667	20.3333	30.6667	25	37.3333	24.3333
B3	Os03g0120900	45	57	56.6667	105.667	55	67.3333	51.6667	70.6667
B3	Os03g0164300	21.6667	19.3333	13.6667	116	6.66667	18.3333	23.6667	71.3333
B3	Os03g0184500	90.6667	14	50	10.6667	6.33333	9.66667	17	2
B3	Os03g0620400	35.3333	13.3333	26.3333	8.66667	19.3333	8.66667	16.3333	8.33333
B3	Os03g0622100	54.3333	1	9	1	1	2	1	1
B3	Os04g0386900	55.6667	9.66667	23.3333	5.33333	7	10	19	5.66667
B3	Os05g0481400	182.667	193.333	164	149.667	147	141	105.333	131.667
B3	Os06g0194400	65	22.6667	45	10.3333	17.6667	19	28.6667	7
B3	Os07g0273700	51.3333	29.6667	24.3333	21	36.3333	30.3333	30.3333	31.3333
B3	Os07g0563350	660.667	826.667	607.667	1085.67	661	855	729	1599.67
B3	Os07g0679700	927.667	874.333	817	413.667	725.333	837	736.333	454.333
B3	Os08g0101000	482.333	460	427	971.667	514	581.667	589.667	1117.67
B3	Os08g0324300	65	85.3333	68.6667	44	112.667	73.6667	46	40
B3	Os10g0323000	204	83.3333	126	64	171.333	110	171.333	86.3333
B3	Os11g0156000	29.3333	14.6667	23.3333	1	20.3333	12.6667	36.6667	1.33333
B3	Os11g0197600	347	246.333	215	194.333	244	257	208.667	185.667
BBR-BPC	Os06g0130600	213.333	182.333	198.667	139.667	185.667	168.333	165.333	141
BES1	Os01g0203000	376.667	352.333	389.667	337.333	359.333	329	383.667	386
BES1	Os02g0129600	216.333	219.667	173.333	259.333	228	257.333	231	303.333
BES1	Os02g0233200	160	80.3333	77	350.667	60.3333	138.667	174	523
BES1	Os06g0552300	132.333	115.667	148.667	143	128	148	187.667	157.667
BES1	Os07g0580500	752	443.333	613.667	243	361.667	489.333	709.333	363
C2H2	Os01g0572300	470.333	230.667	296.333	314.333	369	491.667	627.333	641.667
C2H2	Os01g0778100	33	55.3333	58.6667	24	45.6667	53.6667	36.6667	24.6667
C2H2	Os01g0785900	116	90.6667	102	61	33.3333	88.3333	249	24.6667
C2H2	Os01g0838600	22	72	37.3333	131.333	68	85	37	106
C2H2	Os01g0839100	9	103	22.6667	302.333	19.3333	70.3333	6.66667	115
C2H2	Os01g0859100	22.6667	89.6667	40.6667	160.333	42	111.667	82.3333	189
C2H2	Os01g0871200	2226	2650.67	2793	2474.67	2920.33	2138.33	2163.33	1705.33
C2H2	Os01g0907400	127	85	102	75.3333	151.333	139.333	177.333	109.333
C2H2	Os01g0909500	493.333	635.333	491	667.667	530.667	533	414.667	468
C2H2	Os02g0116000	336.333	258.333	351	174.333	410.667	274.333	322.333	178
C2H2	Os02g0551900	455.667	484.667	494.333	395.667	512.667	523.667	500.333	501.333
C2H2	Os02g0572900	280	251	234.667	521	309	346.667	348.333	762.333
C2H2	Os02g0672100	821.667	687.667	722	1440.33	648	945	819	1362.67
C2H2	Os02g0823900	33.6667	31	46.3333	108.667	46.3333	70.3333	57.3333	135
C2H2	Os03g0148800	109	71.6667	85.3333	76.3333	90.6667	93.6667	102.333	71.6667
C2H2	Os03g0151400	259.667	154.333	241.667	177	271.333	218	254.667	184.667
C2H2	Os03g0197800	101.333	106.667	125.333	272.333	182.333	248.667	294.333	403
C2H2	Os03g0237250	57	13	18.3333	10	17	33.6667	31	14
C2H2	Os03g0239300	898.333	475	349	729	615.333	787.333	680.667	1281.33
C2H2	Os03g0264600	310.667	114.333	188.667	179	115	146	331.667	108.667
C2H2	Os03g0437200	13.3333	47.3333	36.3333	363.667	68.3333	73.6667	37.3333	500
C2H2	Os03g0764100	277.667	342.667	395.333	846.667	671.333	405.667	383.333	1651
C2H2	Os03g0820300	44	475.333	88	2005.33	69.3333	500	21.6667	571.667
C2H2	Os03g0820400	16.3333	106.333	33.6667	539.667	35.6667	105.667	11	170.333
C2H2	Os03g0838800	15.6667	34.6667	27	57.6667	38	46.6667	45.6667	84.3333
C2H2	Os04g0115500	278.333	166.333	214.667	122.333	207.667	272.667	437	291
C2H2	Os04g0464600	23.3333	14.6667	19.6667	15.3333	23	32.6667	27.3333	19.3333
C2H2	Os04g0566400	1479.33	1088.33	1451.33	970.667	1830.33	1777.67	1863.33	1339.33
C2H2	Os04g0690100	370	156.667	272	39.6667	70	186.667	364.333	30
C2H2	Os05g0106000	157	131	138	97.3333	122.667	137.333	151.667	103
C2H2	Os05g0121400	169.333	245.667	197	150.333	192.333	196.333	161	124
C2H2	Os05g0444200	82.6667	248	221	509.667	229	346.667	288.333	558.667
C2H2	Os05g0597100	1074	758.333	939.667	466.667	785.667	614.333	825	484.667
C2H2	Os06g0166200	38.6667	17.3333	29.3333	80	29.3333	46.6667	58	102
C2H2	Os06g0612300	95.6667	66.6667	83.3333	56.6667	73.6667	68.6667	78.3333	86.3333
C2H2	Os07g0101800	47.3333	15	15.6667	13.3333	13	15.6667	22.6667	25.3333
C2H2	Os07g0569700	60.6667	113.333	88.6667	90	96.3333	77	72.6667	86
C2H2	Os07g0640000	89.6667	48	84.6667	32.6667	73.3333	48.3333	72.3333	28.6667
C2H2	Os08g0467100	39.3333	23	25.6667	18	10.6667	34.3333	35.6667	27.3333
C2H2	Os08g0485600	431.667	327.667	340.667	393	431	413.667	461.667	508
C2H2	Os08g0485700	461	523.667	393.333	809	536	606.333	537.333	861.333
C2H2	Os08g0504000	41.3333	25.6667	27.6667	12	15.3333	17.6667	47	21.6667
C2H2	Os08g0554400	938.333	618.667	885.333	600.667	1109.67	765.667	936.667	922.667
C2H2	Os08g0562300	21	34.3333	18	12.6667	30	14.6667	13.3333	18
C2H2	Os09g0307400	19.3333	13	20.3333	13.3333	5.33333	13.6667	29.6667	7.33333
C2H2	Os09g0431900	77	98.6667	112.667	103.333	88.3333	98.6667	152.667	119.667
C2H2	Os09g0449400	735.333	269.333	336	341.333	215	488.667	1148.67	483.667
C2H2	Os09g0485600	89	124.667	86.6667	98	74.3333	90.3333	96.6667	103
C2H2	Os09g0555700	656.333	409.333	543.667	423	644	663.667	971.667	476
C2H2	Os09g0570200	127.667	95.3333	130.667	129.333	124	120.667	120.333	129.333
C2H2	Os10g0419200	33.6667	44	36.3333	47	43.3333	25.3333	25.6667	35
C2H2	Os11g0498400	140	191.667	147.667	153.333	154.667	159.333	116	136
C2H2	Os11g0702400	17.3333	31.6667	52.3333	52.3333	77	16.3333	25.6667	63.3333
C2H2	Os11g0707300	99.3333	58.3333	42.6667	41.6667	61.6667	60	56.3333	65.3333
C2H2	Os12g0279100	197.333	89.6667	157	101	193.667	146.667	205.667	126.333
C2H2	Os12g0578800	17	23.3333	17	14.6667	17.6667	14.3333	20	23.3333
C2H2	Os12g0583700	31.3333	88.3333	35.3333	819.333	48	147.333	32.6667	634
C3H	Os01g0192000	98.3333	64	47	75.6667	49	38.3333	50	49
C3H	Os01g0252200	246.667	206	221	143	179.667	199.333	212.333	192.667
C3H	Os01g0257400	275	180.333	191	208	183.333	225.333	257.667	246
C3H	Os01g0258700	663.333	783	718	772.333	768	970.333	886.333	753.667
C3H	Os01g0572100	86.6667	72	83.6667	74.3333	99	76	84	77.3333
C3H	Os01g0616400	353	320.667	259.333	389.333	290	354	362.333	396.667
C3H	Os01g0645000	385	181.667	286.667	35	295.667	246.333	601.333	104.333
C3H	Os01g0738400	1.33333	8	1	39.3333	1	7.66667	1.33333	7.66667
C3H	Os01g0917400	469	336.667	433.333	396	510.333	438.667	435	449
C3H	Os02g0161200	400	204.667	280	271.667	387.667	306.333	366.333	319.667
C3H	Os02g0194200	611.667	674	551.667	534.333	475	502.333	542.667	480.667
C3H	Os02g0301000	257	263.667	259.667	274	268.333	273	272	259.333
C3H	Os02g0677700	542	510.333	509.667	589	595.333	563	620.667	615.333
C3H	Os03g0112700	431.667	515	494	995.333	615.667	636.333	530	991.667
C3H	Os03g0698800	661.667	526.333	563	796.333	742	691.333	822.667	816.333
C3H	Os04g0105000	182.333	93.6667	146	121.333	170.667	114.667	176.333	140
C3H	Os04g0117600	566.333	391.667	417.667	339.667	451	386.667	417.333	329.333
C3H	Os04g0438700	241	166	178.667	192	238	213	262.667	250.333
C3H	Os04g0665700	301	263	292	359.667	276	276	308.667	324.667
C3H	Os04g0671800	584.667	861.667	569.333	1410.67	724.667	781	535.333	930.333
C3H	Os05g0128200	3349.33	2913.67	3425.67	6064.33	5610.67	4208.33	4914	9023
C3H	Os05g0195200	893.333	695.667	493	1017.67	696	812.333	859.333	669.333
C3H	Os05g0525900	679	1467.33	310.667	2040	349.667	1254.67	544	2493.67
C3H	Os05g0576300	63.3333	55	74	23.6667	66.6667	62.3333	119.333	53.6667
C3H	Os06g0618100	192.667	181.667	218.667	141.333	189	167.667	191.333	152.667
C3H	Os06g0677700	286.333	265	261	271.667	287	262.333	267.667	254.667
C3H	Os06g0682800	48.3333	28	39	36.6667	65	52.6667	53	46.3333
C3H	Os06g0704300	213	169	160.667	111.333	176.333	191.333	172.667	99.6667
C3H	Os07g0568300	586	600.667	658.667	1377.33	890.667	999.667	918	1474.33
C3H	Os08g0135800	18.6667	30	25.3333	19.6667	19	24.6667	18	17
C3H	Os08g0159800	383.667	307.667	340.333	361	291.667	326	349.667	356.333
C3H	Os10g0391300	47.3333	10	21.3333	7.33333	9.66667	13.3333	16.3333	9
C3H	Os11g0472000	780.667	682	738.667	798	801.667	920.667	998	770.667
C3H	Os12g0278800	596.333	475.667	448	664.667	560.667	469.333	600.333	706
C3H	Os12g0405100	693.667	671.333	610.667	670.333	748.333	840.333	722	778
C3H	Os12g0515500	283.333	174	200	370.333	326.667	257.667	310.333	398.333
CAMTA	Os01g0923600	464.333	528	535.333	435.333	651.333	571	558	453.667
CAMTA	Os03g0191000	979.333	1402.33	1134.67	1659	1477	1434.33	1151.33	1576.33
CAMTA	Os04g0388500	728.333	713.667	781.333	856.667	1161	864.667	807	911.333
CAMTA	Os07g0490200	1012.67	1053	884.667	1045.67	1158.33	1129.67	1054	1034
CAMTA	Os07g0623100	506.667	700	540.333	618.333	673.333	556.667	487	608.333
CAMTA	Os10g0375600	892.333	1080.67	989.333	1170.67	1270.67	1022.33	1036.33	1431.33
CO-like	Os02g0178100	1162.67	2211.67	2154	1797.33	1846.67	1027	991.333	1100.33
CO-like	Os02g0610500	802.667	898	1018	1289	1136	1190.67	1378.33	1552.33
CO-like	Os02g0724000	210.333	175.667	151.667	232	193	216.667	138	218.333
CO-like	Os03g0711100	350	595.667	381	218	521	324.333	229	149.667
CO-like	Os04g0497700	1748	1925	2393	2793.33	2621	2004.67	2178	2409
CO-like	Os06g0298200	293.333	251.667	228.333	175.333	248	210	126	148.667
CO-like	Os06g0654900	2673.33	3858.33	3268.33	3510.67	4113.33	2410.67	1993	2184.67
CO-like	Os07g0667300	19.6667	20	26.6667	12.3333	15.3333	19.3333	14.6667	7
CO-like	Os08g0249000	307.667	801.333	547.667	966.667	369.333	494.333	386	729
CO-like	Os08g0536300	1298.67	1228	1030.33	1047.33	1425.33	934	861.667	1082.67
CO-like	Os09g0240200	95.6667	127.667	137	530	137.667	133.333	99	171.333
CO-like	Os09g0509700	674.667	568	396.333	483.667	668.333	551.667	588.333	732
CPP	Os01g0761100	168.667	162.667	153.333	290	172.667	155.333	148.333	258.667
CPP	Os02g0274600	51.6667	33.6667	42.3333	39.6667	43.3333	31.6667	57	36
CPP	Os05g0509400	223	218	216.333	223	202.667	239.667	234	287.333
CPP	Os06g0332700	60	53.6667	57.3333	96	78.3333	64.3333	60	79.3333
CPP	Os08g0369600	124	93.3333	85.6667	86.6667	112	92	95.6667	74.3333
CPP	Os12g0605300	172.333	235.667	170	215.667	210.333	245.333	175.667	233
CPP	Os12g0605500	584	76.6667	258.667	234.333	114	113.667	240.333	103
DBB	Os01g0202500	731.333	1110.33	762	1095.67	1025.67	1044.33	830.333	1192.67
DBB	Os02g0606200	882.667	636.333	1032	892.333	1170	822.333	737.667	864
DBB	Os02g0646200	220.333	158.333	195	115.667	181.333	141	143.667	124
DBB	Os04g0493000	3472	6026.67	9789	4158.67	6793.67	4799.33	4596.33	3462.67
DBB	Os04g0540200	222.667	246	224.667	370	226.333	146.667	176	284.333
DBB	Os05g0204600	108.333	87	94.3333	23.6667	67.3333	83	90.6667	43.3333
DBB	Os06g0152200	452	573.667	388.667	397.333	374	404.333	364.667	384.333
DBB	Os06g0713000	84	90.6667	71.3333	242.333	87	99	78.6667	213.333
DBB	Os09g0527900	446.667	420.333	501	444.667	448.667	287.333	330.333	334.667
DBB	Os12g0209200	91.3333	94.3333	134.333	174.667	238.667	77.6667	90.3333	211
Dof	Os01g0277500	153.667	92.6667	90.3333	40.3333	115.667	76.3333	93	58.3333
Dof	Os01g0673700	43	53.3333	33.3333	97.6667	61	70.6667	70	220
Dof	Os01g0758200	68.6667	133.667	74.3333	400	67.3333	212.333	117	597.333
Dof	Os02g0673700	702.333	271.667	384	197.333	319	356.333	419.333	370.667
Dof	Os02g0707200	114.667	75	135.667	117	110	132.333	167	77
Dof	Os02g0726300	2136	1524.33	1577	1493.67	1988.67	2065.33	1506.33	1825.67
Dof	Os03g0169600	69.3333	41.6667	86	56.6667	95.6667	39	83.3333	41.3333
Dof	Os03g0276300	40.6667	18.3333	23.3333	13.3333	22.3333	25.3333	28.3333	20
Dof	Os03g0619151	26	1.33333	10.3333	24	2.33333	20.6667	93	70.6667
Dof	Os03g0764900	54.3333	3	10.6667	5.66667	1.66667	9.33333	8.33333	22.3333
Dof	Os03g0821200	109.667	57	75.6667	73.6667	59.3333	75	86	89.6667
Dof	Os04g0567800	364.333	213.667	251.333	106.667	247	243.667	283.333	118
Dof	Os04g0678400	131.333	188.667	127	370.667	138.667	212.667	196	606.667
Dof	Os05g0112200	160.333	32.6667	72	68.3333	38.6667	59	117.667	84.3333
Dof	Os05g0440000	30.3333	37	57	6.66667	16.3333	24.6667	62.6667	5.33333
Dof	Os06g0284500	373.667	295.667	299	378.333	360.333	318	334.333	380.333
Dof	Os07g0236700	63	54.6667	58.6667	26	62.3333	64	58	45
Dof	Os07g0508900	294	221.667	213.333	322	194	255	239.333	309.333
Dof	Os07g0685000	469.667	531.333	642.333	526.333	714.333	526.667	457.333	524.667
Dof	Os08g0490100	133	127.333	161.667	244.667	99.3333	178.667	176.667	207.333
Dof	Os09g0475800	232.667	141.667	186.667	141	160.333	179	144.333	228.333
Dof	Os10g0496000	55	75.6667	40.3333	72	51	93	120.333	122
Dof	Os12g0569900	47	10.6667	18	13	7.66667	14.6667	27.6667	16.6667
Dof	Os12g0590700	3.66667	1	3	11.3333	1	6	15	53
E2F/DP	Os01g0678700	116.333	62.3333	70	62.3333	47.6667	47.6667	65.3333	39.6667
E2F/DP	Os02g0537500	130.333	118.333	110.333	138	94.6667	101	107.667	118.667
E2F/DP	Os02g0739700	125.667	49.6667	101.333	28	20	38.3333	64.6667	15.6667
E2F/DP	Os03g0152100	53.6667	77	58.6667	124	58.6667	90	66.6667	126.667
E2F/DP	Os04g0112200	76	65.6667	70.6667	95.6667	79.3333	82.6667	73.6667	108
E2F/DP	Os04g0416100	35.6667	34	34.3333	53.3333	45	53.3333	43	59.6667
E2F/DP	Os06g0245900	59	17	42.6667	47.3333	14.3333	24.6667	64.3333	42.3333
E2F/DP	Os12g0158800	262.333	94	208	102.667	107.333	105.667	133.667	87.6667
EIL	Os03g0324300	300.333	877.333	382.667	719.667	418	494.667	337	563
EIL	Os07g0685700	2963.33	3246.67	2846.67	7160	4088.67	6194	6552.33	9828.33
EIL	Os08g0508700	31.6667	6	11.3333	13.6667	9.66667	6.66667	10	12.3333
EIL	Os09g0490200	221	279.333	244.667	398.333	298.667	307.333	233	388.667
ERF	Os01g0165000	95.6667	244.333	124.333	569.333	125	286.667	140	404
ERF	Os01g0224100	141	90	121.333	73	96.3333	118.667	142	64.3333
ERF	Os01g0313300	46.6667	126.333	88	413.667	80	135	195.333	382.333
ERF	Os01g0752500	86.3333	576	132	421.333	110.667	461	455.667	360.667
ERF	Os01g0797600	299.667	466.667	398.667	391	156.333	381.667	563	315.667
ERF	Os01g0868000	55.6667	200	119.667	1214	111	172.667	146	977
ERF	Os02g0202000	76	164	191	88.6667	60.3333	83	151	52
ERF	Os02g0499000	336.333	369.333	429	459.333	578	446	371.333	426.667
ERF	Os02g0521100	5.66667	44.3333	13	171	16	40.6667	16.3333	152
ERF	Os02g0638650	69.6667	517.667	174.333	1800.33	212	599.667	125.333	787
ERF	Os02g0654700	207.667	338.667	400	1173	678	334.333	454.667	2376.33
ERF	Os02g0655200	7	55	11.6667	192	17.3333	53.3333	13.6667	101.333
ERF	Os02g0656600	122	78.6667	96.3333	59.6667	47.3333	144.333	195.667	52.3333
ERF	Os02g0657000	97.3333	75.6667	76.6667	49.6667	36.6667	137	217	118
ERF	Os02g0676800	7.33333	15.3333	12.3333	25.3333	16.3333	19.3333	30.6667	17.6667
ERF	Os02g0677300	4.33333	5	2.66667	36	8.66667	3.66667	2.33333	12.3333
ERF	Os02g0752800	77.6667	146.667	117	214	157.333	88.6667	93.3333	119.667
ERF	Os02g0764700	6.66667	76	10.6667	187.333	9.66667	56.3333	10	69
ERF	Os02g0781300	1	1.33333	1.66667	37.6667	4	4.66667	2.66667	39
ERF	Os02g0782700	1848.67	1983.67	1876.67	3332.67	1775.67	2547.33	2643.67	4061
ERF	Os02g0797100	22.3333	18	5	25.3333	11.3333	18	10.3333	42.3333
ERF	Os03g0174400	4.33333	9.66667	5.33333	6.33333	1.66667	6	19	2
ERF	Os03g0183000	786.333	839	786.333	2069	643.333	754.333	427.667	1914.33
ERF	Os03g0183200	397	1264.67	456	1183	580.667	1166.33	506	1605
ERF	Os03g0183300	1970.67	2584.33	1951.33	3367.33	2616.33	2150.33	1732.33	3903.67
ERF	Os03g0341000	5.66667	11.6667	9.33333	39	8.33333	10.3333	12.6667	71
ERF	Os03g0815800	773.667	1270	773.333	620	703.667	704.333	664.667	503.333
ERF	Os03g0860100	8.33333	17.6667	13	61.6667	20.3333	48.6667	18	184
ERF	Os04g0398000	133.667	267	277.667	1209.67	310.333	467	224.333	1520.33
ERF	Os04g0429050	2.66667	13.6667	3.33333	44	1.66667	9.33333	4	16.6667
ERF	Os04g0529100	16	20.3333	15.3333	60	22.3333	25.3333	19	52.6667
ERF	Os04g0546800	822	994.333	889.333	3786	1477.67	2166.67	1705	6783.33
ERF	Os04g0549700	124	145.333	250	58	117.667	255	385.667	104
ERF	Os04g0549800	1.66667	1.33333	2	2.33333	1.66667	6.66667	19	3.33333
ERF	Os04g0550200	108.667	70.3333	73.6667	29	49.3333	85.3333	136.333	39
ERF	Os04g0610400	88.6667	160.333	141.667	384.333	131	137.333	98	313
ERF	Os04g0648900	929	1071.67	961.333	1857	1312	1272.67	985.667	2266
ERF	Os04g0669200	268.333	603	308.667	1261.67	343.667	573.667	378.667	1248.67
ERF	Os05g0316800	544	521	593.667	538.667	851	540	614.667	820.667
ERF	Os05g0346200	731.667	1038.67	845.667	1111	934.333	872	804.333	935.333
ERF	Os05g0361700	28.6667	36.6667	8	5.33333	4	15.3333	8.33333	5
ERF	Os05g0437100	4.66667	26.6667	17.3333	118.667	19.6667	67.3333	55.6667	289.667
ERF	Os05g0497200	195.667	438.667	217	238.667	113	283.333	312.333	385
ERF	Os05g0497300	747.333	830.333	867.333	1128.67	766.333	821.667	1134.33	1588
ERF	Os05g0572000	26.6667	125.333	78.3333	337.333	76.3333	136.667	73.3333	160.667
ERF	Os06g0127100	5	119.333	7.33333	493.333	12.6667	77.6667	10.3333	188
ERF	Os06g0166400	11	49.6667	17.6667	101.667	20.3333	46.6667	17.6667	89.6667
ERF	Os06g0181700	17.3333	5	6.33333	4	1.66667	3.66667	5.66667	9
ERF	Os06g0194000	6384.67	6466.67	5900.67	4725.33	4778.33	4940.33	4914.33	4774.67
ERF	Os06g0222400	141.333	137.667	137.667	361.333	246	182.667	198.333	688.333
ERF	Os06g0604000	162	406.333	369.333	131	94.3333	253.333	610	96.6667
ERF	Os06g0691100	168.667	247.333	170	224.667	188.333	274.667	218.333	272.667
ERF	Os07g0124700	30.3333	1	3.33333	1.66667	1	4	8.33333	7.66667
ERF	Os07g0227600	536.333	843.667	526.667	1817	493.667	1084	700.667	1254.33
ERF	Os07g0410300	7.66667	7.66667	4.33333	17.6667	6	15.6667	7	49.3333
ERF	Os07g0410700	10	10	8.33333	12	10	16.6667	11.6667	49.3333
ERF	Os07g0617000	809.333	1096.33	821.667	2688.33	813.667	1006.67	808	3644.33
ERF	Os08g0408500	604.333	887	658	909.333	783.333	964	907.333	1003.33
ERF	Os08g0442400	34.3333	25	28	50.6667	21.6667	28.3333	16	36
ERF	Os08g0474000	2.66667	28	10	179	17	32	4	54.6667
ERF	Os08g0521600	2.33333	2	1	31.6667	1.33333	4.66667	1.33333	16.3333
ERF	Os08g0537900	248.667	149.667	193.667	295.333	186.333	201.333	345.333	366.667
ERF	Os09g0286600	1080	1502	1508	3397.67	1497.33	1263.67	1106	3678.67
ERF	Os09g0309700	140	210.667	175	120.333	191.667	205.333	168.333	117.333
ERF	Os09g0369050	1516.67	1205.33	1823	1321.33	2125.67	2036.67	3003.67	2143.67
ERF	Os09g0434500	4689.67	6036.67	5341	3440.67	4293	4283	4552	3270.67
ERF	Os09g0457900	4.33333	8	8	47.6667	9.33333	20.3333	3	17
ERF	Os09g0522000	12.6667	20.3333	16.3333	26.6667	35	12.3333	14	9
ERF	Os09g0522200	19	20.6667	40.6667	108.333	66.6667	18.6667	29	81.3333
ERF	Os10g0390800	21	11.6667	7	26.3333	8	14	10	35.3333
ERF	Os10g0560700	278.333	344.333	420.333	179	209.667	761	952.667	365.333
ERF	Os11g0168500	10.6667	59.3333	8.33333	568	11	83	18.3333	284.667
ERF	Os11g0242300	1.66667	5.33333	1	44.3333	1	4	2.66667	18.3333
ERF	Os12g0603300	59	13	44.3333	8.66667	11	7.33333	19.3333	6.66667
FAR1	Os02g0284500	38	23.6667	26.3333	19.6667	35.3333	27	37.3333	21.3333
FAR1	Os02g0542200	71.6667	36.6667	42.6667	31.6667	63.6667	38.3333	39	33
FAR1	Os02g0550900	146.667	158.667	120.667	155.667	160.667	153.667	133.333	136.333
FAR1	Os02g0608100	396	286.667	366	402.667	489.333	384	410	429.667
FAR1	Os02g0608300	270.667	227.667	253	270.333	309.667	268.667	250	257
FAR1	Os03g0181600	111.667	95.6667	73	72.6667	94	107.333	95.3333	74.3333
FAR1	Os03g0255000	496.333	392.667	441	458.667	475.667	408.333	398.667	407
FAR1	Os03g0255400	803.667	675	596	1261.67	1121.67	689.333	502	1313
FAR1	Os03g0655600	514.333	421.667	492	482.667	732	464	504.333	613.333
FAR1	Os03g0718200	58.6667	68	48.3333	45.3333	53	49.3333	49.6667	41.6667
FAR1	Os03g0777700	521.667	477.667	417.333	670.667	555.667	508	483.333	584.667
FAR1	Os03g0843700	430.667	302.333	359.333	282.333	458.333	345.333	371.667	318.333
FAR1	Os04g0476500	381	401	314	267.667	385	352.333	337.667	231
FAR1	Os05g0475600	80.6667	116	91	102	81.6667	84	70.3333	85
FAR1	Os06g0166100	178	208	202.333	254.333	278.333	271	237.667	215.667
FAR1	Os06g0597800	55.3333	47.3333	56.6667	49.3333	56.3333	57	54	48.3333
FAR1	Os07g0563600	152	133.667	129.667	162	182	155.667	169.333	171.333
FAR1	Os07g0615900	374	283	336	242.667	410	340.333	355	238.333
FAR1	Os12g0160900	163.333	133	129	122	174.667	142.667	140	139.333
FAR1	Os12g0225300	169	101.667	139	105	188	146.667	158.333	132
G2-like	Os01g0176700	96	66	65	20.3333	55.6667	54.6667	61	23.3333
G2-like	Os01g0239000	1387.33	1743.33	2011.67	2565	2635.33	2351	2691.33	3060
G2-like	Os01g0844900	53.3333	23.3333	26	38.3333	35	28.3333	30	37
G2-like	Os01g0971800	585	439.333	496.333	645.333	720.667	756	708.667	604
G2-like	Os02g0139000	220.333	422.667	294	630.667	337.333	357.333	180.333	356.333
G2-like	Os02g0168200	5.33333	7.66667	4.66667	88.6667	8	17	3.66667	64.6667
G2-like	Os02g0174000	155.333	76.3333	89.6667	70.6667	73	81	99	66.3333
G2-like	Os02g0241200	67	70	112.667	64.6667	47.6667	80.3333	62.6667	85.3333
G2-like	Os02g0696900	57.6667	21.3333	35.3333	23.3333	35.6667	56	56	51
G2-like	Os02g0700300	105.333	110.667	111	49.6667	86.6667	55	63.3333	26
G2-like	Os03g0325500	270.333	534.333	356.667	87	344.333	277.333	186.333	68.3333
G2-like	Os03g0329900	355.667	426.333	402	358.333	441	433	332.667	327.333
G2-like	Os03g0654600	308	397.333	305.333	488.333	319	589.667	301.667	448.667
G2-like	Os03g0764600	1963	2164.33	1375.67	7673.33	2782	2315.33	1078	5467.67
G2-like	Os03g0766500	28.3333	39.3333	34	37	27	29	32.3333	34
G2-like	Os04g0566600	50	49.6667	65.6667	42.6667	47.3333	65.6667	42.6667	50
G2-like	Os04g0665600	809.667	435.333	358.667	118.667	712.333	252.667	254	86.6667
G2-like	Os05g0412000	687	626.333	621.333	1252.33	827.333	1061.33	1020	1466
G2-like	Os05g0488600	141	49.3333	111.333	23.6667	137.333	64.6667	96.3333	23.3333
G2-like	Os05g0491500	477.667	555.333	496.667	372.333	570.333	530.333	392.333	361.667
G2-like	Os06g0348800	1048.33	865.333	1253	808	1513	943.333	1289.67	1017
G2-like	Os06g0543200	70	67	78.3333	78.6667	60.6667	90	46	66.6667
G2-like	Os06g0609500	226	158	198.333	126.333	120.333	149	195.333	117.667
G2-like	Os06g0664800	43.6667	39	32	49.3333	16.3333	28	22.6667	33.3333
G2-like	Os06g0670300	78	197.667	160.333	582	143.333	141	70.6667	298.333
G2-like	Os06g0703900	317	369	353.333	441	261.667	295	372.667	301.333
G2-like	Os07g0119300	1034.67	1359.33	1019.33	1732.33	1330	1130.67	810	1240.33
G2-like	Os07g0438800	544.667	574.333	587.333	487.333	586.333	524.333	419.333	478.333
G2-like	Os07g0685300	110	68.3333	104.667	8	63	75	69.6667	9.66667
G2-like	Os08g0160300	41	7	13.3333	4.33333	9.33333	11	16.6667	12.6667
G2-like	Os08g0346400	190.667	139	170.667	98	180.667	140.333	152.667	108.667
G2-like	Os08g0346500	70.3333	46.3333	61.3333	37.3333	50.3333	43.3333	43	36.6667
G2-like	Os08g0434700	844.667	421	618.667	414	586.667	502	667.667	372
G2-like	Os09g0299000	565	409	532	426.667	411	383.333	462.333	368.667
G2-like	Os09g0299200	551.333	742.667	591.667	848.667	725.667	776.667	529	764
G2-like	Os09g0395300	47	32	39	28	33.3333	38.6667	89	53
G2-like	Os12g0105600	115.667	272.333	255.667	229.333	304.667	184	174	209.667
G2-like	Os12g0586300	293	193.667	202.333	116.667	232.333	167.667	171	169.333
GATA	Os01g0343300	82.3333	85	76	86	82	90.6667	54	92
GATA	Os01g0662800	20.6667	3	5.66667	4.66667	1.33333	5.66667	14	9
GATA	Os01g0745700	36.3333	28.6667	35.6667	37	13.6667	34.3333	80.3333	15
GATA	Os02g0148500	376	490	464	498	451	410	373.333	415.333
GATA	Os02g0220400	289.667	229	368	111	246	224.667	383.333	113
GATA	Os03g0684000	373.333	380	387.333	312.667	443.333	407	401	315.667
GATA	Os03g0734900	174	206.333	201.333	202.333	208.333	171.667	144.333	188.667
GATA	Os03g0831200	821	682.333	643.667	389.333	355.667	536.333	855.667	337
GATA	Os05g0155400	384.333	261.667	236.667	377.333	367.333	222.667	135.667	406.333
GATA	Os06g0571800	342	441.333	417	470	431	297.333	352	293.667
GATA	Os06g0698900	238	162.333	194.333	165.333	166	182.333	192.667	164.667
GATA	Os12g0168800	40	37	28.3333	58	31	40	32	56.6667
GATA	Os12g0624900	253.333	171	213.667	97	170.333	140.667	163	95
GRAS	Os01g0646300	161	132	156	47	95.6667	120.333	222.333	45.3333
GRAS	Os01g0842200	517	919.667	787	1808	859	1138.33	980.667	1387.33
GRAS	Os01g0881500	932	1114.67	970	1504.33	1541.67	956.333	775	1762.67
GRAS	Os01g0948200	572	1031.67	683.333	2533.67	804.667	1879.67	1382.67	3554.33
GRAS	Os02g0662700	14.6667	27.6667	15	10.3333	17	10.6667	11.3333	9.66667
GRAS	Os02g0663100	214	104	165.667	109.667	226	156.333	230.333	184
GRAS	Os02g0681900	158.333	163	196.333	145	150.667	180	173	138.667
GRAS	Os03g0193000	372	358.667	410.333	337.333	347.667	418.333	367.667	419
GRAS	Os03g0433200	130	37	84.3333	32	32.6667	52.3333	92	42.3333
GRAS	Os03g0690600	391	285.333	294	406.667	422.667	347.333	336.667	411.667
GRAS	Os03g0707600	5097.67	2533.33	3895.67	2531.67	3845	3393.33	4782	4119
GRAS	Os03g0723000	193.667	98	113	115.667	91.6667	119.667	157.667	147.333
GRAS	Os04g0432100	8.33333	6.33333	13	67.6667	12.6667	8.33333	8.33333	30
GRAS	Os04g0580300	238	366.667	353	236.667	317	319.667	264	200.667
GRAS	Os04g0590400	173	129.667	130.333	115.667	132.333	190	170.667	162.667
GRAS	Os05g0500600	61.3333	27	36.3333	16.6667	48	28.6667	22.6667	16.3333
GRAS	Os06g0127800	378.667	76	215.667	69.3333	53	91	191.667	47.3333
GRAS	Os06g0211500	60.3333	37.3333	39	27	24.6667	31.6667	38	31.6667
GRAS	Os06g0610350	23.3333	8	8.33333	3.33333	3.66667	6.33333	4.66667	5.66667
GRAS	Os07g0545800	36	38	45.6667	53	33.3333	33.3333	32.6667	40.3333
GRAS	Os07g0567700	819.333	547	677.333	316.667	470	572.667	684.667	414.667
GRAS	Os07g0583600	502.333	544.667	763.667	677.667	941	514	527.667	469
GRAS	Os07g0586900	257	47.3333	102	18.6667	34	64.3333	157.333	17
GRAS	Os07g0589200	31.6667	21.3333	48.6667	37	15.3333	25.6667	61.3333	4.66667
GRAS	Os10g0369600	37.6667	59.3333	41.6667	108.667	40	51	35	74.3333
GRAS	Os11g0124300	295.333	131.333	264.333	131.667	152.667	205.667	408.333	133.333
GRAS	Os11g0160600	25	27.3333	22	9.66667	14.6667	18	17.6667	13
GRAS	Os11g0705200	242.333	392	423.333	525.333	658.333	488.333	438.333	905.667
GRAS	Os11g0705900	50.6667	39.6667	43.3333	21	47	38.3333	40	19
GRAS	Os12g0122000	291.667	134.667	266.667	201.667	151.333	214.333	543	144
GRAS	Os12g0138166	28.3333	15.3333	13.3333	8.33333	7.66667	11	12.6667	7.33333
GRAS	Os12g0573200	653.333	666	629	1025.67	960.333	818.333	839.667	1545.33
GRF	Os02g0678800	148.333	81	89.3333	99	21	72	180	80.3333
GRF	Os02g0701300	102.667	34	45.6667	25	18.3333	51	77.6667	10.6667
GRF	Os02g0776900	157.333	20	58.3333	20	13.3333	36.3333	144.333	11
GRF	Os03g0729500	192.333	62.3333	101.333	137.333	22.6667	82.3333	222.667	121.667
GRF	Os04g0574500	36.6667	29	16.3333	2.66667	8.33333	19.3333	17.6667	1.66667
GRF	Os04g0600900	301	136	163	159	127.667	180	333.667	125
GRF	Os06g0204800	48.6667	2.33333	7.66667	2	3.66667	2	3	1.66667
GRF	Os07g0467500	628.667	689.333	612.333	565.667	505.667	571	515.667	427.333
GRF	Os11g0551900	82.6667	33.6667	44.6667	45.6667	25.3333	44	47	50.3333
GRF	Os12g0484900	235.667	11.3333	52.6667	11.6667	9.66667	17.6667	32.6667	14
GeBP	Os01g0249900	287	305.333	260.667	224.667	292.333	288.333	286	275.667
GeBP	Os02g0288200	601.667	487	473	343.667	525	420	510.333	360.333
GeBP	Os02g0768700	126	119.667	121.667	135.667	105.667	134.667	170.667	167.667
GeBP	Os02g0771200	385	387	352	249	325	288	331	281.667
GeBP	Os03g0370250	105.333	107.333	118.333	133.333	96	165.667	186.667	203.667
GeBP	Os03g0708800	60	47.3333	52.3333	58.6667	70.6667	102	86.6667	100.667
GeBP	Os07g0636100	89	59	82.6667	43.3333	83.6667	74	90.6667	78.3333
GeBP	Os08g0467600	173.333	185	158.667	184	164	204.667	234.667	201.333
GeBP	Os09g0451700	166.333	217.667	142.667	162.667	178.667	167.667	185.333	204
HB-PHD	Os06g0229300	421.667	457.333	358.333	557.333	405	397.333	398.333	411.667
HB-other	Os01g0672201	97.6667	48.6667	54	72.3333	94	79.6667	154	122.667
HB-other	Os01g0934300	380	258.333	306.333	362.667	471	388.667	423.667	449
HB-other	Os02g0147800	548.333	508.333	557.333	735.667	605.667	613.667	605	754.667
HB-other	Os03g0769800	855.667	927	515	1600.33	623.667	1208.67	893.667	1888.33
HB-other	Os05g0188600	211	177.333	183.667	176.667	219	202	209.333	184.333
HB-other	Os05g0562400	1144.33	987.333	1114	1329.67	1448	1202	1222.67	1312.67
HB-other	Os06g0485100	700.333	763	696.667	589.667	687	713.667	673.667	621
HB-other	Os06g0601000	927.333	1236.67	1247	814.667	1174.67	1073.33	1023	786.333
HD-ZIP	Os01g0643600	22.6667	2	5.66667	2	1.66667	2.33333	2.66667	2.33333
HD-ZIP	Os02g0149900	102	23.3333	136	40	153.333	25	66.6667	43.3333
HD-ZIP	Os02g0565600	87.6667	89	85.6667	202	86	125	83	185.667
HD-ZIP	Os02g0649300	12.3333	1723	24.6667	5028	22.3333	1443	43	1351.33
HD-ZIP	Os02g0674800	1137.67	1562.67	1877.33	1069.67	1219.67	1240	2019.67	1005
HD-ZIP	Os03g0109400	156.333	46.3333	77.3333	85.6667	61.3333	89	132.333	96
HD-ZIP	Os03g0170600	170	159.333	115	45	83.3333	150.333	298.333	46.6667
HD-ZIP	Os03g0188900	352	579	477.667	441.333	422.667	577.667	588.333	558.667
HD-ZIP	Os03g0198600	62	134	61.6667	2902.33	17	375	131.667	3056
HD-ZIP	Os03g0231150	192	130.667	108	242.667	153.333	210.667	94.6667	254.667
HD-ZIP	Os04g0541700	66.6667	1188	211	1561	111.333	669.333	83.3333	622.333
HD-ZIP	Os04g0548700	54	33.6667	53.6667	44.6667	37.6667	60.3333	104	39.3333
HD-ZIP	Os04g0569100	53.6667	142.333	95.6667	203.333	62	134	69	159
HD-ZIP	Os04g0627000	921.333	1066	1460.33	1480	1372.33	1175	1583	1229
HD-ZIP	Os06g0140400	132	114.667	172	30	129.333	89.3333	372.333	16
HD-ZIP	Os06g0140700	528	262.333	502	116	459.333	402	1608.67	114.667
HD-ZIP	Os06g0208100	75.3333	48.3333	82	63.3333	34	54.3333	139	49
HD-ZIP	Os07g0581700	23.6667	2.66667	11	9.66667	1	5.66667	7	25.3333
HD-ZIP	Os08g0136100	276.333	157.667	273.667	402.667	203.333	231.667	637.667	298
HD-ZIP	Os08g0187500	1493	1347.67	1953	1660.67	1799	1604.67	1771.67	1665.67
HD-ZIP	Os08g0292000	693	286	518	264	539.333	378	543.333	283.333
HD-ZIP	Os08g0416000	3212	2862.67	2582	3638.67	2489.67	3035.33	2531.67	5490
HD-ZIP	Os08g0481400	1183.67	1113	1089.33	399.667	919.667	856	1327	387.333
HD-ZIP	Os09g0379600	195.333	1240.67	346.667	1803.67	484.667	1405.67	212	1552.33
HD-ZIP	Os09g0447000	54.3333	36.6667	50.6667	18	32.3333	39	70	20.3333
HD-ZIP	Os09g0470500	64	103.333	112.667	71	79.3333	100.333	113.667	78
HD-ZIP	Os09g0526300	158.667	178	207.333	305.333	182	309	458	294
HD-ZIP	Os09g0528200	541	866.667	560.667	751.333	517.333	726.333	497.667	675.667
HD-ZIP	Os10g0103700	141.333	211.333	164.333	275.333	183.333	216.667	134.667	164.333
HD-ZIP	Os10g0377300	220.333	106	114.667	219	92.6667	107.333	99.3333	192.333
HD-ZIP	Os10g0404900	270.667	140.333	238.667	104.333	167.333	175	388	163.333
HD-ZIP	Os10g0480200	89.6667	93	60	70.3333	53.6667	74.3333	120	92
HD-ZIP	Os10g0561800	543.667	485.333	711.333	376	1110.33	570.667	633.667	774
HD-ZIP	Os10g0575600	219	63	140.333	167.333	38.6667	76	258.333	177
HD-ZIP	Os12g0612700	14.6667	13.3333	9.66667	6.33333	6.66667	7	16	4
HRT-like	Os07g0586700	258.667	207.333	235.667	159.667	136.333	126	200	90.3333
HSF	Os01g0571300	23.6667	86.3333	12.3333	37.6667	23.6667	66.6667	14	23.3333
HSF	Os01g0625300	44	41.3333	51.6667	31.6667	57	40	54.3333	25.6667
HSF	Os01g0733200	647	1247.33	665.667	546.667	780	793.667	483	365.333
HSF	Os01g0749300	105.333	145	124.333	142	156	136.667	123	155.333
HSF	Os02g0496100	199.333	223.667	259.667	221.667	322.667	236.667	217.333	262.333
HSF	Os02g0527300	343.333	358.667	427	773.333	639.333	415	415.333	448.667
HSF	Os03g0161900	251	158.333	234.667	238.667	418.333	240.667	253.667	145.333
HSF	Os03g0224700	169	286	246.667	714.667	256	266	170.667	483
HSF	Os03g0366800	99.6667	11.3333	24	11.6667	4	17.6667	23	7
HSF	Os03g0745000	4.33333	66	5.66667	315.667	5.66667	128.667	3.33333	96.6667
HSF	Os03g0795900	480.333	504.333	452.333	522.667	537.333	559.667	435.667	426.333
HSF	Os03g0854500	530.667	516.667	559.667	590.333	595.667	547.667	517	587
HSF	Os05g0530400	41	114.333	126.333	157	252.333	219.667	175.667	252
HSF	Os06g0553100	8	64	17.3333	82.6667	5.66667	67	19.6667	52
HSF	Os07g0178600	103	99.3333	122.667	27	56.6667	94	126	22.3333
HSF	Os07g0640900	172.333	20.3333	51	11.6667	15.3333	37	77	16
HSF	Os08g0546800	23	96	48.6667	130.333	61.6667	107.333	31	73
HSF	Os09g0455200	32.6667	8.66667	12.3333	2	4	10	22.3333	2.33333
HSF	Os09g0526600	9.66667	44	8.33333	121.667	11.3333	47.3333	8	56.6667
HSF	Os10g0419300	243.667	386.667	219	372.333	318.333	383	224	309
LBD	Os01g0129600	7	3.33333	4	26	2	7	9.66667	67.6667
LBD	Os01g0169400	164	15.6667	63.6667	21	38.6667	25.3333	22.3333	39.6667
LBD	Os01g0511000	310.667	228.333	269	216.333	267.667	287.667	273.333	225.667
LBD	Os01g0571500	49	111.667	64.6667	86.6667	104	67.6667	43.6667	98.3333
LBD	Os01g0825000	18.6667	27	23.3333	24	13.6667	25.6667	18.6667	30.6667
LBD	Os01g0889400	137.667	238.667	174.333	148.333	64	225.667	229	137.333
LBD	Os03g0149000	20	17	33	13	3.66667	17	7	8
LBD	Os03g0246900	16.3333	16.6667	22	14	11.3333	36	24	35.3333
LBD	Os03g0287400	11	67.3333	32.3333	104.333	50.3333	60	32.3333	73
LBD	Os03g0445700	127	52.6667	23.6667	71.3333	10.3333	37.6667	33	50
LBD	Os03g0609500	509.667	325.333	262.667	133	452.333	267.667	205	144
LBD	Os03g0659700	90.3333	26.3333	39.6667	12	8	40.3333	67.3333	16
LBD	Os05g0123000	11.6667	7	10.3333	14.3333	17.6667	14.6667	30.6667	34.3333
LBD	Os07g0589000	319	753.667	374.333	979.667	487.667	521.667	282	845
LBD	Os11g0106900	27.6667	79.3333	31.6667	59	16	54	28.3333	55.6667
LSD	Os01g0612700	229.333	116.667	136	99.6667	134.667	124.333	165	96.6667
LSD	Os03g0639600	257	402.667	335	487.333	378.667	343.333	286.333	502
LSD	Os07g0472200	246	159	213	170.333	249.667	227.333	257	220.333
LSD	Os08g0130100	115.333	62.3333	42.3333	42.3333	46.3333	44.6667	45.6667	43.3333
LSD	Os08g0159500	857.667	432.333	908	771	1036.33	538.333	688.333	655.667
LSD	Os12g0611000	79.3333	74.3333	63	95	68.3333	74.3333	66.6667	75
M-type_MADS	Os01g0922800	440	535.333	397.333	264.333	363.333	416.333	350.667	274.333
M-type_MADS	Os02g0731200	99.6667	114.667	120.667	63.3333	138.333	113.333	70.3333	62.3333
M-type_MADS	Os04g0461300	18	11	17	21.3333	17	16.6667	19	24.6667
MIKC_MADS	Os01g0726400	60.6667	3.66667	19.3333	4	4.33333	11.3333	17	2.33333
MIKC_MADS	Os01g0883100	64.3333	34.3333	47	19	39	23.3333	34	23.3333
MIKC_MADS	Os02g0579600	138.333	103	122.667	82.6667	144	132.333	140.333	95.6667
MIKC_MADS	Os02g0761000	856.333	1136.67	860.667	770	799.333	898	847.333	750.667
MIKC_MADS	Os03g0186600	602.333	514.667	593.667	518	538.333	606	594.333	600
MIKC_MADS	Os04g0614100	31.3333	36	26	27	25.3333	29	21.3333	39.3333
MIKC_MADS	Os06g0108500	148	94	84.6667	97	35.3333	43.3333	36	70.6667
MIKC_MADS	Os06g0217300	687.667	627.333	636.333	512.333	398.333	415.667	430.667	384.333
MIKC_MADS	Os06g0667266	64.3333	38	58	31.6667	62	42.6667	46.3333	37.3333
MIKC_MADS	Os06g0712700	369.667	235.667	207.333	186.667	151.667	164.333	112	131.333
MIKC_MADS	Os07g0605200	91.3333	77.3333	104.667	107.333	54.3333	79	81	65
MIKC_MADS	Os08g0112700	177.667	227.667	125	26.3333	65.6667	119.333	68.3333	15.3333
MIKC_MADS	Os10g0536100	1524.67	1766.67	2423	2628.67	3013.33	2389	1906.33	2728
MYB	Os01g0128000	37.6667	28	22.6667	35	19.3333	23.6667	10.3333	52
MYB	Os01g0142500	442	607.333	429.667	674.667	371	538.667	493.667	549.333
MYB	Os01g0191900	488.667	322.333	348	320.667	629	514.667	476	616
MYB	Os01g0274800	116	15	33	15	19	64.6667	134.667	86
MYB	Os01g0285300	354	344.333	507.333	61	245.333	546.667	541	132.667
MYB	Os01g0298400	4.66667	18.3333	9.66667	24	25	47	15.6667	53
MYB	Os01g0305900	147.667	167	168.333	226	98.3333	163	170.333	176.333
MYB	Os01g0545100	98.6667	69.3333	128	13.3333	86	57.6667	155	16.6667
MYB	Os01g0685400	104.333	61	72	64.6667	58.3333	89.6667	145	133.667
MYB	Os01g0695900	5.66667	18	27.3333	26.6667	20	28.3333	6.66667	15.3333
MYB	Os01g0702700	144.333	198	227	59	115.333	209.333	306	94.6667
MYB	Os01g0812000	94.3333	85.6667	104.667	149.333	97.3333	105.667	104.333	117.667
MYB	Os01g0841500	254.333	349	290.333	522.333	298	456	283	470
MYB	Os01g0850400	35.6667	19	28.3333	31.6667	23	18.6667	34	42
MYB	Os01g0853700	228	214.667	214	143.333	167.667	332.333	244.667	173.667
MYB	Os01g0863300	18	158.667	37.3333	821	31.3333	177	28.6667	560.333
MYB	Os01g0874300	205.333	241.667	279	330.333	222	288	326.667	442.333
MYB	Os01g0975300	1240.33	317	608.333	220.667	1533.67	322	417.667	310
MYB	Os02g0187700	244.667	302	208.333	783.333	119.333	388.333	449	825.333
MYB	Os02g0271900	423.333	321.333	318.667	219	289.667	292.667	298.667	201.333
MYB	Os02g0579300	37.3333	72.3333	71	65.3333	21	57.6667	113.667	15.6667
MYB	Os02g0624300	10.6667	13.6667	20.6667	48	34.6667	11.3333	21	63.3333
MYB	Os02g0641300	121.667	221.667	165	1224.33	102	293.667	216	1029.67
MYB	Os02g0695200	20	20	29	5.66667	12.3333	18.3333	11.6667	11.3333
MYB	Os02g0732600	33	72.3333	39.3333	17	16.3333	55	35.3333	13
MYB	Os02g0786400	9.33333	11.3333	6	19.6667	4	7.33333	7	9
MYB	Os03g0315400	192	274.667	134.667	281	212.667	159.667	135.333	246.333
MYB	Os03g0371800	86.3333	107	165	117.667	61.3333	124	246	135
MYB	Os03g0720800	84.3333	83	81	83	93.3333	96	77.6667	95
MYB	Os03g0771100	24.3333	11	19	14.6667	20.6667	18.6667	23	19.6667
MYB	Os04g0348300	685.333	647.333	587.333	678.667	627.667	571.333	715	616.333
MYB	Os04g0461000	8	19.3333	17	3.66667	7.33333	12	40.3333	2.66667
MYB	Os04g0517100	200	420.667	305	1388.67	363	486	444	1607
MYB	Os04g0594100	115.667	41	87.3333	43.3333	85.3333	48	57	58.3333
MYB	Os05g0132700	4.66667	27.3333	5.66667	85.3333	12	31	5	50.6667
MYB	Os05g0140100	381.667	372.333	587.667	103	331	431.667	632.333	166
MYB	Os05g0350900	23.3333	18	39.6667	5.33333	31	24.3333	54.3333	8.66667
MYB	Os05g0429900	629.333	461.667	780	489	839.333	771	786.333	650
MYB	Os05g0442400	3.33333	5	4	385.333	4	16	4	195
MYB	Os05g0449900	663	385	528.667	225	527	597.333	704	331.667
MYB	Os05g0459000	46.6667	22	34	38.3333	34.6667	41.6667	43.3333	51
MYB	Os05g0543600	138.667	144.333	261	78.3333	144	218	342	143.333
MYB	Os05g0553400	155	157.667	171.667	508.333	220.333	306	291	1145.33
MYB	Os06g0112700	11.3333	11.6667	12.3333	6.33333	17	15.6667	46.3333	17.6667
MYB	Os06g0205100	12.6667	14.3333	20	11.6667	13.6667	45.6667	37.3333	21.6667
MYB	Os06g0258000	21	26.3333	16.3333	13.6667	14.6667	25	13.3333	16.6667
MYB	Os06g0605750	61.6667	55.6667	57.6667	64.3333	73	54.3333	59.6667	60.6667
MYB	Os06g0637500	199.333	455.333	309	905.333	236.667	725	646.667	1728.33
MYB	Os07g0139500	249	208	217.667	305.333	306.667	292.333	251	294
MYB	Os07g0497500	22.3333	33.6667	43	11.6667	40.3333	33	38	24.3333
MYB	Os07g0627300	229.333	172.333	231.667	330	289.333	191.667	224.333	331.333
MYB	Os07g0629000	45.6667	39	45	68	59	97.3333	154.667	103
MYB	Os07g0634900	246.667	251	402.667	84.3333	188.333	328.667	525.333	162.333
MYB	Os07g0688200	49	72.3333	60	184.333	81.6667	131.667	92	259
MYB	Os08g0151300	44.6667	27.3333	49	8	34.3333	43	64	7.66667
MYB	Os08g0248700	10.6667	38	29	30.3333	11.3333	16	13	21.6667
MYB	Os08g0433400	92	129	138.333	47.6667	55	112	206	26.3333
MYB	Os08g0437300	182.333	347.333	198.333	227.333	129.333	404.667	191.333	315.667
MYB	Os09g0106700	13.3333	27.3333	22.6667	33	24.6667	32.6667	28.6667	48.6667
MYB	Os09g0532900	428	280	363	186.333	357.333	287.667	267.667	202
MYB	Os09g0538400	1109	948	1211.33	279	1109.67	889	1009	430.333
MYB	Os10g0478300	7.66667	9	8.66667	87	10	18	4	87
MYB	Os11g0128500	78	218.333	214.333	12.6667	43	161.667	57.3333	114.667
MYB	Os11g0207600	27.6667	26.3333	21.3333	34	32	41.6667	41.3333	84.3333
MYB	Os11g0558200	54.3333	95	117	49.6667	69.3333	109.333	60.3333	61.6667
MYB	Os11g0684000	18	69.6667	35.3333	410.667	39	126.667	38	416
MYB	Os12g0125000	88.6667	251.333	245	18.3333	54	199.667	72.3333	177
MYB	Os12g0175400	60.6667	118	123.667	56.3333	155.667	189.333	189.333	116.333
MYB	Os12g0238000	79	40	61	94.3333	48	54.6667	75.6667	96
MYB	Os12g0564100	24.6667	87	57.3333	453	67.6667	121.667	38.6667	368.667
MYB	Os12g0567300	465.667	392	478.333	356	362.333	355.333	403.333	246.667
MYB	Os12g0572201	128.333	56	105.667	49.3333	59.6667	133	128.667	67.6667
MYB_related	Os01g0187900	189.667	405.667	345.333	629	414.667	346	249	434.333
MYB_related	Os01g0192300	408.667	1264.67	617	2094.67	550.667	1463	573.333	1418.33
MYB_related	Os01g0193900	168.667	181	161.333	242	184.667	192	179.333	247
MYB_related	Os01g0524500	209.333	108.667	123	167	192	197	237.667	284
MYB_related	Os01g0589300	334.333	452.333	468.333	512	376.333	372.333	326	354.667
MYB_related	Os01g0603300	423.333	284.667	218.333	207	168.333	156	172.333	167
MYB_related	Os01g0619900	204.667	158.667	210	84.6667	261.333	135	137.667	104.667
MYB_related	Os01g0663051	13	5.33333	32.3333	1	8	1.66667	5	1
MYB_related	Os01g0708000	674	755.667	663.333	482	632.667	542.333	566.667	394
MYB_related	Os02g0551400	381.333	395	336.667	338	402	444	433.667	390
MYB_related	Os02g0680700	206.333	244	268	241.667	292.667	191	177	192
MYB_related	Os02g0685200	8.66667	20	13	106.333	11	18	4	28.6667
MYB_related	Os02g0706400	164.333	81.3333	147.333	81.6667	163	100	135.333	88.6667
MYB_related	Os02g0776700	567.667	976	680.667	677.667	753.333	694	644.333	628
MYB_related	Os03g0241100	567.333	477.667	577.333	482.333	670.333	544.333	580.333	496
MYB_related	Os03g0425800	626.667	735	692.667	1212.33	722.333	781	722.667	933.667
MYB_related	Os03g0750800	1116	1426	1096.33	1403.33	1102.67	1205.33	1068	1148
MYB_related	Os04g0583900	25.6667	59	29	99.6667	21	54.3333	14.3333	42.3333
MYB_related	Os04g0676700	510	827.333	614.333	879.333	728.667	711.667	491	716
MYB_related	Os05g0114700	6841.67	1551	2099.67	1337.67	4924	1976	2779	1601.67
MYB_related	Os05g0126400	2083.33	1376.67	1733.67	2438.33	3044.67	2173.33	2608.67	2759.67
MYB_related	Os05g0195700	141.667	113.667	126.667	119.667	151	120	77.3333	82.3333
MYB_related	Os05g0579600	162.333	26	305.667	3.33333	161	6.33333	64.6667	2
MYB_related	Os06g0105800	151.333	222	219.667	269	247.333	243.667	159.667	230.333
MYB_related	Os06g0181300	56	32.3333	49.3333	78.3333	36.6667	47.6667	58.3333	67.6667
MYB_related	Os06g0669700	327	599	354.667	628	314.333	382	273.667	340
MYB_related	Os07g0432800	68.6667	47	64.6667	45	92.3333	82.3333	94	100.667
MYB_related	Os07g0484700	391	358.667	362.333	303.667	481.667	415	443.667	453.333
MYB_related	Os07g0695900	147.333	109.333	111	96.3333	132	122.333	130.333	117.667
MYB_related	Os08g0144000	218	271.667	219.333	846	184.333	323.333	235.333	422.667
MYB_related	Os08g0151000	316	361	266.667	523	214.667	314.333	249.667	385.667
MYB_related	Os08g0157600	472.333	591.667	602	937	526.667	523.667	329.667	388
MYB_related	Os08g0159000	12.6667	26.6667	18.6667	18.3333	18.3333	19.6667	17	19.6667
MYB_related	Os08g0510700	460.333	394.333	356.667	285.667	336	376.333	451	385.667
MYB_related	Os10g0561400	409	490.667	437.667	810.333	577.333	566.667	369.333	776.667
MYB_related	Os10g0562100	1007.67	793	1095.67	734	981	694	790.667	675.667
MYB_related	Os12g0613300	340.333	302.667	327.667	337	357.667	375.667	368.667	347.333
NAC	Os01g0104500	2	3	3.66667	23	2.33333	2.66667	2.66667	16.3333
NAC	Os01g0191300	272.667	234.667	245	192	306.667	271.667	206.333	210.667
NAC	Os01g0261200	208.667	395	269.333	640.667	457.667	316	219.667	529
NAC	Os01g0672100	240.667	231	301.667	152	170.333	266	217	229.667
NAC	Os01g0675800	12.6667	23	20	76.3333	27	37.3333	18.3333	62.3333
NAC	Os01g0816100	82.6667	207.667	206.667	834.333	369	349	383.667	2099.33
NAC	Os01g0862800	15.6667	14.3333	17.6667	18.3333	29	12.3333	11	18
NAC	Os01g0884300	960.333	4665	1668.67	20597	2310.67	5514.67	1471	12170.3
NAC	Os01g0888300	209	166	200	174.667	218.667	209.333	283	184.333
NAC	Os01g0925400	643	591.667	522.333	1144.33	311	565	466.333	870.333
NAC	Os01g0946200	188.667	445.333	329.333	247.333	294.667	306.667	391.333	379
NAC	Os02g0214500	1	1.33333	1	36	1	1	1	16.3333
NAC	Os02g0579000	264	502	358.333	1041.67	352.667	351.667	241	806.333
NAC	Os02g0594800	33	40.3333	33	26	26.3333	24.3333	23.3333	25.6667
NAC	Os02g0623300	5.33333	4	8.66667	91.6667	2.66667	25.6667	7.66667	119
NAC	Os02g0643600	9.66667	7.33333	8.66667	23.6667	5.66667	8	10.3333	28.3333
NAC	Os02g0810900	59.3333	64	82.3333	176.333	70.6667	199.333	67.6667	288.333
NAC	Os03g0119966	37.6667	29	28	102.333	20.6667	22.6667	42.3333	53
NAC	Os03g0133000	119.667	116	249	157	199	100.333	151.333	163.333
NAC	Os03g0221300	270.667	217	247	128.667	248.333	205.333	216.667	132
NAC	Os03g0327100	432.333	1184.33	624.333	6683	684	1736.67	482	5228
NAC	Os03g0327800	151.667	484.667	313	1422.67	554	539	273.667	807.333
NAC	Os03g0777000	82	127.333	128.667	107.333	222.667	123.667	113.333	165.667
NAC	Os03g0815100	735.667	4172	951	14655.3	1140.33	3737.67	1296	11221.3
NAC	Os04g0460600	443	451.333	449	239.333	301.667	354.667	344.333	219.667
NAC	Os04g0477300	25.3333	33.3333	29.3333	29.3333	41	29	23.3333	36.3333
NAC	Os04g0515900	17.6667	11	14.3333	88.3333	10.3333	26.6667	11.3333	82.6667
NAC	Os04g0619000	12.6667	14.6667	14	89	18.3333	14.6667	7.66667	101.667
NAC	Os05g0194500	29	58.6667	50.6667	205	32	63	32.3333	166
NAC	Os05g0418800	164.333	199	257	226.333	246	242	222.667	197
NAC	Os05g0421600	151	1254.33	206	4255	176	822.667	238.667	1599.33
NAC	Os05g0426200	2117.67	2401.33	2328.33	2329.67	3246	2466	2352.33	3233
NAC	Os05g0563000	291	272	311	70	199.667	266	275.667	102.333
NAC	Os06g0101800	155.667	144.667	123.667	112.333	217.333	180	144	131.333
NAC	Os06g0104200	20.6667	12	20	17	12.6667	21	26	25
NAC	Os06g0131700	140	105.333	105.333	19	122.333	110	156	47
NAC	Os06g0560300	69	43.6667	54.6667	42	57	32.3333	67	53.6667
NAC	Os06g0675600	77.3333	117.333	85	229.333	137	111	68.3333	173
NAC	Os06g0726300	245	414	500	264	566.333	369.333	438	481.667
NAC	Os07g0225300	235.667	655	435	693	527	1113	1188.67	1507.33
NAC	Os07g0683200	365	1621.67	624.667	3680.33	1241.67	2249.33	426.333	2875
NAC	Os07g0684800	302	964.667	764	4337.67	951.333	2475	854.333	7284.67
NAC	Os08g0103900	17	11.3333	34.3333	13	29.6667	16	31	16.6667
NAC	Os08g0115800	119.333	70.6667	83.3333	80	51	94.6667	165.667	65
NAC	Os08g0157900	1069.67	1547.33	1224.33	2622	1549.67	1524	1356.67	2026.67
NAC	Os08g0433500	24.6667	18	21.3333	22.3333	18.6667	29.3333	18	22.6667
NAC	Os08g0511200	19.3333	1.66667	7.33333	1.66667	1.66667	3	1.66667	8
NAC	Os08g0535800	692	704	1051.67	1737.33	1276	918	592	1287.67
NAC	Os08g0562200	1045	1219.33	1231.67	2232.33	1511	1589.33	1330.67	2746.33
NAC	Os09g0493700	283.333	315.667	313	481.333	452.667	345	300	634.333
NAC	Os09g0497900	54.6667	51.3333	47.6667	53	91.3333	52.3333	53.3333	81
NAC	Os09g0552800	40.3333	26	23.6667	26	5.66667	13	18.3333	7.33333
NAC	Os10g0359500	158.333	404.333	216.667	370	283.667	337.333	204.667	410.667
NAC	Os10g0413700	13	28.6667	16	35.3333	23.3333	18.3333	10.3333	14.3333
NAC	Os10g0477600	60	45	60.6667	80.3333	51	232	57.3333	210.667
NAC	Os10g0571600	218	703.667	832.667	351	816.667	524	454.667	340
NAC	Os11g0126900	7.66667	157	34.3333	1647.33	25.3333	530.333	62.6667	2422
NAC	Os11g0127600	9	15.3333	19.3333	58	16.3333	13.6667	9.66667	29.3333
NAC	Os11g0154500	24.3333	57.6667	53.3333	54	52	66.3333	34.3333	83.3333
NAC	Os11g0184900	137.667	601	281	1312.67	194	607.333	259.667	591.333
NAC	Os12g0123700	9.66667	94.6667	27.6667	1436.67	18	289	41.6667	1699.33
NAC	Os12g0123800	24.3333	63.3333	56.3333	290.333	51	73.6667	17.6667	150.667
NAC	Os12g0477400	321.667	759	475.667	1390	435.667	730.333	451.333	1285.33
NAC	Os12g0610600	198.333	410.333	350.667	415.333	328.667	305.333	156	293.667
NF-X1	Os01g0158900	701.667	593.333	634.333	560.333	952.333	756.667	838.667	572.667
NF-X1	Os06g0252300	271.667	308.667	309	589.667	337	378.667	300.667	454
NF-YA	Os02g0776400	25.6667	32.6667	53	8.33333	24	23.6667	23.6667	11
NF-YA	Os03g0174900	124.333	203.333	115.667	123	126	145.333	89.3333	102.333
NF-YA	Os03g0411100	828	549.333	755	297.667	928.667	674	629.667	518.667
NF-YA	Os03g0647600	258	193	171.333	132.333	198	181	178.333	186.667
NF-YA	Os03g0696300	467	768.667	513.333	395.333	524	778.333	511.667	362.333
NF-YA	Os07g0158500	62.6667	34.6667	64	16.6667	51.3333	46.3333	41.6667	10.6667
NF-YA	Os07g0608200	82.6667	118.667	89.6667	135.333	77.6667	119.667	65	107.667
NF-YA	Os08g0196700	119.333	190.333	131.333	127.333	109.667	125.667	88	82.6667
NF-YA	Os12g0613000	91	116	116	87.6667	126.667	93.3333	83.3333	79.3333
NF-YA	Os12g0618600	83.6667	35	43	7.33333	26	24	41	7.66667
NF-YB	Os01g0834400	165.667	126.333	208.667	110.333	182.667	148	181.333	135
NF-YB	Os01g0935200	32	21.6667	21.6667	4.66667	13.3333	19.3333	35	8.33333
NF-YB	Os03g0413000	384	183.333	314	149	430.333	264	249.667	175
NF-YB	Os05g0463800	442	551	395	493.667	418.667	450.667	388.667	437.667
NF-YB	Os05g0573500	46	33.6667	39.3333	39.6667	20.6667	34.3333	63.3333	28.6667
NF-YB	Os07g0606600	188.333	173.667	152.333	122.667	144.333	167.333	121.667	113
NF-YB	Os08g0174500	68.3333	63.6667	65.6667	5	70.3333	41	40.3333	5.66667
NF-YB	Os08g0383700	63	63.3333	58.3333	79.6667	82.6667	79.3333	68.6667	65
NF-YB	Os09g0568200	66.6667	49	58.3333	23.6667	44	29.3333	37	25.6667
NF-YC	Os02g0170500	355	338.333	296.333	474.333	301.333	329.667	357.333	465.667
NF-YC	Os03g0251350	2763	1701	2621.67	922	3805	2319.33	2907	953
NF-YC	Os03g0852300	124	86.6667	105.667	91.3333	100.333	91.3333	84.6667	95.6667
NF-YC	Os05g0494100	151	204	147.333	318.667	161.667	150.667	117.333	250
NF-YC	Os06g0667100	80.3333	93.3333	100.333	122	115.333	85.6667	109	107
NF-YC	Os08g0496500	347.333	411	343.333	333	314.333	476.667	451	460
NF-YC	Os09g0480700	312	494.333	285	332.333	291.667	458.333	494.667	459
NF-YC	Os11g0544700	427.667	611	494.333	563.667	459	539	459.667	531
Nin-like	Os01g0236700	586.667	500	602.667	672.333	756.667	501	513.667	544
Nin-like	Os01g0246500	64.6667	80.3333	67	105	45.3333	60.3333	53.6667	90.3333
Nin-like	Os02g0136000	84	66.6667	53.6667	188.333	75.3333	95.3333	87.3333	233
Nin-like	Os03g0131100	450	416.333	447.667	1163.67	617	593.667	516	723.333
Nin-like	Os04g0495800	252.667	215.667	295	255.333	387	249.667	252	226.667
Nin-like	Os04g0564000	30.3333	28.3333	21.6667	40.6667	4.33333	23	50.6667	33.6667
Nin-like	Os09g0549450	229.333	192	299	104.333	244.333	276.667	413.667	85.3333
Nin-like	Os11g0264300	105.667	111	80.6667	85.6667	89	128.667	86	88
RAV	Os01g0141000	158.333	156.667	292.667	370.667	315.667	227.333	225.333	724
RAV	Os01g0693400	948	1669.33	1516	7218	1698.67	3427	3742.33	9582.33
RAV	Os05g0549800	240	575.667	502.667	971.667	735.333	943.333	620.667	1607.67
S1Fa-like	Os04g0408900	697.333	1218.67	1058	829.667	622.333	672.333	717.333	671.333
S1Fa-like	Os04g0408700	538	678.667	576.333	801.333	531	520.333	435.667	790
SBP	Os01g0292900	797.667	1012	938.667	895.667	1412	1289.33	937.333	1346
SBP	Os01g0922600	256.667	393	443	1269	407.333	1312.33	823.333	2787.67
SBP	Os02g0139400	928.333	402	503.333	265.333	455.667	517.333	545	254
SBP	Os02g0174100	257.333	141	160	111	182	155.333	161.667	140
SBP	Os02g0177300	47.3333	18.6667	32.6667	69.3333	5.66667	25.6667	87.6667	30
SBP	Os03g0833300	1185.67	1059	1175.33	1364.33	1284.67	1288.33	1296.33	1274.33
SBP	Os04g0656500	88.6667	101.333	115.333	114.667	86.6667	116.333	138.667	112.667
SBP	Os05g0408200	908.333	794	1155.67	1420	1393	879	1205.33	1412.67
SBP	Os06g0659100	48.3333	35.6667	48.6667	217.333	13.3333	43.3333	181.333	59
SBP	Os06g0663500	135.333	92	129.333	118.333	110.333	114	147.667	127
SBP	Os06g0703500	461.333	221.333	291.333	277.667	365	377.667	640.667	418.667
SBP	Os08g0509600	308.333	89	141.333	664	70	83.6667	234.333	168.333
SBP	Os08g0513700	1867	1833.33	1817.67	2127	1943	2154.33	1891.33	2254.33
SBP	Os08g0531600	38.3333	22.3333	39.3333	7	15.3333	28.3333	64.3333	8
SBP	Os09g0491532	117	28.6667	76	16.3333	17.6667	39.6667	96.3333	15.3333
SBP	Os09g0507100	105.667	45.6667	86	42.6667	33	75	170.333	31.3333
SBP	Os11g0496600	76	38.3333	47.6667	44.3333	42	36	69	53.3333
SRS	Os01g0954500	352	148.667	205.667	2303	134.667	529.333	457	2355
SRS	Os05g0386201	164	10.6667	49.3333	38	21.6667	32	25	91.3333
SRS	Os06g0712600	206	1.66667	28.6667	4	4	9.33333	3.33333	12.3333
SRS	Os08g0547600	97	34	48	26.3333	27.6667	54	52	48.3333
SRS	Os09g0531600	356.667	6.66667	67.3333	5	2.33333	32.6667	16	11
STAT	Os10g0567300	222.333	131	181.333	90.6667	170.333	113	131.333	118
TALE	Os01g0302500	120.333	2	20.3333	2	2	10.3333	1.66667	14
TALE	Os01g0848400	25.6667	9.66667	11	17.6667	19	23	33.6667	55.6667
TALE	Os02g0182800	914.667	1308	1101.67	1077.67	1251	1144.33	1007.67	1122
TALE	Os02g0226600	136.667	27.6667	54.6667	202	21.3333	52.3333	112.667	316.333
TALE	Os03g0123500	537.667	526.333	574	688.333	360	725	535	1311
TALE	Os03g0124000	164	171.667	195	178	246.333	213.667	189	185.333
TALE	Os03g0165300	136.333	98.3333	142	130.333	248.333	179.333	171.667	149
TALE	Os03g0673000	95.3333	79	84	56.6667	89	70.3333	98.3333	72.6667
TALE	Os03g0680700	63.3333	9.33333	23	6	6.66667	3.33333	6	1.33333
TALE	Os03g0680800	1786.67	2103.67	2029.67	2993	2469	2059.67	1461.33	2516.33
TALE	Os03g0727000	611.667	1.66667	81.3333	1.66667	1	19.3333	1	20.6667
TALE	Os03g0727200	114.667	2.33333	9	3.33333	1.33333	7.33333	2	72.3333
TALE	Os03g0732100	1719	1054.33	1952.67	709.667	2400	1518.67	1914.33	1149.33
TALE	Os05g0129700	348	9.66667	62.6667	43	7.33333	29	7.33333	101.667
TALE	Os06g0108900	349.667	257.667	341.667	178.667	370.667	377	284.667	253.333
TALE	Os06g0562300	314	25.6667	89.6667	90	39.3333	58.6667	117.333	62.6667
TALE	Os06g0646600	810.667	1448.33	1200.33	736	1227.33	832.333	586	877
TALE	Os07g0129700	488.333	2	85.3333	3.66667	1.66667	29.3333	2	36.6667
TALE	Os08g0292900	673.667	1109	967.667	922.333	1100.33	1154.67	708	920.667
TALE	Os10g0534900	2084	2034	3529.67	1199	3738.33	2370.67	2312	2077.33
TALE	Os11g0158832	475	429.667	627.667	388.667	854	621.333	547.333	520
TALE	Os12g0636200	389	441.333	458.333	508	559.667	582	482.333	557.333
TCP	Os01g0763200	412.333	425	595.667	157.667	404.667	522.667	807	182.667
TCP	Os01g0924400	1629.33	1110	1347.33	1001.67	1946.33	1156	1192.67	1309.67
TCP	Os02g0635800	242.333	119.667	137.667	104	75.3333	157.333	339.333	97.6667
TCP	Os02g0747400	459.333	92.3333	199	67.3333	130	158.667	289.333	140.667
TCP	Os03g0785800	233	106	141.333	54	89.3333	116	291	89
TCP	Os04g0194600	226.333	100.667	133.333	57.3333	152	130	203.333	86.3333
TCP	Os04g0526000	47	12	26	2.33333	7.33333	6.66667	19.6667	3.33333
TCP	Os05g0513100	180	226.333	342	99	181	310.333	586	115.667
TCP	Os06g0226700	438.333	266	266.667	279	321	381.667	489	595
TCP	Os07g0152000	417.333	276	387.667	333	390.333	496.667	889.667	562
TCP	Os08g0544800	22.6667	17.6667	24	17	22.6667	19	32.6667	24
TCP	Os11g0175700	1240.33	133.333	432.667	71	443	217.333	457.667	107
TCP	Os12g0173300	291.333	108.333	150.333	135	172.333	123.667	198	180
TCP	Os12g0616400	269	428.667	380	345.333	212.667	362.667	466.667	332.333
Trihelix	Os01g0674000	166.667	140	123.667	234.667	135	215	229	335
Trihelix	Os01g0718900	140.667	171.667	129.667	124	157.333	190.667	196	207.333
Trihelix	Os02g0104500	315.667	173	233.667	348.333	160.333	272.667	525.667	323.667
Trihelix	Os02g0174300	159.333	145	89.3333	93.6667	82.3333	93	126.333	57.3333
Trihelix	Os02g0516800	61	98	74	140.333	97.3333	64.6667	51.3333	92.6667
Trihelix	Os02g0539600	1063.67	1169.33	1131	1008.33	1411.33	1112	923.667	785
Trihelix	Os02g0542400	371.333	396.667	328.667	420	337.667	324.667	312.667	384
Trihelix	Os02g0565000	553	517.667	467	357.667	511	617.333	630.667	436
Trihelix	Os02g0648300	311.333	156.333	231	194.333	115.667	264.333	425.333	237.333
Trihelix	Os03g0113500	855	809	1262	982	641	1094.67	1895.67	1107.67
Trihelix	Os03g0666300	49.6667	1	8.33333	3.33333	4.66667	8.33333	9.66667	1.33333
Trihelix	Os04g0397500	216.667	223.667	177.667	253.333	218	210.333	141.667	242.667
Trihelix	Os04g0445600	311.333	208.333	261.667	238.667	250	276	362	326
Trihelix	Os04g0486400	32.3333	37	35.6667	33	25.6667	27.3333	23.6667	23
Trihelix	Os04g0541100	420.667	444	454.333	624	341.667	609	856.333	626
Trihelix	Os04g0543500	185.333	440.667	234	869.333	275	415.333	275.667	747.667
Trihelix	Os04g0602300	50.6667	84	55.6667	307.333	53	89.3333	48.6667	178
Trihelix	Os04g0670900	40.3333	1	11	2.66667	1	5.33333	6.33333	2.66667
Trihelix	Os05g0128000	16.6667	35.6667	27.3333	64.6667	30.3333	46.3333	46.6667	98
Trihelix	Os05g0560600	79	58.3333	86.6667	99	86	83	111	148.667
Trihelix	Os08g0484700	564.333	485	507.333	378	535.667	623.667	664.333	592
Trihelix	Os09g0558200	63.3333	50.6667	54.3333	86.6667	66	60	90.3333	98.6667
Trihelix	Os10g0516500	792.333	695	687.333	2152.67	659.667	1010	1153	2390.67
Trihelix	Os10g0564200	7.66667	17	14	22.3333	13	14.3333	10.6667	12.6667
Trihelix	Os11g0163500	173.667	192	169	117.333	166.667	164	161.667	120.667
Trihelix	Os12g0163500	224.333	257.667	313	251.333	283.667	241.333	242.667	231.667
VOZ	Os01g0753000	533.333	348.667	428	483	559.333	423.667	469.333	539.667
VOZ	Os05g0515700	413	359.333	410.333	479.667	474	382.333	395	539
WOX	Os01g0818400	147.333	76.3333	82.3333	147.667	72.6667	127.333	145.333	151.333
WOX	Os07g0684900	64.6667	13.3333	18	17.3333	14	40.3333	14.3333	32.3333
WRKY	Os01g0182700	210.333	18.6667	59.6667	8	28.3333	30.6667	42.6667	18
WRKY	Os01g0185900	35	46.6667	42.3333	203.667	44.6667	39.6667	33.3333	232
WRKY	Os01g0186000	23.3333	54.3333	24.3333	101	43.3333	88	36.3333	276.667
WRKY	Os01g0246700	411.333	1042	994.667	3336	1418.33	1680.33	1194	3995.67
WRKY	Os01g0289600	111.667	217.667	189.667	312.667	374.333	219.333	173.667	305.667
WRKY	Os01g0584900	8	96	41.6667	69.6667	90.6667	77.3333	24.6667	60
WRKY	Os01g0624700	11.3333	22	14.3333	44	10.6667	17.3333	14	19
WRKY	Os01g0626400	40.6667	70.3333	64.3333	333	95.3333	131.333	102.667	363
WRKY	Os01g0656400	46	51.6667	85.3333	52	128.333	56	83	80.6667
WRKY	Os01g0665750	71	121	110.333	306.667	133.667	113.333	102.333	154
WRKY	Os01g0730700	86	168	174.667	173.667	294.667	134	106	234.333
WRKY	Os01g0734000	11.6667	21.3333	18.3333	67.3333	23.6667	28.3333	26.6667	67.3333
WRKY	Os01g0750100	2028	3399	3075.67	6330	3612.33	2937.67	2377.67	5900
WRKY	Os01g0820400	2	3.66667	4.66667	19.6667	5.33333	5.66667	4.33333	40
WRKY	Os01g0821300	4.66667	20	19.6667	32.6667	26.6667	42.3333	52.6667	72.3333
WRKY	Os01g0821600	101	206	213.667	228.667	306.333	393.667	313	371
WRKY	Os01g0826400	156.333	401.667	447.333	1616.33	555.667	501.667	351.333	1323
WRKY	Os01g0972800	14.3333	26.6667	12.6667	13	4.33333	26	55	4.66667
WRKY	Os02g0181300	329.333	869.667	576	3076	898.667	1003.67	923	3529
WRKY	Os02g0462800	9.33333	70	35.3333	201.333	25.6667	61.6667	20.6667	83.6667
WRKY	Os02g0652100	104.333	19	35.6667	8.66667	29	29.3333	41	4.66667
WRKY	Os02g0770500	15.3333	34	30	144.667	86	65.6667	36.3333	193.333
WRKY	Os03g0335200	64.3333	106.667	187	74	344	59.3333	142.667	133.333
WRKY	Os03g0444900	77.3333	52.6667	68.6667	72	96	68	64	95.3333
WRKY	Os03g0657400	18	19.3333	61.6667	10	59	10	30	24.6667
WRKY	Os03g0741400	541.667	457.667	433	298.667	587.667	427.667	429.333	332.333
WRKY	Os03g0758050	24	43.3333	25	93.6667	40	41.6667	25.3333	51.6667
WRKY	Os03g0855100	39.3333	35.3333	48	12	14	18.6667	16.3333	11.3333
WRKY	Os04g0471700	108.667	42.6667	56.3333	28	25	46.6667	110	23
WRKY	Os04g0545000	154.667	28.6667	28.3333	15	27	41.3333	55.6667	36.3333
WRKY	Os04g0605100	1026.67	1453.67	1194.67	1284.33	1193.67	1430.33	1700	2021.67
WRKY	Os05g0129800	61	48	68.3333	48.6667	71.3333	46.6667	42.6667	33
WRKY	Os05g0137500	238.667	329	462.667	353.667	489	302.667	267.333	461.667
WRKY	Os05g0183100	481.667	825.333	618.333	852.667	898.333	540	492	1466.33
WRKY	Os05g0322900	854.667	968	1968.67	837.333	3392	839	1827.33	1910.67
WRKY	Os05g0343400	1846	2862	3619.67	8251	5848.33	4913.67	4741.67	15270.7
WRKY	Os05g0474800	106	222.667	213.667	1395	334	292.333	164.667	873
WRKY	Os05g0537100	121.333	345	261	645.667	503	338.333	293.667	1058.33
WRKY	Os05g0565900	30.3333	51	50	110.667	53	50.3333	38	81.3333
WRKY	Os05g0571200	63.6667	187.667	154.667	123.333	221.667	145.667	139.333	281.333
WRKY	Os05g0583000	22	89	73.6667	274.333	99	165.333	120	345
WRKY	Os06g0146250	69.6667	82.6667	102.667	142	94	79.6667	56.6667	145.333
WRKY	Os06g0158100	31.6667	110.667	94.3333	222.667	93.3333	170	104.667	312
WRKY	Os06g0649000	74	153	188.667	321.333	338.667	147.667	175	634.667
WRKY	Os07g0111400	52.3333	19.6667	32	18.3333	38	13	19.6667	12.3333
WRKY	Os07g0583700	537.333	500	471.667	872	498.667	590	581.333	825.333
WRKY	Os07g0596900	192	290.333	227.667	237.333	201.667	278.333	207	245.333
WRKY	Os07g0680400	116.333	149.667	227.667	63	421	88	160.333	112.333
WRKY	Os08g0198900	32	53	64	27	121	43.3333	102.333	47.6667
WRKY	Os08g0276200	254.333	261.667	244	306.333	315.667	268.333	258	268.333
WRKY	Os08g0386200	278.333	679.667	809	757	888	511	612.333	866.667
WRKY	Os08g0499300	411	294.667	310.333	317.333	403.333	281.333	290	231.333
WRKY	Os09g0334500	205	144	216.333	205.667	351	178.667	231.667	228.333
WRKY	Os09g0417600	216	508	1037.67	877.667	1303	594.667	756.333	879.333
WRKY	Os09g0417800	59	92.6667	161	521.333	276.667	175	259	594.667
WRKY	Os09g0481700	609.333	593	617.667	770	808	716	578.333	914.333
WRKY	Os10g0579400	78.6667	2.33333	10	4	10	6.66667	3	4
WRKY	Os11g0116900	28.3333	91.6667	48.6667	178	44.3333	75	34.6667	109.333
WRKY	Os11g0117400	28.3333	71.3333	92.3333	261.667	70.6667	189	55	326.333
WRKY	Os11g0117500	6.66667	16	20.3333	19.6667	27.3333	22.6667	15.6667	22
WRKY	Os11g0117600	45.3333	87.6667	122.333	21.6667	77.3333	180	239.333	34.6667
WRKY	Os11g0490900	23	90	67.3333	254.333	103.333	108	48.3333	331.333
WRKY	Os12g0102350	81.3333	86	69.6667	75.3333	107.333	111.667	92.3333	105.667
WRKY	Os12g0116400	25.3333	100	57.6667	230	47.6667	92	54	107.333
WRKY	Os12g0116600	172.667	160	196.667	322	245	217	183	462.667
WRKY	Os12g0116700	18	39	100.667	36.6667	105.667	149.667	147.333	169.667
WRKY	Os12g0597700	858	1325	1007	2667.67	974.333	1359.33	1221	2749.33
Whirly	Os02g0158400	438.333	253	362.667	246.667	298.667	248.333	305.667	244.333
Whirly	Os06g0145800	140.667	85	114	34.6667	75.3333	59.3333	85	50.3333
YABBY	Os02g0643200	164.667	15.3333	48.6667	110.333	4.33333	78	122	362.333
YABBY	Os03g0650000	288	171.667	211.333	150.667	211	262	321.333	226.667
YABBY	Os04g0536300	136	2.66667	28.3333	12.6667	6.33333	43.6667	148.333	37.6667
YABBY	Os07g0160100	118	76.3333	91.6667	106.667	66.6667	114.333	141	87.3333
YABBY	Os10g0508300	20.3333	4.66667	13	3.33333	4.66667	6.66667	15.3333	7
YABBY	Os12g0621100	187	103.667	121	120	214.667	176.333	172.667	172
ZF-HD	Os02g0706600	280.667	54.6667	95.3333	60.6667	91	112	193	114.333
ZF-HD	Os04g0434500	45	15.6667	21.6667	13.3333	4.66667	15.3333	47.6667	7.33333
ZF-HD	Os05g0579300	124	35	48	34.6667	46.3333	76.3333	61.3333	55.6667
ZF-HD	Os08g0479400	131.667	20	37.3333	6	7.33333	13.6667	40.3333	9
ZF-HD	Os09g0414500	92	121	51.3333	69.6667	24.3333	65.3333	98.3333	49.3333
ZF-HD	Os09g0414600	117.667	98.3333	153	117	170.667	102.667	112.667	108.333
ZF-HD	Os09g0466400	131	34	64	165.333	36.6667	37.3333	48.3333	273.667
ZF-HD	Os11g0128300	472.667	431.667	453	1485.33	340.667	472	360.667	1851.33
ZF-HD	Os11g0243300	103	35	68.3333	38.6667	38	37.6667	106.333	8.33333
ZF-HD	Os12g0124500	416	332.333	356.333	578.333	268.333	234.333	262.667	701.667
bHLH	Os01g0105700	35.6667	8	23	7.66667	6.66667	8	10.3333	5.66667
bHLH	Os01g0108600	99	139.333	204.667	277.667	221.333	202	197.667	349
bHLH	Os01g0159800	144.333	253.333	130	589.667	173.333	188.333	128.667	678
bHLH	Os01g0196300	67.6667	88	90.3333	246.667	268.333	114.667	125.333	374.333
bHLH	Os01g0218100	175.333	563.667	312	1038	508	550.667	255	715.667
bHLH	Os01g0566800	213.667	113.333	142.667	358.667	152	163.667	91	361.333
bHLH	Os01g0575200	167	255.333	304.667	446.667	479.333	245.333	315.333	890.667
bHLH	Os01g0705700	1.33333	2.33333	3	16.6667	1.66667	9.33333	4.66667	32
bHLH	Os01g0707500	67.3333	59.3333	77.3333	106	113.333	132.667	107.667	167.667
bHLH	Os01g0773800	6.33333	28.3333	14.6667	718	24.6667	63.6667	4.33333	201
bHLH	Os01g0784900	91.3333	63	70.3333	27.3333	78	70	71.3333	43
bHLH	Os01g0865600	336.333	283.333	287.667	292.333	353	294	294	238
bHLH	Os01g0900800	1236.67	2151.33	1346.67	2920	1630.67	2924.33	1520.33	3507.67
bHLH	Os01g0915600	618.667	393.333	566.667	330.333	481.333	387.333	524.333	350.667
bHLH	Os01g0928000	208.333	273.667	299.333	522.333	152	204.667	182.667	245.667
bHLH	Os01g0952800	4.33333	9	20	3.33333	47	120.667	44.6667	25.6667
bHLH	Os02g0116600	717	667	809.333	720.333	693.333	589	607.333	679.333
bHLH	Os02g0120500	30.6667	38.3333	44.6667	45	36	40.6667	23.3333	38.3333
bHLH	Os02g0221100	12.3333	11.3333	25	27.3333	39.6667	12.3333	22	59.6667
bHLH	Os02g0257500	16	2.33333	9	39.6667	3	6.66667	31.6667	25.3333
bHLH	Os02g0433600	296.667	343	305.333	266.333	353.333	287	238.333	256
bHLH	Os02g0564700	33	51	37.3333	51	47.6667	24	29	36
bHLH	Os02g0603600	212.333	161	168.667	127.667	151.333	115.333	108.667	183.333
bHLH	Os02g0691500	42.6667	82.3333	37	16	12.3333	57.6667	73	15
bHLH	Os02g0705500	448	188.333	167.667	352	197.667	317	143	288
bHLH	Os02g0726700	61.3333	58.6667	94.3333	43	107	68	102	32.3333
bHLH	Os02g0747900	81.6667	72.6667	103	9.33333	26.3333	54	175.333	19
bHLH	Os02g0805250	55.3333	79.6667	64.6667	268	42.6667	87.3333	62	225.333
bHLH	Os03g0122100	160.333	218.333	244	94.3333	84.6667	233.667	492.667	43.3333
bHLH	Os03g0135700	331.667	44.3333	93.3333	38.6667	61	71	70	78.6667
bHLH	Os03g0171700	46.6667	51.6667	56.3333	3.66667	14	31.6667	71.3333	2
bHLH	Os03g0188400	145.333	15	39.3333	46.6667	14.6667	19	23.3333	32.3333
bHLH	Os03g0260600	50.3333	15.3333	19.3333	8.66667	12.6667	26	61.6667	15
bHLH	Os03g0391700	809.333	577	533.667	649.333	613.667	620	610.667	701.333
bHLH	Os03g0639300	26	55	41.3333	56.6667	42.3333	37.6667	20.3333	38
bHLH	Os03g0671800	155	16.3333	89.6667	20.6667	16	36	82	55.6667
bHLH	Os03g0725800	357.667	241.333	200.333	462.667	223	377	685.333	473.667
bHLH	Os03g0728900	162	80.3333	107.667	37.3333	74.6667	75	97	49
bHLH	Os03g0741100	109.333	229.333	256.667	433	365.667	248	158.333	383.667
bHLH	Os03g0759700	72.3333	29.6667	53.6667	28.3333	22.6667	101.667	195.667	77.3333
bHLH	Os03g0782500	913.333	350	597.333	586.333	1291.33	436.333	619.333	610
bHLH	Os03g0797600	741.333	572	529.333	488	713	549.667	479	428
bHLH	Os03g0802900	88.6667	31	61	18.6667	14.3333	31.6667	85.3333	21.3333
bHLH	Os03g0811400	165	91.6667	108.333	252.667	170.667	190	289.667	290.333
bHLH	Os04g0300600	55	66.3333	85	65.6667	85.3333	74	94.3333	84.3333
bHLH	Os04g0301500	27.3333	169	171	469.667	276.333	115	57.3333	183.667
bHLH	Os04g0350700	70.3333	79	106.333	22.3333	59	86.3333	116.667	51
bHLH	Os04g0489600	64.6667	92	86.6667	103	73	89.3333	38.3333	142.667
bHLH	Os04g0618600	36	34	34.3333	24.3333	16	20.3333	22.3333	19.6667
bHLH	Os04g0631600	192.333	320	191.667	320.667	259.333	442.333	288	320.667
bHLH	Os04g0641700	11.3333	29	13	4.66667	14	17	13.6667	6.33333
bHLH	Os05g0103000	88.6667	57.6667	66	57.3333	68	66.3333	48	46
bHLH	Os05g0139100	109	59	72	74	74	105	135.333	142
bHLH	Os05g0163900	6.33333	18	2.66667	239.667	5.66667	34	53	199.333
bHLH	Os05g0455400	737.667	750	930	455	912	544	661.667	475.333
bHLH	Os05g0501200	110.333	137.333	139.667	112.667	131.667	125	95.3333	124.667
bHLH	Os05g0541400	39	64	53.3333	458.333	31.6667	74	84	337.667
bHLH	Os05g0586300	36.3333	53.6667	67	79	30	51.3333	66.3333	61.3333
bHLH	Os06g0164400	69.3333	102.667	88.3333	123.333	107.667	131	63	179.667
bHLH	Os06g0193400	249.667	302.667	291	470	338.667	382.333	262.333	527.667
bHLH	Os06g0226500	20	24.6667	14.6667	4.33333	7.66667	9.66667	10.6667	1.66667
bHLH	Os06g0275600	206.667	208.333	188	232.667	217.667	235.667	226.667	240.333
bHLH	Os06g0496400	101.667	88	127.667	85.6667	158.333	198.333	290.667	131.333
bHLH	Os06g0570900	29.3333	46.3333	49	129	186.333	58	54	287.333
bHLH	Os06g0724800	276	125.667	115.333	193.333	56	222	603.667	173
bHLH	Os07g0143200	482	358	427.333	429.667	660	552	496.333	512.667
bHLH	Os07g0193800	50.3333	16.3333	22	10.3333	9.33333	15	37	7.66667
bHLH	Os08g0138500	236	256.667	252.333	444.667	228	284.667	229.667	418.667
bHLH	Os08g0179400	30.3333	18.3333	22.6667	11	42	23	24.3333	21
bHLH	Os08g0432800	128	82.6667	76.6667	103.333	65.6667	131.667	175	133.333
bHLH	Os08g0477900	35	14.6667	17.3333	39.6667	3	35	32	28.3333
bHLH	Os08g0483900	122	25	38	24	20.6667	45.6667	82	38.3333
bHLH	Os08g0487700	27.3333	20	15.6667	13.6667	9.33333	22.6667	24.6667	17.3333
bHLH	Os08g0490000	143.667	158.667	175.333	262.333	201.333	295	336	391.333
bHLH	Os08g0524800	731.667	443.333	578	608	554.333	457	463	644.667
bHLH	Os08g0536800	167.667	261.333	97.6667	218.667	53	173.667	273.333	242
bHLH	Os09g0410700	116	46	69.3333	60	76.3333	59.3333	96	54.6667
bHLH	Os09g0417400	208.667	115.667	107.667	165.333	142.333	151.667	197.667	323.667
bHLH	Os09g0455300	48.3333	204.667	71.6667	280.667	68.6667	96.3333	38	134
bHLH	Os09g0468700	116	14	40.3333	11.6667	21.3333	38.6667	60	15
bHLH	Os09g0474100	145.333	75.3333	99.3333	126.333	94.6667	74.6667	136.667	123
bHLH	Os09g0475400	338	295.333	310	313.333	281.333	316.667	360.333	386
bHLH	Os09g0487900	1054	681.333	953.333	857.667	1297.67	944.333	1094	963.667
bHLH	Os09g0510500	86	57.6667	68	38.6667	14.6667	39.3333	71.6667	22
bHLH	Os09g0519100	41	13.6667	20.6667	104.667	17.6667	61.6667	39.6667	71
bHLH	Os10g0376900	87.3333	107.333	45.6667	222	60	160.667	85	405.333
bHLH	Os10g0544200	121	118.667	88	94.6667	78	82.6667	94.3333	161.333
bHLH	Os10g0556200	667	481.333	1095.67	393.333	1478.67	534.333	659.333	542
bHLH	Os11g0158500	574	347.333	309	445.333	285.333	419.667	321	537.333
bHLH	Os11g0523700	374.333	402.333	709	230.333	147.667	437	1024.33	34
bHLH	Os11g0601700	158.333	388.333	185.333	492.667	193.333	322.667	151.333	305
bHLH	Os12g0610200	72	133.333	100	459.667	129.333	139	85	389.333
bZIP	Os01g0211800	144.333	140.667	193	41.6667	59.6667	97.6667	228	14.6667
bZIP	Os01g0279900	241	250	241	179.333	275.667	274.667	248	199.333
bZIP	Os01g0542700	26.3333	39.3333	43.3333	18.3333	42.3333	39.6667	58.6667	38.3333
bZIP	Os01g0658900	99	267	128.333	239.333	136	350.667	161	185
bZIP	Os01g0756200	144	198	183.333	68.3333	76.6667	116.333	281.333	28.3333
bZIP	Os01g0801901	62	19.6667	38.6667	17.3333	42	16.6667	21	8.66667
bZIP	Os01g0808100	176.667	45.6667	66	93	121.333	35.3333	41	139
bZIP	Os01g0813100	209.667	97	118.333	85	98.6667	92	137.667	77
bZIP	Os01g0859300	4.33333	3.33333	4	27.3333	2	11.3333	5	29.3333
bZIP	Os01g0859500	158.667	80.6667	95	69	149.667	91.3333	118	58
bZIP	Os01g0867300	192.667	474.667	182.667	674	234	521.333	177	485.667
bZIP	Os02g0128200	659.333	489.333	514.667	559.667	508.667	510	519.333	612.667
bZIP	Os02g0132500	1522	508.667	1080	65	1017	517.667	949.667	85.3333
bZIP	Os02g0175100	459	449.667	293	579.333	265	280.333	255.667	484.333
bZIP	Os02g0182700	79	146.667	114.667	255.333	85.6667	142	96.3333	181.333
bZIP	Os02g0191600	13	29.6667	12.6667	76.3333	9	30.6667	10	42.6667
bZIP	Os02g0194900	70	76.3333	74.6667	105.667	97.6667	90.6667	71.6667	124.667
bZIP	Os02g0203000	54.6667	86	46.3333	92.3333	34.6667	84.3333	57.3333	132.667
bZIP	Os02g0247100	31	29	26.3333	17.3333	15.6667	16.3333	48.3333	11.3333
bZIP	Os02g0266800	286	445	235.667	380.667	229	320.333	229.667	418.333
bZIP	Os02g0538900	57	18	40.6667	23.3333	22	25.6667	43	27.6667
bZIP	Os02g0728001	39.6667	5.66667	10.3333	9.33333	9.33333	11	8.66667	8.33333
bZIP	Os02g0766700	224.333	1396.67	314.667	1984.67	249	1052	371	897.333
bZIP	Os02g0833600	168.333	166	160.333	202.667	136.667	142.667	112	174.333
bZIP	Os03g0127500	37.3333	35	37.3333	30.3333	13.6667	35	48	24
bZIP	Os03g0239400	323	288.333	313.667	299	414	339.667	338	378.667
bZIP	Os03g0306700	9.33333	68.3333	24.6667	20	41.3333	22.6667	15	17
bZIP	Os03g0318600	638.667	1235.33	895.667	1987	1035	1144.33	720	1682.67
bZIP	Os03g0322700	41	17.6667	34.3333	3.66667	25.6667	26	41	9
bZIP	Os03g0336200	199.667	207.667	145.333	470.333	93.6667	220.667	230	392
bZIP	Os03g0770000	4.33333	10	4.33333	23.6667	2.33333	7	10	16.3333
bZIP	Os03g0796900	159	161.333	120.333	335.333	141	140.667	89.3333	295
bZIP	Os04g0495500	95.3333	28	47	38	9.66667	32.3333	70.6667	43.6667
bZIP	Os04g0637000	599.667	388.667	431.667	283.667	383.333	429.667	421.333	288.333
bZIP	Os05g0129300	18.3333	28.6667	13.3333	29.6667	13	16	11.3333	16.3333
bZIP	Os05g0411300	550.333	656.333	678	944.667	757.333	642	614.333	637.333
bZIP	Os05g0437700	107.333	124.333	80	77.6667	77.3333	83.6667	78.6667	52
bZIP	Os05g0443900	86.6667	79	77.6667	54.6667	83	62.6667	77	31
bZIP	Os05g0489700	290	284	259.667	247.667	291.667	256.667	307	242.333
bZIP	Os05g0495200	218	181.667	204	160.667	220.667	176.667	158.333	170.333
bZIP	Os05g0569300	288	408.333	219	1433.33	270.667	596	371	1591
bZIP	Os06g0211200	135.667	326	186.667	255.667	97.6667	263.333	294.667	181
bZIP	Os06g0265400	158.333	8.33333	31.6667	2	5	17.6667	22	4
bZIP	Os06g0614100	65.6667	127.667	104	61.6667	210.333	97.6667	69.6667	69
bZIP	Os06g0622700	549.333	809.333	845.333	885.333	898.333	490	629	793.333
bZIP	Os06g0646700	292.667	435	294	815.667	309.667	472.333	281.667	743.333
bZIP	Os06g0662200	213.333	78.6667	84.3333	611.667	96	48.3333	90.3333	610.667
bZIP	Os06g0716800	467.667	523.333	579	610.333	675.667	536.667	543.667	661.333
bZIP	Os06g0719500	23.3333	14.6667	17.3333	13	16.6667	18.3333	35	10.3333
bZIP	Os06g0720900	15.3333	21	15.6667	5.33333	8.33333	14.3333	16.6667	7.66667
bZIP	Os07g0209800	347.667	337.667	363.667	245.333	322.333	304.333	351.667	264.667
bZIP	Os07g0644100	162	217	218.333	401	219.667	245.333	199	315
bZIP	Os07g0679500	81.6667	36.6667	56	83	16	46.3333	97.3333	85.3333
bZIP	Os07g0686100	132	40.6667	61.3333	17.3333	30.6667	36.6667	39.3333	15.3333
bZIP	Os07g0687700	983.333	1798	1177	2390.67	1525.67	1762.67	1086.67	2664.33
bZIP	Os08g0176900	192	151	154.667	170.333	149.667	178	171.333	147.667
bZIP	Os08g0472000	22.6667	44.6667	32.3333	43.6667	29.3333	39.6667	28	31.6667
bZIP	Os08g0487100	17.3333	16.6667	6.66667	41.6667	8.33333	7	13.3333	67.6667
bZIP	Os08g0543900	295.333	218	267	657	258.667	333.667	423.667	589.667
bZIP	Os08g0549600	22.6667	54.6667	56.3333	2.33333	9.66667	21	38	1.33333
bZIP	Os09g0280500	47	72.6667	67	145	82.6667	78	48.3333	128.333
bZIP	Os09g0306400	558.333	717.667	566	199.333	470.667	453.667	466.333	138.667
bZIP	Os09g0456200	496.667	931	589.667	790.333	511.667	793.667	497	357.667
bZIP	Os09g0516200	191	188.667	199.667	520.333	169.667	218.333	227.333	293.333
bZIP	Os09g0540800	348.333	52.3333	138	21	62	53.3333	86.3333	16
bZIP	Os10g0531900	22.3333	10.3333	14.6667	22.3333	15.6667	22.3333	15	13.6667
bZIP	Os11g0152700	35.6667	16	22.3333	21.6667	34.3333	21	24	24.3333
bZIP	Os11g0154900	5.33333	24	10.3333	113.333	10	38.6667	15	46.3333
bZIP	Os11g0160500	435.333	489	404.667	511.333	477.333	567.333	440.667	500.333
bZIP	Os11g0218000	602.333	592	701	649	570.667	739	807	755.333
bZIP	Os12g0152900	66.3333	47.6667	55.6667	99	72.6667	43.6667	46.3333	127
bZIP	Os12g0162500	469.667	531.667	439.333	584.667	473.667	515	466.333	602.667
bZIP	Os12g0194600	52.6667	60.6667	72.3333	99.3333	43.6667	52.6667	59.6667	62
bZIP	Os12g0233800	385.667	495.667	458.333	460.333	474	512	436	494.667
bZIP	Os12g0601800	1070.33	714	1146.33	485	1432.33	526	782.333	483
bZIP	Os12g0634500	4.66667	4.66667	3.33333	20.3333	4.66667	8.66667	11.3333	54.3333

## Sheet: Fig. 3G
IDENTIFIER	2X_Mock	2X_NaCl	4X_Mock	4X_NaCl		IDENTIFIER	2X_NaCl vs 2X_Mock	4X_NaCl vs 4X_Mock
Os03g0707600	5097.67	2533.33	3845	3393.33		Os03g0707600	-1.0088	-0.18028
Os01g0826400	156.333	401.667	555.667	501.667		Os01g0826400	1.36137	-0.147491
Os07g0686100	132	40.6667	30.6667	36.6667		Os07g0686100	-1.69862	0.257798
Os09g0540800	348.333	52.3333	62	53.3333		Os09g0540800	-2.73467	-0.217231
Os02g0766700	224.333	1396.67	249	1052		Os02g0766700	-1.5896	0.0695809
Os06g0211200	135.667	326	97.6667	263.333		Os06g0211200	-1.43021	-0.0556347
Os09g0417600	216	508	1303	594.667		Os09g0417600	2.63827	2.07892
Os02g0181300	329.333	869.667	898.667	1003.67		Os02g0181300	1.26481	1.43095
Os01g0187900	189.667	405.667	414.667	346		Os01g0187900	1.2338	-1.13168
Os01g0952800	4.33333	9	47	120.667		Os01g0952800	1.30081	1.1557
Os01g0797600	299.667	466.667	156.333	381.667		Os01g0797600	1.82782	0.108422
Os02g0654700	207.667	338.667	678	334.333		Os02g0654700	1.06871	-0.560189
Os02g0628600	726.333	241.333	283.333	297.333		Os02g0628600	1.40091	0.159422
Os01g0753500	488.667	181.333	202.667	195		Os01g0753500	1.09683	-0.26118
Os04g0671900	1689.33	337.333	492.333	807.667		Os04g0671900	1.05445	1.36029
Os11g0184900	137.667	601	194	607.333		Os11g0184900	-2.32421	0.714124
Os01g0884300	960.333	4665	2310.67	5514.67		Os01g0884300	2.12619	1.64643
Os03g0815100	735.667	4172	1140.33	3737.67		Os03g0815100	2.28027	1.25496
Os01g0867300	192.667	474.667	234	521.333		Os01g0867300	2.50361	1.71268
Os03g0437200	13.3333	47.3333	68.3333	73.6667		Os03g0437200	0.639034	1.28769
Os03g0741100	109.333	229.333	365.667	248		Os03g0741100	0.705596	-1.02

## Sheet: Fig. 3H
IDENTIFIER	2X_Mock	2X_NaOH	4X_Mock	4X_NaOH		IDENTIFIER	2X_NaOH vs 2X_Mock	4X_NaOH vs 4X_Mock
Os09g0417600	216	1037.67	1303	756.333		Os09g0417600	2.26424	-0.784743
Os09g0417800	59	161	276.667	259		Os09g0417800	1.44827	-0.0951967
Os11g0184900	137.667	281	194	259.667		Os11g0184900	1.02939	0.420604
Os03g0133000	119.667	249	199	151.333		Os03g0133000	1.05712	-0.395039

## Sheet: Fig. 3I
IDENTIFIER	2X_Mock	2X_Na2CO3	4X_Mock	4X_Na2CO3		IDENTIFIER	2X_Na2CO3 vs 2X_Mock	4X_Na2CO3 vs 4X_Mock
Os08g0144000	218	846	184.333	218		Os08g0144000	1.95633	1.1972
Os02g0220400	289.667	111	246	289.667		Os02g0220400	-1.38383	-1.12234
Os09g0540800	348.333	21	62	348.333		Os09g0540800	-4.05201	-1.9542
Os01g0826400	156.333	1616.33	555.667	156.333		Os01g0826400	3.37003	1.25152
Os09g0417800	59	521.333	276.667	59		Os09g0417800	3.14342	1.10393
Os02g0181300	329.333	3076	898.667	329.333		Os02g0181300	3.22343	1.9734
Os03g0341000	5.66667	39	8.33333	5.66667		Os03g0341000	2.7829	3.09085
Os03g0860100	8.33333	61.6667	20.3333	8.33333		Os03g0860100	2.88752	3.17779
Os02g0654700	207.667	1173	678	207.667		Os02g0654700	2.49786	1.80938
Os01g0313300	46.6667	413.667	80	46.6667		Os01g0313300	3.148	2.25676
Os03g0183000	786.333	2069	643.333	786.333		Os03g0183000	1.39572	1.5732
Os04g0398000	133.667	1209.67	310.333	133.667		Os04g0398000	3.1779	2.2925
Os05g0437100	4.66667	118.667	19.6667	4.66667		Os05g0437100	4.66838	3.88057
Os07g0685700	2963.33	7160	4088.67	2963.33		Os07g0685700	1.27274	1.26532
Os02g0764700	6.66667	187.333	9.66667	6.66667		Os02g0764700	4.8125	2.83551
Os01g0752500	86.3333	421.333	110.667	86.3333		Os01g0752500	2.28697	1.70445
Os09g0286600	1080	3397.67	1497.33	1080		Os09g0286600	1.65351	1.29679
Os07g0617000	809.333	2688.33	813.667	809.333		Os07g0617000	1.73191	2.16315
Os02g0655200	7	192	17.3333	7		Os02g0655200	4.77761	2.54749
Os04g0546800	822	3786	1477.67	822		Os04g0546800	2.20346	2.19867
Os10g0390800	21	26.3333	8	21		Os10g0390800	0.326501	2.14296
Os07g0410700	10	12	10	10		Os07g0410700	0.263034	2.30256
Os02g0782700	1848.67	3332.67	1775.67	1848.67		Os02g0782700	0.850192	1.19347
Os01g0236300	187	42.6667	66	187		Os01g0236300	-2.13186	0.0430687
Os02g0628600	726.333	112	283.333	726.333		Os02g0628600	-2.69713	-0.833474
Os05g0563400	1312.67	600.667	799.667	1312.67		Os05g0563400	-1.12786	-0.120347
Os01g0753500	488.667	83.3333	202.667	488.667		Os01g0753500	-2.55189	-1
Os04g0442000	566.667	214.667	307.333	566.667		Os04g0442000	-1.4004	-0.10043
Os04g0671900	1689.33	391	492.333	1689.33		Os04g0671900	-2.11121	0.473658
Os11g0184900	137.667	1312.67	194	137.667		Os11g0184900	3.25325	1.60791
Os01g0884300	960.333	20597	2310.67	960.333		Os01g0884300	4.42275	2.39699
Os03g0815100	735.667	14655.3	1140.33	735.667		Os03g0815100	4.31623	3.29872
Os01g0867300	192.667	674	234	192.667		Os01g0867300	1.80664	1.05346
Os02g0766700	224.333	1984.67	249	224.333		Os02g0766700	3.14518	1.8495
Os03g0437200	13.3333	363.667	68.3333	13.3333		Os03g0437200	4.76951	2.87127
Os03g0161900	251	238.667	418.333	251		Os03g0161900	-0.0726903	-1.52529
Os01g0733200	647	546.667	780	647		Os01g0733200	-0.243104	-1.09426
Os03g0224700	169	714.667	256	169		Os03g0224700	2.08025	0.915879
Os02g0527300	343.333	773.333	639.333	343.333		Os02g0527300	1.17148	-0.510924
Os05g0530400	41	157	252.333	41		Os05g0530400	1.93707	-0.00190707
Os07g0178600	103	27	56.6667	103		Os07g0178600	-1.93161	-1.3433
Os04g0517100	200	1388.67	363	200		Os04g0517100	2.79563	2.14633

## Sheet: Fig. 4
Family	Locus ID	2X_NaCl vs 2X_Mock	2X_NaOH vs 2X_Mock	2X_Na2CO3 vs 2X_Mock	4X_NaCl vs 4X_Mock	4X_NaOH vs 4X_Mock	4X_Na2CO3 vs 4X_Mock
bHLH	Os10g0376900	#N/A	#N/A	1.34596	1.42104	#N/A	2.75607
	Os05g0163900	#N/A	#N/A	5.24192	2.58496	3.22542	5.13654
	Os05g0541400	#N/A	#N/A	3.55485	1.22456	1.40742	3.41456
	Os06g0724800	#N/A	#N/A	#N/A	1.98706	3.43025	1.62727
	Os03g0759700	#N/A	#N/A	#N/A	2.1652	3.10975	1.77052
	Os03g0135700	-2.90327	-1.82927	-3.10057	#N/A	#N/A	#N/A
	Os03g0188400	-3.27633	-1.88554	-1.6389	#N/A	#N/A	#N/A
	Os04g0301500	2.62829	2.64526	4.1029	#N/A	-2.26896	#N/A
	Os03g0671800	-3.24638	#N/A	-2.90689	#N/A	2.35755	#N/A
	Os03g0260600	-1.71484	#N/A	-2.53796	#N/A	2.28345	#N/A
bZIP	Os11g0154900	#N/A	#N/A	4.40939	1.95109	#N/A	2.21205
	Os03g0336200	#N/A	#N/A	1.23609	1.23626	1.29603	2.06525
	Os02g0191600	#N/A	#N/A	2.5538	1.76867	#N/A	2.24511
	Os01g0867300	1.30081	#N/A	1.80664	1.1557	#N/A	1.05346
	Os02g0766700	2.63827	#N/A	3.14518	2.07892	#N/A	1.8495
	Os01g0658900	1.43134	#N/A	1.27352	1.36649	#N/A	#N/A
	Os01g0808100	-1.95182	-1.42049	#N/A	-1.77987	-1.56528	#N/A
	Os06g0662200	-1.43928	-1.33893	1.51964	#N/A	#N/A	2.66928
	Os02g0132500	-1.58118	#N/A	-4.54938	#N/A	#N/A	-3.57507
	Os09g0540800	-2.73467	#N/A	-4.05201	#N/A	#N/A	-1.9542
MYB	Os02g0187700	#N/A	#N/A	1.67881	1.7023	1.91172	2.78998
	Os02g0641300	#N/A	#N/A	3.33099	1.52561	1.08246	3.33554
	Os05g0132700	#N/A	#N/A	4.19264	1.36923	#N/A	2.078
	Os06g0637500	1.19174	#N/A	2.18327	1.61512	1.45017	2.86845
	Os11g0684000	1.95247	#N/A	4.5119	1.69949	#N/A	3.41504
	Os01g0863300	3.13993	#N/A	5.51131	2.49798	#N/A	4.16052
	Os01g0975300	-1.96817	-1.02779	-2.49079	-2.25185	-1.87656	-2.30664
	Os12g0564100	1.81845	#N/A	4.19888	#N/A	#N/A	2.4458
	Os01g0274800	-2.95109	#N/A	-2.95109	#N/A	2.82532	2.17834
	Os04g0517100	1.07268	#N/A	2.79563	#N/A	#N/A	2.14633
WRKY	Os03g0335200	#N/A	1.5394	#N/A	-2.53549	-1.26976	-1.36737
	Os11g0117400	1.33208	1.70435	3.20716	1.41928	#N/A	2.20724
	Os06g0649000	1.04793	1.35024	2.11847	-1.19752	#N/A	#N/A
	Os12g0116400	1.98089	1.1867	3.18252	#N/A	#N/A	1.17105
	Os05g0537100	1.50762	1.10507	2.41181	#N/A	#N/A	1.07316
	Os02g0462800	2.90689	1.92057	4.43105	#N/A	#N/A	1.70476
	Os01g0826400	1.36137	1.51672	3.37003	#N/A	#N/A	1.25152
	Os05g0583000	2.0163	1.74351	3.64035	#N/A	#N/A	1.8011
	Os06g0158100	1.80518	1.5748	2.81385	#N/A	#N/A	1.74108
	Os09g0417800	#N/A	1.44827	3.14342	#N/A	#N/A	1.10393
C2H2	Os11g0702400	#N/A	#N/A	1.59418	-2.23704	-1.58496	#N/A
	Os03g0820300	3.43336	#N/A	5.51019	2.85031	-1.67807	3.04355
	Os01g0839100	3.51658	#N/A	5.07007	1.86312	#N/A	2.57247
	Os01g0859100	1.984	#N/A	2.82243	1.41074	#N/A	2.16992
	Os12g0583700	1.49526	#N/A	4.70868	1.61798	#N/A	3.72338
	Os03g0820400	2.7027	#N/A	5.04618	1.56687	-1.69707	2.25571
	Os01g0838600	1.71049	#N/A	2.57766	#N/A	#N/A	#N/A
	Os03g0437200	1.82782	#N/A	4.76951	#N/A	#N/A	2.87127
	Os05g0444200	1.58496	1.41867	2.62418	#N/A	#N/A	1.28664
	Os04g0690100	#N/A	#N/A	-3.22153	#N/A	2.37983	#N/A
ERF	Os06g0127100	4.57692	#N/A	6.62449	2.61626	#N/A	3.89162
	Os01g0752500	2.73808	#N/A	2.28697	2.05855	2.04176	1.70445
	Os11g0168500	2.47573	#N/A	5.73471	2.91561	#N/A	4.6937
	Os02g0764700	3.51096	#N/A	4.8125	2.5429	#N/A	2.83551
	Os01g0165000	1.35276	#N/A	2.57319	1.19745	#N/A	1.69243
	Os02g0638650	2.89348	1.32331	4.69165	1.5001	#N/A	1.8923
	Os02g0655200	2.974	#N/A	4.77761	#N/A	#N/A	2.54749
	Os01g0868000	1.84511	#N/A	4.44681	#N/A	#N/A	3.1378
	Os02g0521100	2.96782	#N/A	4.91535	#N/A	#N/A	3.24793
	Os06g0166400	2.17477	#N/A	3.20827	#N/A	#N/A	2.14072
NAC	Os03g0815100	2.50361	#N/A	4.31623	1.71268	#N/A	3.29872
	Os07g0684800	1.67548	1.33902	3.8443	1.37941	#N/A	2.93684
	Os12g0123700	3.29177	#N/A	7.21549	4.005	#N/A	6.56083
	Os01g0884300	2.28027	#N/A	4.42275	1.25496	#N/A	2.39699
	Os11g0126900	4.35602	2.16294	7.74732	4.38779	1.30666	6.57902
	Os05g0421600	3.0543	#N/A	4.81654	2.22473	#N/A	3.18382
	Os07g0225300	1.47475	#N/A	1.55611	1.07858	1.17347	1.51612
	Os03g0327100	1.45386	#N/A	3.95028	1.34425	#N/A	2.93419
	Os11g0184900	2.12619	1.02939	3.25325	1.64643	#N/A	1.60791
	Os01g0816100	1.32889	1.32193	3.33525	#N/A	#N/A	2.50824

## Sheet: Fig. 5D
IDENTIFIER	2X_Mock	2X_NaCl	2X_NaOH	2X_Na2CO3	4X_Mock	4X_NaCl	4X_NaOH	4X_Na2CO3		IDENTIFIER	2X_NaCl vs 2X_Mock	2X_NaOH vs 2X_Mock	2X_Na2CO3 vs 2X_Mock	4X_NaCl vs 4X_Mock	4X_NaOH vs 4X_Mock	4X_Na2CO3 vs 4X_Mock
Os01g0753500	488.667	181.333	226	83.3333	202.667	195	263	263		Os01g0753500	-1.43021	-1.11253	-2.55189	-0.0556347	0.375954	-1
Os01g0723500	895.333	46.6667	205.333	24.6667	18.3333	46	22	22		Os01g0723500	-4.26196	-2.12446	-5.18179	1.32716	0.263034	0.986824
Os03g0135700	331.667	44.3333	93.3333	38.6667	61	71	70	70		Os03g0135700	-2.90327	-1.82927	-3.10057	0.21901	0.198546	0.366943
Os03g0188400	145.333	15	39.3333	46.6667	14.6667	19	23.3333	23.3333		Os03g0188400	-3.27633	-1.88554	-1.6389	0.373458	0.669851	1.14048
Os05g0530400	41	114.333	126.333	157	252.333	219.667	175.667	175.667		Os05g0530400	1.47955	1.62354	1.93707	-0.200015	-0.52249	-0.00190707
Os06g0712600	206	1.66667	28.6667	4	4	9.33333	3.33333	3.33333		Os06g0712600	-6.94953	-2.8452	-5.6865	1.22239	-0.263034	1.62449
Os01g0302500	120.333	2	20.3333	2	2	10.3333	1.66667	1.66667		Os01g0302500	-5.91089	-2.56512	-5.91089	2.36923	-0.263034	2.80735
Os10g0579400	78.6667	2.33333	10	4	10	6.66667	3	3		Os10g0579400	-5.07529	-2.97575	-4.29768	-0.584962	-1.73697	-1.32193
Os09g0417600	216	508	1037.67	877.667	1303	594.667	756.333	756.333		Os09g0417600	1.2338	2.26424	2.02264	-1.13168	-0.784743	-0.567355
Os04g0545000	154.667	28.6667	28.3333	15	27	41.3333	55.6667	55.6667		Os04g0545000	-2.43172	-2.44859	-3.36613	0.614346	1.04385	0.428334
Os08g0386200	278.333	679.667	809	757	888	511	612.333	612.333		Os08g0386200	1.28801	1.53933	1.44348	-0.797236	-0.536242	-0.0350825
Os01g0821600	101	206	213.667	228.667	306.333	393.667	313	313		Os01g0821600	1.02829	1.08101	1.17889	0.361872	0.0310603	0.276317
Os01g0975300	1240.33	317	608.333	220.667	1533.67	322	417.667	417.667		Os01g0975300	-1.96817	-1.02779	-2.49079	-2.25185	-1.87656	-2.30664
Os11g0126900	7.66667	157	34.3333	1647.33	25.3333	530.333	62.6667	62.6667		Os11g0126900	4.35602	2.16294	7.74732	4.38779	1.30666	6.57902
Os10g0556200	667	481.333	1095.67	393.333	1478.67	534.333	659.333	659.333		Os10g0556200	-0.47065	0.71605	-0.761934	-1.46848	-1.16522	-1.44793
Os06g0724800	276	125.667	115.333	193.333	56	222	603.667	603.667		Os06g0724800	-1.13507	-1.25886	-0.513578	1.98706	3.43025	1.62727
Os03g0759700	72.3333	29.6667	53.6667	28.3333	22.6667	101.667	195.667	195.667		Os03g0759700	-1.28582	-0.430634	-1.35216	2.1652	3.10975	1.77052
Os06g0614100	65.6667	127.667	104	61.6667	210.333	97.6667	69.6667	69.6667		Os06g0614100	0.959149	0.66335	-0.0906704	-1.10674	-1.59414	-1.60801
Os02g0657000	97.3333	75.6667	76.6667	49.6667	36.6667	137	217	217		Os02g0657000	-0.363276	-0.344334	-0.970656	1.90163	2.56515	1.68625
Os01g0797600	299.667	466.667	398.667	391	156.333	381.667	563	563		Os01g0797600	0.639034	0.411824	0.38381	1.28769	1.84851	1.01378
Os05g0497200	195.667	438.667	217	238.667	113	283.333	312.333	312.333		Os05g0497200	1.16473	0.149297	0.286599	1.32618	1.46676	1.76854
Os07g0680400	116.333	149.667	227.667	63	421	88	160.333	160.333		Os07g0680400	0.363488	0.968658	-0.884841	-2.25824	-1.39275	-1.90603
